# Supplementary material for: Dissecting the fungal biology of Bipolaris papendorfii: from phylogenetic to comparative genomic analysis
Source: DNA Res. 2015 Apr 27;22(3):219–32. doi: 10.1093/dnares/dsv007 (PMC4463846; doi:10.1093/dnares/dsv007)
Supplement: Supplementary Data [file supp_dsv007_dsv007supp_table1.xlsx]

## Sheet: Sheet1
Supplementary Table S1. Primers used for PCR amplification.
Gene	Primers	Sequence 5’ to 3’	Ta (°C)
ITS rDNA	ITS1	TCC GTA GGT GAA CCT GCG G	58
	ITS4	TCC TCC GCT TAT TGA TAT GC
SSU rDNA	NS1	GTA GTC ATA TGC TTG TCT C	52
	NS4	CTT CCG TCA ATT CCT TTA AG
LSU rDNA	LROR	GTA CCC GCT GAA CTT AA	46
	LR7	TAC TAC CAC CAA GAT CT
