# Supplementary material for: Dissecting the fungal biology of Bipolaris papendorfii: from phylogenetic to comparative genomic analysis
Source: DNA Res. 2015 Apr 27;22(3):219–32. doi: 10.1093/dnares/dsv007 (PMC4463846; doi:10.1093/dnares/dsv007)
Supplement: Supplementary Data [file supp_dsv007_dsv007supp_table2.xlsx]

## Sheet: combined
Supplementary Table S2. Details of isolates subjected to multilocus phylogenetic analysis.
ITS	LSU	SSU	Organism Name	Strain/Isolate Name	ITS	LSU	SSU
JQ517488.1	-	-	Bipolaris sorghicola	Bi-17	1	0	0
JQ517482.1	-	-	Bipolaris prieskaensis	Bi-2	1	0	0
KJ020916.1	-	-	Bipolaris sacchari	09016-1	1	0	0
-	KJ415517.1	-	Drechslera brizae	BRIP 10935	0	1	0
-	KJ415476.1	-	Bipolaris chloridis	BRIP 10965	0	1	0
-	KJ415493.1	-	Bipolaris zeae	BRIP 11512	0	1	0
KJ415531.1	KJ415485.1	-	Bipolaris panici-miliacei	BRIP 12282	1	1	0
-	KJ415487.1	-	Bipolaris salviniae	BRIP 12312	0	1	0
JN601034.1	JN601000.1	-	Bipolaris peregianensis	BRIP 12790	1	1	0
JN601035.1	JN600994.1	-	Cochliobolus melinidis	BRIP 12898	1	1	0
-	KJ415491.1	-	Bipolaris salviniae	BRIP 13795	0	1	0
KJ415537.1	KJ415492.1	-	Bipolaris secalis	BRIP 14453	1	1	0
-	KJ415484.1	-	Bipolaris luttrellii	BRIP 14643	0	1	0
-	KJ415479.1	-	Bipolaris crotonis	BRIP 14838	0	1	0
-	KJ415486.1	-	Bipolaris pluriseptata	BRIP 14839	0	1	0
-	KJ415481.1	-	Bipolaris gossypina	BRIP 14840	0	1	0
JN192378.1	JN600995.1	-	Cochliobolus microlaenae	BRIP 15613	1	1	0
AF163071.1	AF163994.1	-	Bipolaris eleusines	BRIP 15826	1	1	0
-	KJ415480.1	-	Bipolaris crotonis	BRIP 15875	0	1	0
KJ415530.1	KJ415483.1	-	Cochliobolus heliconiae	BRIP 17189	1	1	0
AF163073.1	AF163978.1	-	Cochliobolus heliconiae	BRIP 17266	1	1	0
AF081449.1	-	-	Bipolaris indica	BRIP 17439	1	0	0
KJ174418.1	-	-	Bipolaris sacchari	bse32	1	0	0
JQ936199.1	-	-	Cochliobolus bicolor	C85	1	0	0
EF452444.1	-	-	Bipolaris setariae	CBS 141.31	1	0	0
JN601033.1	JN600997.1	-	Cochliobolus nodulosus	CBS 160.58	1	1	0
JN601027.1	JN600983.1	-	Cochliobolus victoriae	CBS 174.57	1	1	0
JX089580.1	-	-	Bipolaris miyakei	CBS:197.29	1	0	0
AY004775.1	-	-	Bipolaris heveae	CBS 241.92	1	0	0
JN192372.1	-	-	Cochliobolus chloridis	CBS 242.77	1	0	0
JN601032.1	JN600996.1	-	Cochliobolus microlaenae	CBS 280.91	1	1	0
AF120260.1	-	-	Cochliobolus bicolor	CBS 690.96	1	0	0
AF071334.1	-	-	Bipolaris urochloae	DAOM 171970	1	0	0
AF163062.1	AF163989.1	-	Bipolaris iridis	DAR29777	1	1	0
GU073110.1	-	-	Bipolaris nodulosa	DH06001a	1	0	0
KF039902.1	-	-	Bipolaris cactivora	DZF001	1	0	0
KJ910006.1	-	-	Bipolaris zeicola	F170	1	0	0
KF922862.1	-	-	Bipolaris maydis	F22	1	0	0
KJ371107.1	-	-	Bipolaris oryzae	GZJZ201301	1	0	0
U95172.1	-	-	Drechslera heveae	IMI 123253	1	0	0
-	HE792972.1	-	Bipolaris coffeana	IMI 129083	0	1	0
AF071326.1	-	-	Cochliobolus carbonum	Leonard NI1243	1	0	0
KJ572142.1	-	-	Bipolaris zeicola	LN4	1	0	0
HM598677.1	-	-	Bipolaris cactivora	739	1	0	0
AF071332.1	-	-	Bipolaris sorghicola	MAFF 511378	1	0	0
KF688968.1	-	-	Bipolaris oryzae	MFLUCC 13-0514	1	0	0
KF500532.1	-	-	Bipolaris drechsleri	MUS0028	1	0	0
JN943447.1	JN941504.1	JN941642.1	Cochliobolus kusanoi	NBRC 100189	1	1	1
JN943393.1	JN941506.1	JN941641.1	Cochliobolus kusanoi	NBRC 100198	1	1	1
JN943391.1	JN941503.1	JN941643.1	Cochliobolus cynodontis	NBRC 100207	1	1	1
JN943399.1	JN941512.1	JN941636.1	Cochliobolus sativus	NBRC 7256	1	1	1
JN943400.1	JN941513.1	JN941635.1	Cochliobolus sativus	NBRC 7259	1	1	1
JN943397.1	JN941509.1	-	Cochliobolus miyabeanus	NBRC 7503	1	1	0
JN943389.1	JN941500.1	JN941646.1	Cochliobolus cynodontis	NBRC 9793	1	1	1
KF573412.1	-	-	Bipolaris maydis	NRRL 5294	1	0	0
AF163057.1	-	-	Drechslera brizae	PDDCC6183	1	0	0
AF158110.1	-	-	Cochliobolus carbonum	R. Nelson CcA	1	0	0
KJ572141.1	-	-	Bipolaris setariae	SH5	1	0	0
-	HE792971.1	-	Bipolaris coffeana	UTHSC 10-1814	0	1	0
DQ491489.1	AY544645.1	AY544727.1	Cochliobolus heterostrophus	AFTOL-ID 54	1	1	1
AF071350.1	-	-	Cochliobolus luttrellii	Alcorn 14643-1	1	0	0
AF081452.1	-	-	Bipolaris zeae	Alcorn 8641a	1	0	0
AF081451.1	-	-	Cochliobolus eleusines	Alcorn 8749c	1	0	0
JX089579.1	JX100808.1	-	Bipolaris microstegii	AR 4840	1	1	0
KF500530.1	-	-	Bipolaris drechsleri	AR4841	1	0	0
JX094779.1	JX094789.1	-	Cochliobolus heterostrophus	ATCC 64121	1	1	0
JN192388.1	JN601002.1	-	Cochliobolus tripogonis	BRIP 12375	1	1	0
-	KJ415496.1	-	Curvularia australis	BRIP 12521	0	1	0
-	KJ415498.1	-	Curvularia bothriochloae	BRIP 12522	0	1	0
-	KJ415510.1	-	Curvularia ryleyi	BRIP 12554	0	1	0
-	KJ415504.1	-	Curvularia neergaardii	BRIP 12919	0	1	0
JN192386.1	JN601001.1	-	Cochliobolus ravenelii	BRIP 13165	1	1	0
AF163081.1	AF163990.1	-	Curvularia inaequalis	BRIP 14448	1	1	0
KF572448.1	-	-	Curvularia crepinii	2F10	1	0	0
-	KJ415513.1	-	Curvularia tropicalis	BRIP 14834	0	1	0
AF163084.1	AF163987.1	-	Cochliobolus verruculosus	BRIP 15604	1	1	0
-	KJ415512.1	-	Curvularia sorghina	BRIP 15900	0	1	0
AF163078.1	AF163984.1	-	Curvularia intermedia	BRIP 15932	1	1	0
-	KJ415494.1	-	Curvularia akaiiensis	BRIP 16080	0	1	0
-	KJ415497.1	-	Curvularia bannonii	BRIP 16732	0	1	0
JN192376.1	JN600986.1	-	Cochliobolus graminicola	BRIP 23186a	1	1	0
-	KJ415509.1	-	Curvularia richardiae	BRIP 4371	0	1	0
-	KJ415501.1	-	Curvularia harveyi	BRIP 57412	0	1	0
JN192374.1	JN600982.1	-	Cochliobolus tuberculatus	CBS 146.63	1	1	0
JX256433.1	JX256401.1	-	Curvularia tuberculata	CBS 146-63	1	1	0
JN192380.1	JN600991.1	-	Curvularia homomorpha	CBS 156.60	1	1	0
JX256430.1	JX256397.1	-	Cochliobolus lunatus	CBS 157-34	1	1	0
JN192375.1	JN600985.1	-	Cochliobolus ellisii	CBS 193.62	1	1	0
JN192379.1	JN600990.1	-	Curvularia heteropogonis	CBS 284.91	1	1	0
JN192385.1	JN600999.1	-	Cochliobolus perotidis	CBS 350.90	1	1	0
JX995106.1	JX995107.1	-	Curvularia gladioli	CCF399	1	1	0
JQ730852.1	-	-	Curvularia clavata	Cc-wyj	1	0	0
JQ753972.1	JQ754064.1	-	Bipolaris papendorfii	CMON22	1	1	0
JN712459.1	JN712523.1	-	Curvularia trifolii	CPC 2995	1	1	0
AF071338.1	-	-	Curvularia gudauskasii	DAOM 165085	1	0	0
AY004780.1	-	-	Bipolaris portulacae	DAOM 208494	1	0	0
KJ541818.1	KJ541819.1	KJ541820.1	Curvularia eragrostidis	698	1	1	1
AF163091.1	AF163993.1	-	Cochliobolus ellisii	81100c	1	1	0
AF163070.1	AF163977.1	-	Bipolaris crustacea	8225-1	1	1	0
EF187909.1	-	-	Curvularia affinis	DSM 63274	1	0	0
KC315933.1	-	-	Bipolaris neergaardii	F1	1	0	0
AF163069.1	AF163981.1	-	Cochliobolus ravenelii	8638-1	1	1	0
-	KF157989.1	KF157977.1	Curvularia fallax	FSU<DEU>:5293	0	1	1
AF163079.1	AF163996.1	-	Curvularia cymbopogonis	88109-2	1	1	0
AF163092.1	AF163995.1	-	Bipolaris ovariicola	8842-1	1	1	0
AF163075.1	AF163980.1	-	Bipolaris papendorfii	9084c	1	1	0
JX256434.1	JX256402.1	-	Curvularia trifolii	ICMP 6149	1	1	0
JX256426.1	JX256393.1	-	Curvularia gladioli	ICMP 6160	1	1	0
JX256428.1	JX256395.1	-	Curvularia ischaemi	ICMP 6172	1	1	0
AF163080.1	AF163986.1	-	Curvularia heteropogonicola	IMI268958	1	1	0
KF572440.1	-	-	Curvularia protuberata	J522	1	0	0
KF572439.1	-	-	Curvularia crepinii	J627	1	0	0
JX868631.1	-	-	Curvularia pseudorobusta	LVPEI.H1598 10	1	0	0
JX256431.1	JX256398.1	-	Cochliobolus lunatus	MFLUCC 10-0706	1	1	0
-	gi|120871490|dbj|AB288212.1	-	Curvularia aeria	NBRC 100165	0	1	0
-	gi|120871494|dbj|AB288213.1	-	Curvularia aeria	NBRC 100182	0	1	0
JN943410.1	JN941522.1	JN941626.1	Cochliobolus australiensis	NBRC 100213	1	1	1
JN943414.1	JN941529.1	JN941619.1	Cochliobolus geniculatus	NBRC 100367	1	1	1
JN943416.1	JN941530.1	JN941618.1	Cochliobolus geniculatus	NBRC 100368	1	1	1
JN943428.1	JN941542.1	JN941606.1	Cochliobolus nisikadoi	NBRC 31172	1	1	1
JN943449.1	JN941525.1	JN941623.1	Cochliobolus eragrostidis	NBRC 32567	1	1	1
JN943418.1	JN941532.1	JN941616.1	Cochliobolus hawaiiensis	NBRC 32570	1	1	1
KC424599.1	KC445300.1	-	Curvularia spicifera	ACCC 38151	1	1	0
JN943419.1	JN941533.1	JN941615.1	Cochliobolus hawaiiensis	NBRC 32571	1	1	1
JN943409.1	JN941521.1	JN941627.1	Cochliobolus australiensis	NBRC 32575	1	1	1
JN943423.1	JN941537.1	JN941611.1	Cochliobolus lunatus	NBRC 6286	1	1	1
JN943424.1	JN941538.1	JN941610.1	Cochliobolus lunatus	NBRC 6287	1	1	1
JN943427.1	JN941541.1	JN941607.1	Cochliobolus nisikadoi	NBRC 7279	1	1	1
KF850392.1	-	-	Curvularia protuberata	Ohu 2A	1	0	0
JN542521.1	-	-	Curvularia coicicola	RPS17	1	0	0
-	KF880800.1	-	Curvularia richardiae	RWB1766	0	1	0
KF941270.1	-	-	Curvularia aeria	T44	1	0	0
AF081448.1	-	-	Bipolaris australis	Turgeon 77139	1	0	0
AF158106.1	-	-	Cochliobolus dactyloctenii	Alcorn 7938-10	1	0	0
JX966629.1	-	-	Curvularia verruculosa	UM 248	1	0	0
AF071322.1	-	-	Cochliobolus dactyloctenii	Alcorn 7938-9	1	0	0
JX966610.1	-	-	Curvularia affinis	UM 69	1	0	0
KJ572136.1	-	-	Curvularia coicis	ZJ13	1	0	0
JN006787.1	-	-	Curvularia senegalensis	ZM020571	1	0	0
AF071327.1	-	-	Cochliobolus intermedius	Alcorn 8797-1	1	0	0
JN006788.1	-	-	Curvularia senegalensis	ZM10244-1	1	0	0
-	AF279380.1	L36995.1	Curvularia brachyspora	ATCC 58872	0	1	1
JX126481.1	-	-	Curvularia clavata	AUS-c	1	0	0
KC424603.1	KC445305.1	-	Curvularia spicifera	BRIP 10940a	1	1	0
KJ415551.1	KJ415505.1	-	Curvularia nicotiae	BRIP 11983	1	1	0
AF347031.1	-	-	Alternaria alternata	EGS 34-016	1	0	0
JX966599.1	-	-	Bipolaris sp.	UM 226	1	0	0

## Sheet: its_reference_complete
b107	Bi-17	JQ517488.1	Bipolaris sorghicola
b108	Bi-2	JQ517482.1	Bipolaris prieskaensis
b1	09016-1	KJ020916.1	Bipolaris sacchari
b133	-	-	-
b134	-	-	-
b135	-	-	-
b136	BRIP_12282	KJ415531.1	Bipolaris panici-miliacei
b137	-	-	-
b139	BRIP_12790	JN601034.1	Bipolaris peregianensis
b140a	BRIP_12898	JN601035.1	Cochliobolus melinidis
b141	-	-	-
b142	BRIP_14453	KJ415537.1	Bipolaris secalis
b143	-	-	-
b144	-	-	-
b145	-	-	-
b146	-	-	-
b148	BRIP_15613	JN192378.1	Cochliobolus microlaenae
b149	-	-	-
b150	BRIP_15826	AF163071.1	Bipolaris eleusines
b151	-	-	-
b156	BRIP_17189	KJ415530.1	Cochliobolus heliconiae
b157	BRIP17266	AF163073.1	Cochliobolus heliconiae
b158	BRIP_17439	AF081449.1	Bipolaris indica
b179	bse32	KJ174418.1	Bipolaris sacchari
b190	C85	JQ936199.1	Cochliobolus bicolor
b201	CBS141_31	EF452444.1	Bipolaris setariae
b202	CBS_160_58	JN601033.1	Cochliobolus nodulosus
b203	CBS_174_57	JN601027.1	Cochliobolus victoriae
b204	CBS:197_29	JX089580.1	Bipolaris miyakei
b205	CBS_241_92	AY004775.1	Bipolaris heveae
b206	CBS_242_77	JN192372.1	Cochliobolus chloridis
b207	CBS_280_91	JN601032.1	Cochliobolus microlaenae
b212	CBS_690_96	AF120260.1	Cochliobolus bicolor
b227	DAOM_171970	AF071334.1	Bipolaris urochloae
b229	DAR29777	AF163062.1	Bipolaris iridis
b236	DH06001a	GU073110.1	Bipolaris nodulosa
b242	DZF001	KF039902.1	Bipolaris cactivora
b247	F170	KJ910006.1	Bipolaris zeicola
b252	F22	KF922862.1	Bipolaris maydis
b299	GZJZ201301	KJ371107.1	Bipolaris oryzae
b313	IMI_123253	U95172.1	Drechslera heveae
b314	-	-	-
b326	Leonard_NI1243	AF071326.1	Cochliobolus carbonum
b327	LN4	KJ572142.1	Bipolaris zeicola
b33	739	HM598677.1	Bipolaris cactivora
b351	MAFF_511378	AF071332.1	Bipolaris sorghicola
b360	MFLUCC_13-0514	KF688968.1	Bipolaris oryzae
b364	MUS0028	KF500532.1	Bipolaris drechsleri
b367	NBRC_100189	JN943447.1	Cochliobolus kusanoi
b371	NBRC_100198	JN943393.1	Cochliobolus kusanoi
b375	NBRC_100207	JN943391.1	Cochliobolus cynodontis
b379	NBRC_7256	JN943399.1	Cochliobolus sativus
b380	NBRC_7259	JN943400.1	Cochliobolus sativus
b381	NBRC_7503	JN943397.1	Cochliobolus miyabeanus
b384	NBRC_9793	JN943389.1	Cochliobolus cynodontis
b409	NRRL_5294	KF573412.1	Bipolaris maydis
b421	PDDCC6183	AF163057.1	Drechslera brizae
b436	R__Nelson_CcA	AF158110.1	Cochliobolus carbonum
b448	SH5	KJ572141.1	Bipolaris setariae
b466	-	-	-
b56	AFTOL-ID_54	DQ491489.1	Cochliobolus heterostrophus
b58	Alcorn_14643-1	AF071350.1	Cochliobolus luttrellii
b61	Alcorn_8641a	AF081452.1	Bipolaris zeae
b62	Alcorn_8749c	AF081451.1	Cochliobolus eleusines
b67	AR_4840	JX089579.1	Bipolaris microstegii
b68	AR4841	KF500530.1	Bipolaris drechsleri
b75	ATCC_64121	JX094779.1	Cochliobolus heterostrophus
c101	BRIP_12375	JN192388.1	Cochliobolus tripogonis
c102	-	-	-
c103	-	-	-
c105	-	-	-
c107	-	-	-
c108	BRIP_13165	JN192386.1	Cochliobolus ravenelii
c111	BRIP14448	AF163081.1	Curvularia inaequalis
c11	2F10	KF572448.1	Curvularia crepinii
c114	-	-	-
c116	BRIP15604	AF163084.1	Cochliobolus verruculosus
c120	-	-	-
c121	BRIP15932	AF163078.1	Curvularia intermedia
c125	-	-	-
c126	-	-	-
c128	BRIP_23186a	JN192376.1	Cochliobolus graminicola
c129	-	-	-
c130	-	-	-
c148	CBS_146_63	JN192374.1	Cochliobolus tuberculatus
c149	CBS_146-63	JX256433.1	Curvularia tuberculata
c150	CBS_156_60	JN192380.1	Curvularia homomorpha
c151	CBS_157-34	JX256430.1	Cochliobolus lunatus
c156	CBS_193_62	JN192375.1	Cochliobolus ellisii
c160	CBS_284_91	JN192379.1	Curvularia heteropogonis
c161	CBS_350_90	JN192385.1	Cochliobolus perotidis
c171	CCF399	JX995106.1	Curvularia gladioli
c173	Cc-wyj	JQ730852.1	Curvularia clavata
c180	CMON22	JQ753972.1	Bipolaris papendorfii
c185	CPC_2995	JN712459.1	Curvularia trifolii
c201	DAOM_165085	AF071338.1	Curvularia gudauskasii
c202	DAOM_208494	AY004780.1	Bipolaris portulacae
c20	698	KJ541818.1	Curvularia eragrostidis
c21	81100c	AF163091.1	Cochliobolus ellisii
c22	8225-1	AF163070.1	Bipolaris crustacea
c231	DSM_63274	EF187909.1	Curvularia affinis
c237	F1	KC315933.1	Bipolaris neergaardii
c23	8638-1	AF163069.1	Cochliobolus ravenelii
c244	-	-	-
c24	88109-2	AF163079.1	Curvularia cymbopogonis
c25	8842-1	AF163092.1	Bipolaris ovariicola
c26	9084c	AF163075.1	Bipolaris papendorfii
c269	ICMP_6149	JX256434.1	Curvularia trifolii
c270	ICMP_6160	JX256426.1	Curvularia gladioli
c271	ICMP_6172	JX256428.1	Curvularia ischaemi
c277	IMI268958	AF163080.1	Curvularia heteropogonicola
c284	J522	KF572440.1	Curvularia protuberata
c285	J627	KF572439.1	Curvularia crepinii
c316	LVPEI_H1598_10	JX868631.1	Curvularia pseudorobusta
c355	MFLUCC_10-0706	JX256431.1	Cochliobolus lunatus
c361	-	-	-
c365	-	-	-
c369	NBRC_100213	JN943410.1	Cochliobolus australiensis
c370	NBRC_100367	JN943414.1	Cochliobolus geniculatus
c371	NBRC_100368	JN943416.1	Cochliobolus geniculatus
c374	NBRC_31172	JN943428.1	Cochliobolus nisikadoi
c378	NBRC_32567	JN943449.1	Cochliobolus eragrostidis
c379	NBRC_32570	JN943418.1	Cochliobolus hawaiiensis
c37	ACCC_38151	KC424599.1	Curvularia spicifera
c380	NBRC_32571	JN943419.1	Cochliobolus hawaiiensis
c384	NBRC_32575	JN943409.1	Cochliobolus australiensis
c387	NBRC_6286	JN943423.1	Cochliobolus lunatus
c388	NBRC_6287	JN943424.1	Cochliobolus lunatus
c392	NBRC_7279	JN943427.1	Cochliobolus nisikadoi
c406	Ohu_2A	KF850392.1	Curvularia protuberata
c422	RPS17	JN542521.1	Curvularia coicicola
c424	-	-	-
c457	T44	KF941270.1	Curvularia aeria
c459	Turgeon_77139	AF081448.1	Bipolaris australis
c46	Alcorn_7938-10	AF158106.1	Cochliobolus dactyloctenii
c473	UM_248	JX966629.1	Curvularia verruculosa
c47	Alcorn_7938-9	AF071322.1	Cochliobolus dactyloctenii
c480	UM_69	JX966610.1	Curvularia affinis
c508	ZJ13	KJ572136.1	Curvularia coicis
c512	ZM020571	JN006787.1	Curvularia senegalensis
c51	Alcorn_8797-1	AF071327.1	Cochliobolus intermedius
c527	ZM10244-1	JN006788.1	Curvularia senegalensis
c56	-	-	-
c59	AUS-c	JX126481.1	Curvularia clavata
c91	BRIP_10940a	KC424603.1	Curvularia spicifera
c95	BRIP_11983	KJ415551.1	Curvularia nicotiae
o1	EGS_34-016	AF347031.1	Alternaria alternata
u1	UM_226	XXX	UM 226

## Sheet: lsu reference complete
b107	-	-	-
b108	-	-	-
b1	-	-	-
b133	BRIP_10935	KJ415517.1	Drechslera brizae
b134	BRIP_10965	KJ415476.1	Bipolaris chloridis
b135	BRIP_11512	KJ415493.1	Bipolaris zeae
b136	BRIP_12282	KJ415485.1	Bipolaris panici-miliacei
b137	BRIP_12312	KJ415487.1	Bipolaris salviniae
b139	BRIP_12790	JN601000.1	Bipolaris peregianensis
b140a	BRIP_12898	JN600994.1	Bipolaris melinidis
b141	BRIP_13795	KJ415491.1	Bipolaris salviniae
b142	BRIP_14453	KJ415492.1	Bipolaris secalis
b143	BRIP_14643	KJ415484.1	Bipolaris luttrellii
b144	BRIP_14838	KJ415479.1	Bipolaris crotonis
b145	BRIP_14839	KJ415486.1	Bipolaris pluriseptata
b146	BRIP_14840	KJ415481.1	Bipolaris gossypina
b148	BRIP_15613	JN600995.1	Bipolaris microlaenae
b149	BRIP15826	AF163994.1	Bipolaris eleusines
b150	-	-	-
b151	BRIP_15875	KJ415480.1	Bipolaris crotonis
b156	BRIP_17189	KJ415483.1	Cochliobolus heliconiae
b157	BRIP17266	AF163978.1	Cochliobolus heliconiae
b158	-	-	-
b179	-	-	-
b190	-	-	-
b201	-	-	-
b202	CBS_160_58	JN600997.1	Bipolaris nodulosa
b203	CBS_174_57	JN600983.1	Cochliobolus victoriae
b204	-	-	-
b205	-	-	-
b206	-	-	-
b207	CBS_280_91	JN600996.1	Bipolaris microlaenae
b212	-	-	-
b227	-	-	-
b229	DAR29777	AF163989.1	Bipolaris iridis
b236	-	-	-
b242	-	-	-
b247	-	-	-
b252	-	-	-
b299	-	-	-
b313	-	-	-
b314	IMI_129083	HE792972.1	Bipolaris coffeana
b326	-	-	-
b327	-	-	-
b33	-	-	-
b351	-	-	-
b360	-	-	-
b364	-	-	-
b367	NBRC_100189	JN941504.1	Cochliobolus kusanoi
b371	NBRC_100198	JN941506.1	Cochliobolus kusanoi
b375	NBRC_100207	JN941503.1	Cochliobolus cynodontis
b379	NBRC_7256	JN941512.1	Cochliobolus sativus
b380	NBRC_7259	JN941513.1	Cochliobolus sativus
b381	NBRC_7503	JN941509.1	Cochliobolus miyabeanus
b384	NBRC_9793	JN941500.1	Cochliobolus cynodontis
b409	-	-	-
b421	-	-	-
b436	-	-	-
b448	-	-	-
b466	UTHSC_10-1814	HE792971.1	Bipolaris coffeana
b56	AFTOL-ID_54	AY544645.1	Cochliobolus heterostrophus
b58	-	-	-
b61	-	-	-
b62	-	-	-
b67	AR_4840	JX100808.1	Bipolaris microstegii
b68	-	-	-
b75	ATCC_64121	JX094789.1	Cochliobolus heterostrophus
c101	BRIP_12375	JN601002.1	Cochliobolus tripogonis
c102	BRIP_12521	KJ415496.1	Curvularia australis
c103	BRIP_12522	KJ415498.1	Curvularia bothriochloae
c105	BRIP_12554	KJ415510.1	Curvularia ryleyi
c107	BRIP_12919	KJ415504.1	Curvularia neergaardii
c108	BRIP_13165	JN601001.1	Cochliobolus ravenelii
c111	BRIP14448	AF163990.1	Curvularia inaequalis
c11	-	-	-
c114	BRIP_14834	KJ415513.1	Curvularia tropicalis
c116	BRIP15604	AF163987.1	Cochliobolus verruculosus
c120	BRIP_15900	KJ415512.1	Curvularia sorghina
c121	BRIP15932	AF163984.1	Curvularia intermedia
c125	BRIP_16080	KJ415494.1	Curvularia akaiiensis
c126	BRIP_16732	KJ415497.1	Curvularia bannonii
c128	BRIP_23186a	JN600986.1	Cochliobolus graminicola
c129	BRIP_4371	KJ415509.1	Curvularia richardiae
c130	BRIP_57412	KJ415501.1	Curvularia harveyi
c148	CBS_146_63	JN600982.1	Curvularia tuberculata
c149	CBS_146-63	JX256401.1	Curvularia tuberculata
c150	CBS_156_60	JN600991.1	Curvularia homomorpha
c151	CBS_157-34	JX256397.1	Cochliobolus lunatus
c156	CBS_193_62	JN600985.1	Cochliobolus ellisii
c160	CBS_284_91	JN600990.1	Cochliobolus heteropogonis
c161	CBS_350_90	JN600999.1	Curvularia perotidis
c171	CCF399	JX995107.1	Curvularia gladioli
c173	-	-	-
c180	CMON22	JQ754064.1	Bipolaris papendorfii
c185	CPC_2995	JN712523.1	Curvularia trifolii
c201	-	-	-
c202	-	-	-
c20	698	KJ541819.1	Curvularia eragrostidis
c21	81100c	AF163993.1	Cochliobolus ellisii
c22	8225-1	AF163977.1	Bipolaris crustacea
c231	-	-	-
c237	-	-	-
c23	8638-1	AF163981.1	Cochliobolus ravenelii
c244	FSU<DEU>:5293	KF157989.1	Curvularia fallax
c24	88109-2	AF163996.1	Curvularia cymbopogonis
c25	8842-1	AF163995.1	Bipolaris ovariicola
c26	9084c	AF163980.1	Bipolaris papendorfii
c269	ICMP_6149	JX256402.1	Curvularia trifolii
c270	ICMP_6160	JX256393.1	Curvularia gladioli
c271	ICMP_6172	JX256395.1	Curvularia ischaemi
c277	IMI268958	AF163986.1	Curvularia heteropogonicola
c284	-	-	-
c285	-	-	-
c316	-	-	-
c355	MFLUCC_10-0706	JX256398.1	Cochliobolus lunatus
c361	NBRC_100165	gi|120871490|dbj|AB288212.1	Curvularia aeria
c365	NBRC_100182	gi|120871494|dbj|AB288213.1	Curvularia aeria
c369	NBRC_100213	JN941522.1	Cochliobolus australiensis
c370	NBRC_100367	JN941529.1	Cochliobolus geniculatus
c371	NBRC_100368	JN941530.1	Cochliobolus geniculatus
c374	NBRC_31172	JN941542.1	Cochliobolus nisikadoi
c378	NBRC_32567	JN941525.1	Cochliobolus eragrostidis
c379	NBRC_32570	JN941532.1	Cochliobolus hawaiiensis
c37	ACCC_38151	KC445300.1	Curvularia spicifera
c380	NBRC_32571	JN941533.1	Cochliobolus hawaiiensis
c384	NBRC_32575	JN941521.1	Cochliobolus australiensis
c387	NBRC_6286	JN941537.1	Cochliobolus lunatus
c388	NBRC_6287	JN941538.1	Cochliobolus lunatus
c392	NBRC_7279	JN941541.1	Cochliobolus nisikadoi
c406	-	-	-
c422	-	-	-
c424	RWB1766	KF880800.1	Curvularia richardiae
c457	-	-	-
c459	-	-	-
c46	-	-	-
c473	-	-	-
c47	-	-	-
c480	-	-	-
c508	-	-	-
c512	-	-	-
c51	-	-	-
c527	-	-	-
c56	ATCC_58872	AF279380.1	Curvularia brachyspora
c59	-	-	-
c91	BRIP_10940a	KC445305.1	Curvularia spicifera
c95	BRIP_11983	KJ415505.1	Curvularia nicotiae
o1	-	-	-
u1	-	-	-

## Sheet: ssu reference complete
b107	-	-	-
b108	-	-	-
b1	-	-	-
b133	-	-	-
b134	-	-	-
b135	-	-	-
b136	-	-	-
b137	-	-	-
b139	-	-	-
b140a	-	-	-
b141	-	-	-
b142	-	-	-
b143	-	-	-
b144	-	-	-
b145	-	-	-
b146	-	-	-
b148	-	-	-
b149	-	-	-
b150	-	-	-
b151	-	-	-
b156	-	-	-
b157	-	-	-
b158	-	-	-
b179	-	-	-
b190	-	-	-
b201	-	-	-
b202	-	-	-
b203	-	-	-
b204	-	-	-
b205	-	-	-
b206	-	-	-
b207	-	-	-
b212	-	-	-
b227	-	-	-
b229	-	-	-
b236	-	-	-
b242	-	-	-
b247	-	-	-
b252	-	-	-
b299	-	-	-
b313	-	-	-
b314	-	-	-
b326	-	-	-
b327	-	-	-
b33	-	-	-
b351	-	-	-
b360	-	-	-
b364	-	-	-
b367	NBRC_100189	JN941642.1	Cochliobolus kusanoi
b371	NBRC_100198	JN941641.1	Cochliobolus kusanoi
b375	NBRC_100207	JN941643.1	Cochliobolus cynodontis
b379	NBRC_7256	JN941636.1	Cochliobolus sativus
b380	NBRC_7259	JN941635.1	Cochliobolus sativus
b381	-	-	-
b384	NBRC_9793	JN941646.1	Cochliobolus cynodontis
b409	-	-	-
b421	-	-	-
b436	-	-	-
b448	-	-	-
b466	-	-	-
b56	AFTOL-ID_54	AY544727.1	Cochliobolus heterostrophus
b58	-	-	-
b61	-	-	-
b62	-	-	-
b67	-	-	-
b68	-	-	-
b75	-	-	-
c101	-	-	-
c102	-	-	-
c103	-	-	-
c105	-	-	-
c107	-	-	-
c108	-	-	-
c111	-	-	-
c11	-	-	-
c114	-	-	-
c116	-	-	-
c120	-	-	-
c121	-	-	-
c125	-	-	-
c126	-	-	-
c128	-	-	-
c129	-	-	-
c130	-	-	-
c148	-	-	-
c149	-	-	-
c150	-	-	-
c151	-	-	-
c156	-	-	-
c160	-	-	-
c161	-	-	-
c171	-	-	-
c173	-	-	-
c180	-	-	-
c185	-	-	-
c201	-	-	-
c202	-	-	-
c20	698	KJ541820.1	Curvularia eragrostidis
c21	-	-	-
c22	-	-	-
c231	-	-	-
c237	-	-	-
c23	-	-	-
c244	FSU<DEU>:5293	KF157977.1	Curvularia fallax
c24	-	-	-
c25	-	-	-
c26	-	-	-
c269	-	-	-
c270	-	-	-
c271	-	-	-
c277	-	-	-
c284	-	-	-
c285	-	-	-
c316	-	-	-
c355	-	-	-
c361	-	-	-
c365	-	-	-
c369	NBRC_100213	JN941626.1	Cochliobolus australiensis
c370	NBRC_100367	JN941619.1	Cochliobolus geniculatus
c371	NBRC_100368	JN941618.1	Cochliobolus geniculatus
c374	NBRC_31172	JN941606.1	Cochliobolus nisikadoi
c378	NBRC_32567	JN941623.1	Cochliobolus eragrostidis
c379	NBRC_32570	JN941616.1	Cochliobolus hawaiiensis
c37	-	-	-
c380	NBRC_32571	JN941615.1	Cochliobolus hawaiiensis
c384	NBRC_32575	JN941627.1	Cochliobolus australiensis
c387	NBRC_6286	JN941611.1	Cochliobolus lunatus
c388	NBRC_6287	JN941610.1	Cochliobolus lunatus
c392	NBRC_7279	JN941607.1	Cochliobolus nisikadoi
c406	-	-	-
c422	-	-	-
c424	-	-	-
c457	-	-	-
c459	-	-	-
c46	-	-	-
c473	-	-	-
c47	-	-	-
c480	-	-	-
c508	-	-	-
c512	-	-	-
c51	-	-	-
c527	-	-	-
c56	ATCC_58872	L36995.1	Curvularia brachyspora
c59	-	-	-
c91	-	-	-
c95	-	-	-
o1	-	-	-
u1	-	-	-
