# Supplementary material for: Dissecting the fungal biology of Bipolaris papendorfii: from phylogenetic to comparative genomic analysis
Source: DNA Res. 2015 Apr 27;22(3):219–32. doi: 10.1093/dnares/dsv007 (PMC4463846; doi:10.1093/dnares/dsv007)
Supplement: Supplementary Data [file supp_dsv007_dsv007supp_table3.xlsx]

## Sheet: Sheet1
Supplementary Table S3. Genome statistics of B. papendorfii UM 226 and other previously sequenced Cochliobolus species.
Species (strain)	Assembly size (Mb)	Predicted genes	Gene density (gene/10 kb)
B. Papendorfii (UM 226)	33.4	11015	3.29
C. heterostrophus (C5)	36.46	13336	3.65
C. heterostrophus (C4)	32.93	12720	3.86
C. victoriae (F13)	32.83	12894	3.92
C. carbonum (26-R-13)	31.27	12857	4.11
C. miyabeanus (WK1C)	31.36	12007	3.83
C. sativus (ND90Pr)	34.42	12250	3.56
C. lunatus (m118)	31.17	12131	3.89
