# Supplementary material for: Dissecting the fungal biology of Bipolaris papendorfii: from phylogenetic to comparative genomic analysis
Source: DNA Res. 2015 Apr 27;22(3):219–32. doi: 10.1093/dnares/dsv007 (PMC4463846; doi:10.1093/dnares/dsv007)
Supplement: Supplementary Data [file supp_dsv007_dsv007supp_table4.xlsx]

## Sheet: Bipolaris_UM226_33.faa.kog.rpsb
Supplementary Table S4. KOG classification of predicted proteins in B. papendorfii UM 226.
Gene ID	Accession number	Subject
UM226_1	231779	KOG3847, KOG3847, KOG3847, Phospholipase A2 (platelet-activating factor acetylhydrolase in humans) [Lipid transport and metabolism].
UM226_19	228107	KOG0157, KOG0157, KOG0157, Cytochrome P450 CYP4/CYP19/CYP26 subfamilies [Secondary metabolites biosynthesis, transport and catabolism, Lipid transport and metabolism].
UM226_19	228108	KOG0158, KOG0158, KOG0158, Cytochrome P450 CYP3/CYP5/CYP6/CYP9 subfamilies [Secondary metabolites biosynthesis, transport and catabolism].
UM226_19	228106	KOG0156, KOG0156, KOG0156, Cytochrome P450 CYP2 subfamily [Secondary metabolites biosynthesis, transport and catabolism].
UM226_19	228109	KOG0159, KOG0159, KOG0159, Cytochrome P450 CYP11/CYP12/CYP24/CYP27 subfamilies [Secondary metabolites biosynthesis, transport and catabolism].
UM226_19	228631	KOG0684, KOG0684, KOG0684, Cytochrome P450 [Secondary metabolites biosynthesis, transport and catabolism].
UM226_20	229476	KOG1535, KOG1535, KOG1535, Predicted fumarylacetoacetate hydralase [General function prediction only].
UM226_25	228107	KOG0157, KOG0157, KOG0157, Cytochrome P450 CYP4/CYP19/CYP26 subfamilies [Secondary metabolites biosynthesis, transport and catabolism, Lipid transport and metabolism].
UM226_25	228109	KOG0159, KOG0159, KOG0159, Cytochrome P450 CYP11/CYP12/CYP24/CYP27 subfamilies [Secondary metabolites biosynthesis, transport and catabolism].
UM226_25	228108	KOG0158, KOG0158, KOG0158, Cytochrome P450 CYP3/CYP5/CYP6/CYP9 subfamilies [Secondary metabolites biosynthesis, transport and catabolism].
UM226_25	228106	KOG0156, KOG0156, KOG0156, Cytochrome P450 CYP2 subfamily [Secondary metabolites biosynthesis, transport and catabolism].
UM226_30	228206	KOG0257, KOG0257, KOG0257, Kynurenine aminotransferase, glutamine transaminase K [Amino acid transport and metabolism].
UM226_30	228208	KOG0259, KOG0259, KOG0259, Tyrosine aminotransferase [Amino acid transport and metabolism].
UM226_30	228205	KOG0256, KOG0256, KOG0256, 1-aminocyclopropane-1-carboxylate synthase, and related proteins [Signal transduction mechanisms].
UM226_30	228207	KOG0258, KOG0258, KOG0258, Alanine aminotransferase [Amino acid transport and metabolism].
UM226_32	229154	KOG1212, KOG1212, KOG1212, Amidases [Translation, ribosomal structure and biogenesis, Lipid transport and metabolism, Signal transduction mechanisms].
UM226_32	229153	KOG1211, KOG1211, KOG1211, Amidases [Translation, ribosomal structure and biogenesis].
UM226_33	229180	KOG1238, KOG1238, KOG1238, Glucose dehydrogenase/choline dehydrogenase/mandelonitrile lyase (GMC oxidoreductase family) [General function prediction only].
UM226_34	230443	KOG2504, KOG2504, KOG2504, Monocarboxylate transporter [Carbohydrate transport and metabolism].
UM226_35	228109	KOG0159, KOG0159, KOG0159, Cytochrome P450 CYP11/CYP12/CYP24/CYP27 subfamilies [Secondary metabolites biosynthesis, transport and catabolism].
UM226_35	228107	KOG0157, KOG0157, KOG0157, Cytochrome P450 CYP4/CYP19/CYP26 subfamilies [Secondary metabolites biosynthesis, transport and catabolism, Lipid transport and metabolism].
UM226_35	228106	KOG0156, KOG0156, KOG0156, Cytochrome P450 CYP2 subfamily [Secondary metabolites biosynthesis, transport and catabolism].
UM226_35	228108	KOG0158, KOG0158, KOG0158, Cytochrome P450 CYP3/CYP5/CYP6/CYP9 subfamilies [Secondary metabolites biosynthesis, transport and catabolism].
UM226_35	228631	KOG0684, KOG0684, KOG0684, Cytochrome P450 [Secondary metabolites biosynthesis, transport and catabolism].
UM226_37	229144	KOG1202, KOG1202, KOG1202, Animal-type fatty acid synthase and related proteins [Lipid transport and metabolism].
UM226_37	229142	KOG1200, KOG1200, KOG1200, Mitochondrial/plastidial beta-ketoacyl-ACP reductase [Lipid transport and metabolism].
UM226_38	229144	KOG1202, KOG1202, KOG1202, Animal-type fatty acid synthase and related proteins [Lipid transport and metabolism].
UM226_38	229336	KOG1394, KOG1394, KOG1394, 3-oxoacyl-(acyl-carrier-protein) synthase (I and II) [Lipid transport and metabolism, Secondary metabolites biosynthesis, transport and catabolism].
UM226_38	230865	KOG2926, KOG2926, KOG2926, Malonyl-CoA:ACP transacylase [Lipid transport and metabolism].
UM226_40	228107	KOG0157, KOG0157, KOG0157, Cytochrome P450 CYP4/CYP19/CYP26 subfamilies [Secondary metabolites biosynthesis, transport and catabolism, Lipid transport and metabolism].
UM226_40	228108	KOG0158, KOG0158, KOG0158, Cytochrome P450 CYP3/CYP5/CYP6/CYP9 subfamilies [Secondary metabolites biosynthesis, transport and catabolism].
UM226_40	228109	KOG0159, KOG0159, KOG0159, Cytochrome P450 CYP11/CYP12/CYP24/CYP27 subfamilies [Secondary metabolites biosynthesis, transport and catabolism].
UM226_40	228106	KOG0156, KOG0156, KOG0156, Cytochrome P450 CYP2 subfamily [Secondary metabolites biosynthesis, transport and catabolism].
UM226_40	228631	KOG0684, KOG0684, KOG0684, Cytochrome P450 [Secondary metabolites biosynthesis, transport and catabolism].
UM226_42	228107	KOG0157, KOG0157, KOG0157, Cytochrome P450 CYP4/CYP19/CYP26 subfamilies [Secondary metabolites biosynthesis, transport and catabolism, Lipid transport and metabolism].
UM226_42	228109	KOG0159, KOG0159, KOG0159, Cytochrome P450 CYP11/CYP12/CYP24/CYP27 subfamilies [Secondary metabolites biosynthesis, transport and catabolism].
UM226_42	228106	KOG0156, KOG0156, KOG0156, Cytochrome P450 CYP2 subfamily [Secondary metabolites biosynthesis, transport and catabolism].
UM226_42	228108	KOG0158, KOG0158, KOG0158, Cytochrome P450 CYP3/CYP5/CYP6/CYP9 subfamilies [Secondary metabolites biosynthesis, transport and catabolism].
UM226_42	228631	KOG0684, KOG0684, KOG0684, Cytochrome P450 [Secondary metabolites biosynthesis, transport and catabolism].
UM226_43	228106	KOG0156, KOG0156, KOG0156, Cytochrome P450 CYP2 subfamily [Secondary metabolites biosynthesis, transport and catabolism].
UM226_43	228107	KOG0157, KOG0157, KOG0157, Cytochrome P450 CYP4/CYP19/CYP26 subfamilies [Secondary metabolites biosynthesis, transport and catabolism, Lipid transport and metabolism].
UM226_47	229011	KOG1065, KOG1065, KOG1065, Maltase glucoamylase and related hydrolases, glycosyl hydrolase family 31 [Carbohydrate transport and metabolism].
UM226_47	229012	KOG1066, KOG1066, KOG1066, Glucosidase II catalytic (alpha) subunit and related enzymes, glycosyl hydrolase family 31 [Carbohydrate transport and metabolism, Cell wall/membrane/envelope biogenesis, Posttranslational modification, protein turnover, chaperones].
UM226_49	229278	KOG1336, KOG1336, KOG1336, Monodehydroascorbate/ferredoxin reductase [General function prediction only].
UM226_49	229288	KOG1346, KOG1346, KOG1346, Programmed cell death 8 (apoptosis-inducing factor) [Signal transduction mechanisms].
UM226_49	229277	KOG1335, KOG1335, KOG1335, Dihydrolipoamide dehydrogenase [Energy production and conversion].
UM226_49	228354	KOG0405, KOG0405, KOG0405, Pyridine nucleotide-disulphide oxidoreductase [Secondary metabolites biosynthesis, transport and catabolism].
UM226_49	230434	KOG2495, KOG2495, KOG2495, NADH-dehydrogenase (ubiquinone) [Energy production and conversion].
UM226_49	232642	KOG4716, KOG4716, KOG4716, Thioredoxin reductase [Posttranslational modification, protein turnover, chaperones].
UM226_50	228531	KOG0583, KOG0583, KOG0583, Serine/threonine protein kinase [Signal transduction mechanisms].
UM226_50	228536	KOG0588, KOG0588, KOG0588, Serine/threonine protein kinase [Cell cycle control, cell division, chromosome partitioning].
UM226_50	228534	KOG0586, KOG0586, KOG0586, Serine/threonine protein kinase [General function prediction only].
UM226_50	228563	KOG0615, KOG0615, KOG0615, Serine/threonine protein kinase Chk2 and related proteins [Cell cycle control, cell division, chromosome partitioning].
UM226_50	227983	KOG0032, KOG0032, KOG0032, Ca2+/calmodulin-dependent protein kinase, EF-Hand protein superfamily [Signal transduction mechanisms].
UM226_50	228559	KOG0611, KOG0611, KOG0611, Predicted serine/threonine protein kinase [General function prediction only].
UM226_50	228523	KOG0575, KOG0575, KOG0575, Polo-like serine/threonine protein kinase [Cell cycle control, cell division, chromosome partitioning].
UM226_50	228546	KOG0598, KOG0598, KOG0598, Ribosomal protein S6 kinase and related proteins [General function prediction only, Signal transduction mechanisms].
UM226_50	228543	KOG0595, KOG0595, KOG0595, Serine/threonine-protein kinase involved in autophagy [Posttranslational modification, protein turnover, chaperones, Intracellular trafficking, secretion, and vesicular transport, Signal transduction mechanisms].
UM226_50	228533	KOG0585, KOG0585, KOG0585, Ca2+/calmodulin-dependent protein kinase kinase beta and related serine/threonine protein kinases [Signal transduction mechanisms].
UM226_50	228147	KOG0198, KOG0198, KOG0198, MEKK and related serine/threonine protein kinases [Signal transduction mechanisms].
UM226_50	228564	KOG0616, KOG0616, KOG0616, cAMP-dependent protein kinase catalytic subunit (PKA) [Signal transduction mechanisms].
UM226_50	227984	KOG0033, KOG0033, KOG0033, Ca2+/calmodulin-dependent protein kinase, EF-Hand protein superfamily [Signal transduction mechanisms].
UM226_50	228637	KOG0690, KOG0690, KOG0690, Serine/threonine protein kinase [Signal transduction mechanisms].
UM226_50	232643	KOG4717, KOG4717, KOG4717, Serine/threonine protein kinase [Signal transduction mechanisms].
UM226_50	228547	KOG0599, KOG0599, KOG0599, Phosphorylase kinase gamma subunit [Carbohydrate transport and metabolism].
UM226_50	228540	KOG0592, KOG0592, KOG0592, 3-phosphoinositide-dependent protein kinase (PDK1) [Signal transduction mechanisms].
UM226_50	228528	KOG0580, KOG0580, KOG0580, Serine/threonine protein kinase [Cell cycle control, cell division, chromosome partitioning].
UM226_50	228545	KOG0597, KOG0597, KOG0597, Serine-threonine protein kinase FUSED [General function prediction only].
UM226_50	228141	KOG0192, KOG0192, KOG0192, Tyrosine kinase specific for activated (GTP-bound) p21cdc42Hs [Signal transduction mechanisms].
UM226_50	228551	KOG0603, KOG0603, KOG0603, Ribosomal protein S6 kinase [Signal transduction mechanisms].
UM226_50	228641	KOG0694, KOG0694, KOG0694, Serine/threonine protein kinase [Signal transduction mechanisms].
UM226_50	228553	KOG0605, KOG0605, KOG0605, NDR and related serine/threonine kinases [General function prediction only].
UM226_50	228555	KOG0607, KOG0607, KOG0607, MAP kinase-interacting kinase and related serine/threonine protein kinases [Signal transduction mechanisms].
UM226_50	228529	KOG0581, KOG0581, KOG0581, Mitogen-activated protein kinase kinase (MAP2K) [Signal transduction mechanisms].
UM226_50	228558	KOG0610, KOG0610, KOG0610, Putative serine/threonine protein kinase [General function prediction only].
UM226_50	228642	KOG0695, KOG0695, KOG0695, Serine/threonine protein kinase [Signal transduction mechanisms].
UM226_50	228643	KOG0696, KOG0696, KOG0696, Serine/threonine protein kinase [Signal transduction mechanisms].
UM226_50	228605	KOG0658, KOG0658, KOG0658, Glycogen synthase kinase-3 [Carbohydrate transport and metabolism].
UM226_50	232165	KOG4236, KOG4236, KOG4236, Serine/threonine protein kinase PKC mu/PKD and related proteins [Signal transduction mechanisms].
UM226_50	228526	KOG0578, KOG0578, KOG0578, p21-activated serine/threonine protein kinase [Signal transduction mechanisms].
UM226_50	228607	KOG0660, KOG0660, KOG0660, Mitogen-activated protein kinase [Signal transduction mechanisms].
UM226_50	228548	KOG0600, KOG0600, KOG0600, Cdc2-related protein kinase [Cell cycle control, cell division, chromosome partitioning].
UM226_50	232572	KOG4645, KOG4645, KOG4645, MAPKKK (MAP kinase kinase kinase) SSK2 and related serine/threonine protein kinases [Signal transduction mechanisms].
UM226_50	228562	KOG0614, KOG0614, KOG0614, cGMP-dependent protein kinase [Signal transduction mechanisms].
UM226_50	232179	KOG4250, KOG4250, KOG4250, TANK binding protein kinase TBK1 [Signal transduction mechanisms].
UM226_50	228143	KOG0194, KOG0194, KOG0194, Protein tyrosine kinase [Signal transduction mechanisms].
UM226_50	230284	KOG2345, KOG2345, KOG2345, Serine/threonine protein kinase/TGF-beta stimulated factor [Transcription, Lipid transport and metabolism, Signal transduction mechanisms].
UM226_50	228146	KOG0197, KOG0197, KOG0197, Tyrosine kinases [Signal transduction mechanisms].
UM226_50	229129	KOG1187, KOG1187, KOG1187, Serine/threonine protein kinase [Signal transduction mechanisms].
UM226_50	228542	KOG0594, KOG0594, KOG0594, Protein kinase PCTAIRE and related kinases [General function prediction only].
UM226_50	228552	KOG0604, KOG0604, KOG0604, MAP kinase-activated protein kinase 2 [Signal transduction mechanisms].
UM226_50	228606	KOG0659, KOG0659, KOG0659, Cdk activating kinase (CAK)/RNA polymerase II transcription initiation/nucleotide excision repair factor TFIIH/TFIIK, kinase subunit CDK7 [Cell cycle control, cell division, chromosome partitioning, Transcription, Replication, recombination and repair].
UM226_50	228541	KOG0593, KOG0593, KOG0593, Predicted protein kinase KKIAMRE [General function prediction only].
UM226_50	228539	KOG0591, KOG0591, KOG0591, NIMA (never in mitosis)-related G2-specific serine/threonine protein kinase [Cell cycle control, cell division, chromosome partitioning].
UM226_50	229095	KOG1152, KOG1152, KOG1152, Signal transduction serine/threonine kinase with PAS/PAC sensor domain [Signal transduction mechanisms].
UM226_50	228538	KOG0590, KOG0590, KOG0590, Checkpoint kinase and related serine/threonine protein kinases [Cell cycle control, cell division, chromosome partitioning].
UM226_50	228608	KOG0661, KOG0661, KOG0661, MAPK related serine/threonine protein kinase [Signal transduction mechanisms].
UM226_50	228149	KOG0200, KOG0200, KOG0200, Fibroblast/platelet-derived growth factor receptor and related receptor tyrosine kinases [Signal transduction mechanisms].
UM226_50	228530	KOG0582, KOG0582, KOG0582, Ste20-like serine/threonine protein kinase [Signal transduction mechanisms].
UM226_50	228609	KOG0662, KOG0662, KOG0662, Cyclin-dependent kinase CDK5 [Intracellular trafficking, secretion, and vesicular transport, Signal transduction mechanisms].
UM226_50	228932	KOG0986, KOG0986, KOG0986, G protein-coupled receptor kinase [Signal transduction mechanisms].
UM226_50	228537	KOG0589, KOG0589, KOG0589, Serine/threonine protein kinase [General function prediction only].
UM226_50	228616	KOG0669, KOG0669, KOG0669, Cyclin T-dependent kinase CDK9 [Cell cycle control, cell division, chromosome partitioning].
UM226_50	228610	KOG0663, KOG0663, KOG0663, Protein kinase PITSLRE and related kinases [General function prediction only].
UM226_50	229287	KOG1345, KOG1345, KOG1345, Serine/threonine kinase [Signal transduction mechanisms].
UM226_50	229928	KOG1989, KOG1989, KOG1989, ARK protein kinase family [Signal transduction mechanisms].
UM226_50	228527	KOG0579, KOG0579, KOG0579, Ste20-like serine/threonine protein kinase [Signal transduction mechanisms].
UM226_50	229094	KOG1151, KOG1151, KOG1151, Tousled-like protein kinase [Signal transduction mechanisms].
UM226_50	228560	KOG0612, KOG0612, KOG0612, Rho-associated, coiled-coil containing protein kinase [Signal transduction mechanisms].
UM226_50	228981	KOG1035, KOG1035, KOG1035, eIF-2alpha kinase GCN2 [Translation, ribosomal structure and biogenesis].
UM226_50	229039	KOG1095, KOG1095, KOG1095, Protein tyrosine kinase [Signal transduction mechanisms].
UM226_50	228532	KOG0584, KOG0584, KOG0584, Serine/threonine protein kinase [General function prediction only].
UM226_50	228612	KOG0665, KOG0665, KOG0665, Jun-N-terminal kinase (JNK) [Signal transduction mechanisms].
UM226_50	228142	KOG0193, KOG0193, KOG0193, Serine/threonine protein kinase RAF [Signal transduction mechanisms].
UM226_50	228973	KOG1027, KOG1027, KOG1027, Serine/threonine protein kinase and endoribonuclease ERN1/IRE1, sensor of the unfolded protein response pathway [Signal transduction mechanisms].
UM226_50	229038	KOG1094, KOG1094, KOG1094, Discoidin domain receptor DDR1 [Signal transduction mechanisms].
UM226_50	232208	KOG4279, KOG4279, KOG4279, Serine/threonine protein kinase [Signal transduction mechanisms].
UM226_50	228556	KOG0608, KOG0608, KOG0608, Warts/lats-like serine threonine kinases [Cell cycle control, cell division, chromosome partitioning].
UM226_50	228615	KOG0668, KOG0668, KOG0668, Casein kinase II, alpha subunit [Signal transduction mechanisms, Cell cycle control, cell division, chromosome partitioning, Transcription].
UM226_50	228150	KOG0201, KOG0201, KOG0201, Serine/threonine protein kinase [Signal transduction mechanisms].
UM226_50	229107	KOG1164, KOG1164, KOG1164, Casein kinase (serine/threonine/tyrosine protein kinase) [Signal transduction mechanisms].
UM226_50	228613	KOG0666, KOG0666, KOG0666, Cyclin C-dependent kinase CDK8 [Transcription].
UM226_50	228535	KOG0587, KOG0587, KOG0587, Traf2- and Nck-interacting kinase and related germinal center kinase (GCK) family protein kinases [Signal transduction mechanisms].
UM226_50	228544	KOG0596, KOG0596, KOG0596, Dual specificity; serine/threonine and tyrosine kinase [Cell cycle control, cell division, chromosome partitioning].
UM226_50	231586	KOG3653, KOG3653, KOG3653, Transforming growth factor beta/activin receptor subfamily of serine/threonine kinases [Signal transduction mechanisms].
UM226_50	228971	KOG1025, KOG1025, KOG1025, Epidermal growth factor receptor EGFR and related tyrosine kinases [Signal transduction mechanisms].
UM226_50	232186	KOG4257, KOG4257, KOG4257, Focal adhesion tyrosine kinase FAK, contains FERM domain [Signal transduction mechanisms].
UM226_50	228618	KOG0671, KOG0671, KOG0671, LAMMER dual specificity kinases [Signal transduction mechanisms].
UM226_50	228522	KOG0574, KOG0574, KOG0574, STE20-like serine/threonine kinase MST [Signal transduction mechanisms].
UM226_50	228614	KOG0667, KOG0667, KOG0667, Dual-specificity tyrosine-phosphorylation regulated kinase [General function prediction only].
UM226_50	232647	KOG4721, KOG4721, KOG4721, Serine/threonine protein kinase, contains leucine zipper domain [Signal transduction mechanisms].
UM226_50	228972	KOG1026, KOG1026, KOG1026, Nerve growth factor receptor TRKA and related tyrosine kinases [Signal transduction mechanisms, Intracellular trafficking, secretion, and vesicular transport].
UM226_50	229110	KOG1167, KOG1167, KOG1167, Serine/threonine protein kinase of the CDC7 subfamily involved in DNA synthesis, repair and recombination [Replication, recombination and repair].
UM226_50	228929	KOG0983, KOG0983, KOG0983, Mitogen-activated protein kinase (MAPK) kinase MKK7/JNKK2 [Signal transduction mechanisms].
UM226_50	228148	KOG0199, KOG0199, KOG0199, ACK and related non-receptor tyrosine kinases [Signal transduction mechanisms].
UM226_50	232207	KOG4278, KOG4278, KOG4278, Protein tyrosine kinase [Signal transduction mechanisms].
UM226_50	228611	KOG0664, KOG0664, KOG0664, Nemo-like MAPK-related serine/threonine protein kinase [Signal transduction mechanisms].
UM226_50	228145	KOG0196, KOG0196, KOG0196, Tyrosine kinase, EPH (ephrin) receptor family [Signal transduction mechanisms].
UM226_50	228969	KOG1023, KOG1023, KOG1023, Natriuretic peptide receptor, guanylate cyclase [Signal transduction mechanisms].
UM226_50	228525	KOG0577, KOG0577, KOG0577, Serine/threonine protein kinase [Signal transduction mechanisms].
UM226_50	229991	KOG2052, KOG2052, KOG2052, Activin A type IB receptor, serine/threonine protein kinase [Signal transduction mechanisms].
UM226_50	229106	KOG1163, KOG1163, KOG1163, Casein kinase (serine/threonine/tyrosine protein kinase) [Signal transduction mechanisms].
UM226_50	228554	KOG0606, KOG0606, KOG0606, Microtubule-associated serine/threonine kinase and related proteins [Signal transduction mechanisms, General function prediction only].
UM226_50	232088	KOG4158, KOG4158, KOG4158, BRPK/PTEN-induced protein kinase [Signal transduction mechanisms].
UM226_50	229182	KOG1240, KOG1240, KOG1240, Protein kinase containing WD40 repeats [Signal transduction mechanisms].
UM226_50	228952	KOG1006, KOG1006, KOG1006, Mitogen-activated protein kinase (MAPK) kinase MKK4 [Signal transduction mechanisms].
UM226_50	229232	KOG1290, KOG1290, KOG1290, Serine/threonine protein kinase [Signal transduction mechanisms].
UM226_50	228970	KOG1024, KOG1024, KOG1024, Receptor-like protein tyrosine kinase RYK/derailed [Signal transduction mechanisms].
UM226_50	228524	KOG0576, KOG0576, KOG0576, Mitogen-activated protein kinase kinase kinase kinase (MAP4K), germinal center kinase family [Signal transduction mechanisms].
UM226_50	229108	KOG1165, KOG1165, KOG1165, Casein kinase (serine/threonine/tyrosine protein kinase) [Signal transduction mechanisms].
UM226_51	229883	KOG1944, KOG1944, KOG1944, Peroxisomal membrane protein MPV17 and related proteins [General function prediction only].
UM226_54	229450	KOG1509, KOG1509, KOG1509, Predicted nucleic acid-binding protein ASMTL [Cell cycle control, cell division, chromosome partitioning].
UM226_55	229138	KOG1196, KOG1196, KOG1196, Predicted NAD-dependent oxidoreductase [General function prediction only].
UM226_55	229139	KOG1197, KOG1197, KOG1197, Predicted quinone oxidoreductase [Energy production and conversion, General function prediction only].
UM226_55	229140	KOG1198, KOG1198, KOG1198, Zinc-binding oxidoreductase [Energy production and conversion, General function prediction only].
UM226_55	229144	KOG1202, KOG1202, KOG1202, Animal-type fatty acid synthase and related proteins [Lipid transport and metabolism].
UM226_55	227976	KOG0025, KOG0025, KOG0025, Zn2+-binding dehydrogenase (nuclear receptor binding factor-1) [Transcription, Energy production and conversion].
UM226_60	228098	KOG0148, KOG0148, KOG0148, Apoptosis-promoting RNA-binding protein TIA-1/TIAR (RRM superfamily) [RNA processing and modification, Translation, ribosomal structure and biogenesis].
UM226_60	228081	KOG0131, KOG0131, KOG0131, Splicing factor 3b, subunit 4 [RNA processing and modification].
UM226_60	228073	KOG0123, KOG0123, KOG0123, Polyadenylate-binding protein (RRM superfamily) [RNA processing and modification, Translation, ribosomal structure and biogenesis].
UM226_60	228077	KOG0127, KOG0127, KOG0127, Nucleolar protein fibrillarin NOP77 (RRM superfamily) [RNA processing and modification].
UM226_60	228175	KOG0226, KOG0226, KOG0226, RNA-binding proteins [General function prediction only].
UM226_60	228082	KOG0132, KOG0132, KOG0132, RNA polymerase II C-terminal domain-binding protein RA4, contains RPR and RRM domains [RNA processing and modification, Transcription].
UM226_60	228103	KOG0153, KOG0153, KOG0153, Predicted RNA-binding protein (RRM superfamily) [General function prediction only].
UM226_60	228095	KOG0145, KOG0145, KOG0145, RNA-binding protein ELAV/HU (RRM superfamily) [RNA processing and modification].
UM226_60	228062	KOG0111, KOG0111, KOG0111, Cyclophilin-type peptidyl-prolyl cis-trans isomerase [Posttranslational modification, protein turnover, chaperones].
UM226_60	228099	KOG0149, KOG0149, KOG0149, Predicted RNA-binding protein SEB4 (RRM superfamily) [General function prediction only].
UM226_60	228101	KOG0151, KOG0151, KOG0151, Predicted splicing regulator, contains RRM, SWAP and RPR domains [General function prediction only].
UM226_60	228094	KOG0144, KOG0144, KOG0144, RNA-binding protein CUGBP1/BRUNO (RRM superfamily) [RNA processing and modification].
UM226_60	228072	KOG0122, KOG0122, KOG0122, Translation initiation factor 3, subunit g (eIF-3g) [Translation, ribosomal structure and biogenesis].
UM226_60	228068	KOG0117, KOG0117, KOG0117, Heterogeneous nuclear ribonucleoprotein R (RRM superfamily) [RNA processing and modification].
UM226_60	228059	KOG0108, KOG0108, KOG0108, mRNA cleavage and polyadenylation factor I complex, subunit RNA15 [RNA processing and modification].
UM226_63	228203	KOG0254, KOG0254, KOG0254, Predicted transporter (major facilitator superfamily) [General function prediction only].
UM226_63	228204	KOG0255, KOG0255, KOG0255, Synaptic vesicle transporter SVOP and related transporters (major facilitator superfamily) [General function prediction only].
UM226_65	229147	KOG1205, KOG1205, KOG1205, Predicted dehydrogenase [Secondary metabolites biosynthesis, transport and catabolism].
UM226_65	228672	KOG0725, KOG0725, KOG0725, Reductases with broad range of substrate specificities [General function prediction only].
UM226_65	229143	KOG1201, KOG1201, KOG1201, Hydroxysteroid 17-beta dehydrogenase 11 [Secondary metabolites biosynthesis, transport and catabolism].
UM226_65	229151	KOG1209, KOG1209, KOG1209, 1-Acyl dihydroxyacetone phosphate reductase and related dehydrogenases [Secondary metabolites biosynthesis, transport and catabolism].
UM226_65	232099	KOG4169, KOG4169, KOG4169, 15-hydroxyprostaglandin dehydrogenase and related dehydrogenases [Lipid transport and metabolism, General function prediction only].
UM226_65	229551	KOG1610, KOG1610, KOG1610, Corticosteroid 11-beta-dehydrogenase and related short chain-type dehydrogenases [Secondary metabolites biosynthesis, transport and catabolism, General function prediction only].
UM226_65	228960	KOG1014, KOG1014, KOG1014, 17 beta-hydroxysteroid dehydrogenase type 3, HSD17B3 [Lipid transport and metabolism].
UM226_65	229150	KOG1208, KOG1208, KOG1208, Dehydrogenases with different specificities (related to short-chain alcohol dehydrogenases) [Secondary metabolites biosynthesis, transport and catabolism].
UM226_65	229149	KOG1207, KOG1207, KOG1207, Diacetyl reductase/L-xylulose reductase [Secondary metabolites biosynthesis, transport and catabolism].
UM226_65	229142	KOG1200, KOG1200, KOG1200, Mitochondrial/plastidial beta-ketoacyl-ACP reductase [Lipid transport and metabolism].
UM226_65	229152	KOG1210, KOG1210, KOG1210, Predicted 3-ketosphinganine reductase [Secondary metabolites biosynthesis, transport and catabolism].
UM226_65	229146	KOG1204, KOG1204, KOG1204, Predicted dehydrogenase [Secondary metabolites biosynthesis, transport and catabolism].
UM226_65	229552	KOG1611, KOG1611, KOG1611, Predicted short chain-type dehydrogenase [General function prediction only].
UM226_65	229141	KOG1199, KOG1199, KOG1199, Short-chain alcohol dehydrogenase/3-hydroxyacyl-CoA dehydrogenase [Secondary metabolites biosynthesis, transport and catabolism].
UM226_65	229419	KOG1478, KOG1478, KOG1478, 3-keto sterol reductase [Lipid transport and metabolism].
UM226_67	229224	KOG1282, KOG1282, KOG1282, Serine carboxypeptidases (lysosomal cathepsin A) [Amino acid transport and metabolism, Posttranslational modification, protein turnover, chaperones].
UM226_67	229225	KOG1283, KOG1283, KOG1283, Serine carboxypeptidases [Posttranslational modification, protein turnover, chaperones].
UM226_68	229598	KOG1657, KOG1657, KOG1657, CCAAT-binding factor, subunit C (HAP5) [Transcription].
UM226_70	229612	KOG1671, KOG1671, KOG1671, Ubiquinol cytochrome c reductase, subunit RIP1 [Energy production and conversion].
UM226_71	230972	KOG3034, KOG3034, KOG3034, Isoamyl acetate-hydrolyzing esterase and related enzymes [General function prediction only].
UM226_72	229563	KOG1622, KOG1622, KOG1622, GMP synthase [Nucleotide transport and metabolism].
UM226_72	227977	KOG0026, KOG0026, KOG0026, Anthranilate synthase, beta chain [Amino acid transport and metabolism].
UM226_72	229166	KOG1224, KOG1224, KOG1224, Para-aminobenzoate (PABA) synthase ABZ1 [Translation, ribosomal structure and biogenesis].
UM226_73	228424	KOG0475, KOG0475, KOG0475, Cl- channel CLC-3 and related proteins (CLC superfamily) [Inorganic ion transport and metabolism].
UM226_73	228423	KOG0474, KOG0474, KOG0474, Cl- channel CLC-7 and related proteins (CLC superfamily) [Inorganic ion transport and metabolism].
UM226_73	228425	KOG0476, KOG0476, KOG0476, Cl- channel CLC-2 and related proteins (CLC superfamily) [Inorganic ion transport and metabolism].
UM226_74	231529	KOG3595, KOG3595, KOG3595, Dyneins, heavy chain [Cytoskeleton].
UM226_82	228203	KOG0254, KOG0254, KOG0254, Predicted transporter (major facilitator superfamily) [General function prediction only].
UM226_82	228517	KOG0569, KOG0569, KOG0569, Permease of the major facilitator superfamily [Carbohydrate transport and metabolism].
UM226_82	228204	KOG0255, KOG0255, KOG0255, Synaptic vesicle transporter SVOP and related transporters (major facilitator superfamily) [General function prediction only].
UM226_84	230039	KOG2100, KOG2100, KOG2100, Dipeptidyl aminopeptidase [Posttranslational modification, protein turnover, chaperones].
UM226_84	230220	KOG2281, KOG2281, KOG2281, Dipeptidyl aminopeptidases/acylaminoacyl-peptidases [Posttranslational modification, protein turnover, chaperones].
UM226_85	229723	KOG1784, KOG1784, KOG1784, Small Nuclear ribonucleoprotein splicing factor [RNA processing and modification].
UM226_85	229721	KOG1782, KOG1782, KOG1782, Small Nuclear ribonucleoprotein splicing factor [RNA processing and modification].
UM226_85	231106	KOG3168, KOG3168, KOG3168, U1 snRNP component [Transcription].
UM226_85	229720	KOG1781, KOG1781, KOG1781, Small Nuclear ribonucleoprotein splicing factor [RNA processing and modification].
UM226_86	229669	KOG1730, KOG1730, KOG1730, Thioredoxin-like protein [Posttranslational modification, protein turnover, chaperones].
UM226_86	228854	KOG0908, KOG0908, KOG0908, Thioredoxin-like protein [Posttranslational modification, protein turnover, chaperones].
UM226_87	230849	KOG2910, KOG2910, KOG2910, Uncharacterized conserved protein predicted to be involved in protein sorting [General function prediction only].
UM226_87	230850	KOG2911, KOG2911, KOG2911, Uncharacterized conserved protein [Function unknown].
UM226_87	229597	KOG1656, KOG1656, KOG1656, Protein involved in glucose derepression and pre-vacuolar endosome protein sorting [Intracellular trafficking, secretion, and vesicular transport].
UM226_88	228680	KOG0733, KOG0733, KOG0733, Nuclear AAA ATPase (VCP subfamily) [Posttranslational modification, protein turnover, chaperones].
UM226_88	228677	KOG0730, KOG0730, KOG0730, AAA+-type ATPase [Posttranslational modification, protein turnover, chaperones].
UM226_88	228683	KOG0736, KOG0736, KOG0736, Peroxisome assembly factor 2 containing the AAA+-type ATPase domain [Posttranslational modification, protein turnover, chaperones].
UM226_88	228682	KOG0735, KOG0735, KOG0735, AAA+-type ATPase [Posttranslational modification, protein turnover, chaperones].
UM226_88	228681	KOG0734, KOG0734, KOG0734, AAA+-type ATPase containing the peptidase M41 domain [Posttranslational modification, protein turnover, chaperones].
UM226_88	228679	KOG0732, KOG0732, KOG0732, AAA+-type ATPase containing the bromodomain [Posttranslational modification, protein turnover, chaperones].
UM226_88	228678	KOG0731, KOG0731, KOG0731, AAA+-type ATPase containing the peptidase M41 domain [Posttranslational modification, protein turnover, chaperones].
UM226_88	228685	KOG0738, KOG0738, KOG0738, AAA+-type ATPase [Posttranslational modification, protein turnover, chaperones].
UM226_88	228676	KOG0729, KOG0729, KOG0729, 26S proteasome regulatory complex, ATPase RPT1 [Posttranslational modification, protein turnover, chaperones].
UM226_88	228599	KOG0652, KOG0652, KOG0652, 26S proteasome regulatory complex, ATPase RPT5 [Posttranslational modification, protein turnover, chaperones].
UM226_88	228684	KOG0737, KOG0737, KOG0737, AAA+-type ATPase [Posttranslational modification, protein turnover, chaperones].
UM226_88	228675	KOG0728, KOG0728, KOG0728, 26S proteasome regulatory complex, ATPase RPT6 [Posttranslational modification, protein turnover, chaperones].
UM226_88	228674	KOG0727, KOG0727, KOG0727, 26S proteasome regulatory complex, ATPase RPT3 [Posttranslational modification, protein turnover, chaperones].
UM226_88	228688	KOG0741, KOG0741, KOG0741, AAA+-type ATPase [Posttranslational modification, protein turnover, chaperones].
UM226_88	228687	KOG0740, KOG0740, KOG0740, AAA+-type ATPase [Posttranslational modification, protein turnover, chaperones].
UM226_88	228598	KOG0651, KOG0651, KOG0651, 26S proteasome regulatory complex, ATPase RPT4 [Posttranslational modification, protein turnover, chaperones].
UM226_88	228673	KOG0726, KOG0726, KOG0726, 26S proteasome regulatory complex, ATPase RPT2 [Posttranslational modification, protein turnover, chaperones].
UM226_88	228686	KOG0739, KOG0739, KOG0739, AAA+-type ATPase [Posttranslational modification, protein turnover, chaperones].
UM226_88	228691	KOG0744, KOG0744, KOG0744, AAA+-type ATPase [Posttranslational modification, protein turnover, chaperones].
UM226_88	228690	KOG0743, KOG0743, KOG0743, AAA+-type ATPase [Posttranslational modification, protein turnover, chaperones].
UM226_88	228689	KOG0742, KOG0742, KOG0742, AAA+-type ATPase [Posttranslational modification, protein turnover, chaperones].
UM226_88	229943	KOG2004, KOG2004, KOG2004, Mitochondrial ATP-dependent protease PIM1/LON [Posttranslational modification, protein turnover, chaperones].
UM226_90	229139	KOG1197, KOG1197, KOG1197, Predicted quinone oxidoreductase [Energy production and conversion, General function prediction only].
UM226_90	229140	KOG1198, KOG1198, KOG1198, Zinc-binding oxidoreductase [Energy production and conversion, General function prediction only].
UM226_90	227974	KOG0023, KOG0023, KOG0023, Alcohol dehydrogenase, class V [Secondary metabolites biosynthesis, transport and catabolism].
UM226_90	227976	KOG0025, KOG0025, KOG0025, Zn2+-binding dehydrogenase (nuclear receptor binding factor-1) [Transcription, Energy production and conversion].
UM226_94	229341	KOG1399, KOG1399, KOG1399, Flavin-containing monooxygenase [Secondary metabolites biosynthesis, transport and catabolism].
UM226_95	228672	KOG0725, KOG0725, KOG0725, Reductases with broad range of substrate specificities [General function prediction only].
UM226_95	229147	KOG1205, KOG1205, KOG1205, Predicted dehydrogenase [Secondary metabolites biosynthesis, transport and catabolism].
UM226_95	229552	KOG1611, KOG1611, KOG1611, Predicted short chain-type dehydrogenase [General function prediction only].
UM226_95	229551	KOG1610, KOG1610, KOG1610, Corticosteroid 11-beta-dehydrogenase and related short chain-type dehydrogenases [Secondary metabolites biosynthesis, transport and catabolism, General function prediction only].
UM226_95	232099	KOG4169, KOG4169, KOG4169, 15-hydroxyprostaglandin dehydrogenase and related dehydrogenases [Lipid transport and metabolism, General function prediction only].
UM226_95	229146	KOG1204, KOG1204, KOG1204, Predicted dehydrogenase [Secondary metabolites biosynthesis, transport and catabolism].
UM226_95	229149	KOG1207, KOG1207, KOG1207, Diacetyl reductase/L-xylulose reductase [Secondary metabolites biosynthesis, transport and catabolism].
UM226_95	229143	KOG1201, KOG1201, KOG1201, Hydroxysteroid 17-beta dehydrogenase 11 [Secondary metabolites biosynthesis, transport and catabolism].
UM226_95	229141	KOG1199, KOG1199, KOG1199, Short-chain alcohol dehydrogenase/3-hydroxyacyl-CoA dehydrogenase [Secondary metabolites biosynthesis, transport and catabolism].
UM226_95	229152	KOG1210, KOG1210, KOG1210, Predicted 3-ketosphinganine reductase [Secondary metabolites biosynthesis, transport and catabolism].
UM226_95	229151	KOG1209, KOG1209, KOG1209, 1-Acyl dihydroxyacetone phosphate reductase and related dehydrogenases [Secondary metabolites biosynthesis, transport and catabolism].
UM226_95	228960	KOG1014, KOG1014, KOG1014, 17 beta-hydroxysteroid dehydrogenase type 3, HSD17B3 [Lipid transport and metabolism].
UM226_96	228185	KOG0236, KOG0236, KOG0236, Sulfate/bicarbonate/oxalate exchanger SAT-1 and related transporters (SLC26 family) [Inorganic ion transport and metabolism].
UM226_100	231593	KOG3661, KOG3661, KOG3661, Uncharacterized conserved protein [Function unknown].
UM226_101	229633	KOG1692, KOG1692, KOG1692, Putative cargo transport protein EMP24 (p24 protein family) [Intracellular trafficking, secretion, and vesicular transport].
UM226_101	229631	KOG1690, KOG1690, KOG1690, emp24/gp25L/p24 family of membrane trafficking proteins [Intracellular trafficking, secretion, and vesicular transport].
UM226_101	229634	KOG1693, KOG1693, KOG1693, emp24/gp25L/p24 family of membrane trafficking proteins [Intracellular trafficking, secretion, and vesicular transport].
UM226_101	229632	KOG1691, KOG1691, KOG1691, emp24/gp25L/p24 family of membrane trafficking proteins [Intracellular trafficking, secretion, and vesicular transport].
UM226_101	231225	KOG3287, KOG3287, KOG3287, Membrane trafficking protein, emp24/gp25L/p24 family [Intracellular trafficking, secretion, and vesicular transport].
UM226_104	228420	KOG0471, KOG0471, KOG0471, Alpha-amylase [Carbohydrate transport and metabolism].
UM226_120	229690	KOG1751, KOG1751, KOG1751, 60s ribosomal protein L23 [Translation, ribosomal structure and biogenesis].
UM226_121	231427	KOG3489, KOG3489, KOG3489, Mitochondrial import inner membrane translocase, subunit TIM8 [Intracellular trafficking, secretion, and vesicular transport].
UM226_121	229672	KOG1733, KOG1733, KOG1733, Mitochondrial import inner membrane translocase, subunit TIM13 [Intracellular trafficking, secretion, and vesicular transport].
UM226_123	229245	KOG1303, KOG1303, KOG1303, Amino acid transporters [Amino acid transport and metabolism].
UM226_123	232232	KOG4303, KOG4303, KOG4303, Vesicular inhibitory amino acid transporter [Amino acid transport and metabolism, Signal transduction mechanisms].
UM226_123	229247	KOG1305, KOG1305, KOG1305, Amino acid transporter protein [Amino acid transport and metabolism].
UM226_123	229246	KOG1304, KOG1304, KOG1304, Amino acid transporters [Amino acid transport and metabolism].
UM226_124	228635	KOG0688, KOG0688, KOG0688, Peptide chain release factor 1 (eRF1) [Translation, ribosomal structure and biogenesis].
UM226_124	230808	KOG2869, KOG2869, KOG2869, Meiotic cell division protein Pelota/DOM34 [Translation, ribosomal structure and biogenesis].
UM226_125	230736	KOG2797, KOG2797, KOG2797, Prephenate dehydratase [Amino acid transport and metabolism].
UM226_126	230448	KOG2509, KOG2509, KOG2509, Seryl-tRNA synthetase [Translation, ribosomal structure and biogenesis].
UM226_127	228344	KOG0395, KOG0395, KOG0395, Ras-related GTPase [General function prediction only].
UM226_127	228029	KOG0078, KOG0078, KOG0078, GTP-binding protein SEC4, small G protein superfamily, and related Ras family GTP-binding proteins [Signal transduction mechanisms, Intracellular trafficking, secretion, and vesicular transport].
UM226_127	228031	KOG0080, KOG0080, KOG0080, GTPase Rab18, small G protein superfamily [General function prediction only].
UM226_127	228035	KOG0084, KOG0084, KOG0084, GTPase Rab1/YPT1, small G protein superfamily, and related GTP-binding proteins [Signal transduction mechanisms, Intracellular trafficking, secretion, and vesicular transport].
UM226_127	228043	KOG0092, KOG0092, KOG0092, GTPase Rab5/YPT51 and related small G protein superfamily GTPases [Intracellular trafficking, secretion, and vesicular transport].
UM226_127	228030	KOG0079, KOG0079, KOG0079, GTP-binding protein H-ray, small G protein superfamily [General function prediction only].
UM226_127	228045	KOG0094, KOG0094, KOG0094, GTPase Rab6/YPT6/Ryh1, small G protein superfamily [Intracellular trafficking, secretion, and vesicular transport].
UM226_127	228342	KOG0393, KOG0393, KOG0393, Ras-related small GTPase, Rho type [General function prediction only].
UM226_127	228044	KOG0093, KOG0093, KOG0093, GTPase Rab3, small G protein superfamily [Intracellular trafficking, secretion, and vesicular transport].
UM226_127	228039	KOG0088, KOG0088, KOG0088, GTPase Rab21, small G protein superfamily [General function prediction only].
UM226_127	228034	KOG0083, KOG0083, KOG0083, GTPase Rab26/Rab37, small G protein superfamily [General function prediction only].
UM226_127	228037	KOG0086, KOG0086, KOG0086, GTPase Rab4, small G protein superfamily [Intracellular trafficking, secretion, and vesicular transport].
UM226_127	228038	KOG0087, KOG0087, KOG0087, GTPase Rab11/YPT3, small G protein superfamily [Intracellular trafficking, secretion, and vesicular transport].
UM226_127	228032	KOG0081, KOG0081, KOG0081, GTPase Rab27, small G protein superfamily [Intracellular trafficking, secretion, and vesicular transport].
UM226_127	228042	KOG0091, KOG0091, KOG0091, GTPase Rab39, small G protein superfamily [General function prediction only].
UM226_127	228049	KOG0098, KOG0098, KOG0098, GTPase Rab2, small G protein superfamily [Intracellular trafficking, secretion, and vesicular transport].
UM226_127	232181	KOG4252, KOG4252, KOG4252, GTP-binding protein [Signal transduction mechanisms].
UM226_127	228048	KOG0097, KOG0097, KOG0097, GTPase Rab14, small G protein superfamily [Intracellular trafficking, secretion, and vesicular transport].
UM226_127	228343	KOG0394, KOG0394, KOG0394, Ras-related GTPase [General function prediction only].
UM226_127	231814	KOG3883, KOG3883, KOG3883, Ras family small GTPase [Signal transduction mechanisms].
UM226_127	228046	KOG0095, KOG0095, KOG0095, GTPase Rab30, small G protein superfamily [Intracellular trafficking, secretion, and vesicular transport].
UM226_127	228652	KOG0705, KOG0705, KOG0705, GTPase-activating protein Centaurin gamma (contains Ras-like GTPase, PH and ankyrin repeat domains) [Signal transduction mechanisms].
UM226_127	228047	KOG0096, KOG0096, KOG0096, GTPase Ran/TC4/GSP1 (nuclear protein transport pathway), small G protein superfamily [Intracellular trafficking, secretion, and vesicular transport].
UM226_127	232352	KOG4423, KOG4423, KOG4423, GTP-binding protein-like, RAS superfamily [Signal transduction mechanisms].
UM226_127	228022	KOG0071, KOG0071, KOG0071, GTP-binding ADP-ribosylation factor Arf6 (dArf3) [Intracellular trafficking, secretion, and vesicular transport].
UM226_127	228021	KOG0070, KOG0070, KOG0070, GTP-binding ADP-ribosylation factor Arf1 [Intracellular trafficking, secretion, and vesicular transport].
UM226_129	232132	KOG4203, KOG4203, KOG4203, Armadillo/beta-Catenin/plakoglobin [Signal transduction mechanisms, Cytoskeleton].
UM226_129	228963	KOG1017, KOG1017, KOG1017, Predicted uracil phosphoribosyltransferase [General function prediction only].
UM226_130	231152	KOG3214, KOG3214, KOG3214, Uncharacterized Zn ribbon-containing protein [Function unknown].
UM226_131	229226	KOG1284, KOG1284, KOG1284, Bifunctional GTP cyclohydrolase II/3,4-dihydroxy-2butanone-4-phosphate synthase [Coenzyme transport and metabolism].
UM226_133	229569	KOG1628, KOG1628, KOG1628, 40S ribosomal protein S3A [Translation, ribosomal structure and biogenesis].
UM226_135	231160	KOG3222, KOG3222, KOG3222, Inosine triphosphate pyrophosphatase [Nucleotide transport and metabolism].
UM226_136	231285	KOG3347, KOG3347, KOG3347, Predicted nucleotide kinase/nuclear protein involved oxidative stress response [Nucleotide transport and metabolism].
UM226_136	231017	KOG3079, KOG3079, KOG3079, Uridylate kinase/adenylate kinase [Nucleotide transport and metabolism].
UM226_136	231016	KOG3078, KOG3078, KOG3078, Adenylate kinase [Nucleotide transport and metabolism].
UM226_137	229448	KOG1507, KOG1507, KOG1507, Nucleosome assembly protein NAP-1 [Chromatin structure and dynamics, Cell cycle control, cell division, chromosome partitioning].
UM226_137	229449	KOG1508, KOG1508, KOG1508, DNA replication factor/protein phosphatase inhibitor SET/SPR-2 [Replication, recombination and repair].
UM226_139	228110	KOG0160, KOG0160, KOG0160, Myosin class V heavy chain [Cytoskeleton].
UM226_139	228111	KOG0161, KOG0161, KOG0161, Myosin class II heavy chain [Cytoskeleton].
UM226_139	228114	KOG0164, KOG0164, KOG0164, Myosin class I heavy chain [Cytoskeleton].
UM226_139	228112	KOG0162, KOG0162, KOG0162, Myosin class I heavy chain [Cytoskeleton].
UM226_139	228113	KOG0163, KOG0163, KOG0163, Myosin class VI heavy chain [Cytoskeleton].
UM226_139	232158	KOG4229, KOG4229, KOG4229, Myosin VII, myosin IXB and related myosins [Cell motility].
UM226_140	228019	KOG0068, KOG0068, KOG0068, D-3-phosphoglycerate dehydrogenase, D-isomer-specific 2-hydroxy acid dehydrogenase superfamily [Amino acid transport and metabolism].
UM226_140	228020	KOG0069, KOG0069, KOG0069, Glyoxylate/hydroxypyruvate reductase (D-isomer-specific 2-hydroxy acid dehydrogenase superfamily) [Energy production and conversion].
UM226_140	228018	KOG0067, KOG0067, KOG0067, Transcription factor CtBP [Transcription].
UM226_141	228511	KOG0563, KOG0563, KOG0563, Glucose-6-phosphate 1-dehydrogenase [Carbohydrate transport and metabolism].
UM226_143	229613	KOG1672, KOG1672, KOG1672, ATP binding protein [Posttranslational modification, protein turnover, chaperones, Energy production and conversion].
UM226_143	228853	KOG0907, KOG0907, KOG0907, Thioredoxin [Posttranslational modification, protein turnover, chaperones].
UM226_143	228856	KOG0910, KOG0910, KOG0910, Thioredoxin-like protein [Posttranslational modification, protein turnover, chaperones].
UM226_143	231108	KOG3170, KOG3170, KOG3170, Conserved phosducin-like protein [Signal transduction mechanisms].
UM226_144	229385	KOG1444, KOG1444, KOG1444, Nucleotide-sugar transporter VRG4/SQV-7 [Carbohydrate transport and metabolism, Posttranslational modification, protein turnover, chaperones, Intracellular trafficking, secretion, and vesicular transport].
UM226_144	229383	KOG1442, KOG1442, KOG1442, GDP-fucose transporter [Carbohydrate transport and metabolism, Posttranslational modification, protein turnover, chaperones, Intracellular trafficking, secretion, and vesicular transport].
UM226_144	229382	KOG1441, KOG1441, KOG1441, Glucose-6-phosphate/phosphate and phosphoenolpyruvate/phosphate antiporter [Carbohydrate transport and metabolism, Amino acid transport and metabolism].
UM226_145	229696	KOG1757, KOG1757, KOG1757, Histone 2A [Chromatin structure and dynamics].
UM226_145	229695	KOG1756, KOG1756, KOG1756, Histone 2A [Chromatin structure and dynamics].
UM226_146	228589	KOG0642, KOG0642, KOG0642, Cell-cycle nuclear protein, contains WD-40 repeats [Cell cycle control, cell division, chromosome partitioning].
UM226_146	228215	KOG0266, KOG0266, KOG0266, WD40 repeat-containing protein [General function prediction only].
UM226_146	228225	KOG0276, KOG0276, KOG0276, Vesicle coat complex COPI, beta' subunit [Intracellular trafficking, secretion, and vesicular transport].
UM226_146	228268	KOG0319, KOG0319, KOG0319, WD40-repeat-containing subunit of the 18S rRNA processing complex [RNA processing and modification].
UM226_146	228223	KOG0274, KOG0274, KOG0274, Cdc4 and related F-box and WD-40 proteins [General function prediction only].
UM226_146	228234	KOG0285, KOG0285, KOG0285, Pleiotropic regulator 1 [RNA processing and modification].
UM226_146	228244	KOG0295, KOG0295, KOG0295, WD40 repeat-containing protein [Function unknown].
UM226_146	228250	KOG0301, KOG0301, KOG0301, Phospholipase A2-activating protein (contains WD40 repeats) [Lipid transport and metabolism].
UM226_146	228242	KOG0293, KOG0293, KOG0293, WD40 repeat-containing protein [Function unknown].
UM226_146	228220	KOG0271, KOG0271, KOG0271, Notchless-like WD40 repeat-containing protein [Function unknown].
UM226_146	228214	KOG0265, KOG0265, KOG0265, U5 snRNP-specific protein-like factor and related proteins [RNA processing and modification].
UM226_146	229274	KOG1332, KOG1332, KOG1332, Vesicle coat complex COPII, subunit SEC13 [Intracellular trafficking, secretion, and vesicular transport].
UM226_146	228233	KOG0284, KOG0284, KOG0284, Polyadenylation factor I complex, subunit PFS2 [RNA processing and modification].
UM226_146	228224	KOG0275, KOG0275, KOG0275, Conserved WD40 repeat-containing protein [General function prediction only].
UM226_146	228212	KOG0263, KOG0263, KOG0263, Transcription initiation factor TFIID, subunit TAF5 (also component of histone acetyltransferase SAGA) [Transcription].
UM226_146	228587	KOG0640, KOG0640, KOG0640, mRNA cleavage stimulating factor complex; subunit 1 [RNA processing and modification].
UM226_146	228257	KOG0308, KOG0308, KOG0308, Conserved WD40 repeat-containing protein [Function unknown].
UM226_146	228980	KOG1034, KOG1034, KOG1034, Transcriptional repressor EED/ESC/FIE, required for transcriptional silencing, WD repeat superfamily [Transcription].
UM226_146	228237	KOG0288, KOG0288, KOG0288, WD40 repeat protein TipD [General function prediction only].
UM226_146	228221	KOG0272, KOG0272, KOG0272, U4/U6 small nuclear ribonucleoprotein Prp4 (contains WD40 repeats) [RNA processing and modification].
UM226_146	228590	KOG0643, KOG0643, KOG0643, Translation initiation factor 3, subunit i (eIF-3i)/TGF-beta receptor-interacting protein (TRIP-1) [Translation, ribosomal structure and biogenesis, Signal transduction mechanisms].
UM226_147	230046	KOG2107, KOG2107, KOG2107, Uncharacterized conserved protein, contains double-stranded beta-helix domain [Function unknown].
UM226_149	232204	KOG4275, KOG4275, KOG4275, Predicted E3 ubiquitin ligase [Posttranslational modification, protein turnover, chaperones].
UM226_149	228180	KOG0231, KOG0231, KOG0231, Junctional membrane complex protein Junctophilin and related MORN repeat proteins [General function prediction only].
UM226_149	229512	KOG1571, KOG1571, KOG1571, Predicted E3 ubiquitin ligase [Posttranslational modification, protein turnover, chaperones].
UM226_149	232102	KOG4172, KOG4172, KOG4172, Predicted E3 ubiquitin ligase [Posttranslational modification, protein turnover, chaperones].
UM226_150	230863	KOG2924, KOG2924, KOG2924, Deoxyhypusine synthase [Posttranslational modification, protein turnover, chaperones].
UM226_153	229426	KOG1485, KOG1485, KOG1485, Mitochondrial Fe2+ transporter MMT1 and related transporters (cation diffusion facilitator superfamily) [Inorganic ion transport and metabolism].
UM226_154	227954	KOG0002, KOG0002, KOG0002, 60s ribosomal protein L39 [Translation, ribosomal structure and biogenesis].
UM226_155	228752	KOG0806, KOG0806, KOG0806, Carbon-nitrogen hydrolase [Amino acid transport and metabolism].
UM226_156	229176	KOG1234, KOG1234, KOG1234, ABC (ATP binding cassette) 1 protein [General function prediction only].
UM226_156	229177	KOG1235, KOG1235, KOG1235, Predicted unusual protein kinase [General function prediction only].
UM226_156	229178	KOG1236, KOG1236, KOG1236, Predicted unusual protein kinase [General function prediction only].
UM226_157	229558	KOG1617, KOG1617, KOG1617, CDP-alcohol phosphatidyltransferase/Phosphatidylglycerol-phosphate synthase [Lipid transport and metabolism].
UM226_157	231178	KOG3240, KOG3240, KOG3240, Phosphatidylinositol synthase [Lipid transport and metabolism].
UM226_158	230401	KOG2462, KOG2462, KOG2462, C2H2-type Zn-finger protein [Transcription].
UM226_158	231511	KOG3576, KOG3576, KOG3576, Ovo and related transcription factors [Transcription].
UM226_158	229019	KOG1074, KOG1074, KOG1074, Transcriptional repressor SALM [Transcription].
UM226_158	231557	KOG3623, KOG3623, KOG3623, Homeobox transcription factor SIP1 [Transcription].
UM226_159	229150	KOG1208, KOG1208, KOG1208, Dehydrogenases with different specificities (related to short-chain alcohol dehydrogenases) [Secondary metabolites biosynthesis, transport and catabolism].
UM226_159	229152	KOG1210, KOG1210, KOG1210, Predicted 3-ketosphinganine reductase [Secondary metabolites biosynthesis, transport and catabolism].
UM226_159	228960	KOG1014, KOG1014, KOG1014, 17 beta-hydroxysteroid dehydrogenase type 3, HSD17B3 [Lipid transport and metabolism].
UM226_160	228719	KOG0772, KOG0772, KOG0772, Uncharacterized conserved protein, contains WD40 repeat [Function unknown].
UM226_160	228215	KOG0266, KOG0266, KOG0266, WD40 repeat-containing protein [General function prediction only].
UM226_160	228221	KOG0272, KOG0272, KOG0272, U4/U6 small nuclear ribonucleoprotein Prp4 (contains WD40 repeats) [RNA processing and modification].
UM226_160	228213	KOG0264, KOG0264, KOG0264, Nucleosome remodeling factor, subunit CAF1/NURF55/MSI1 [Chromatin structure and dynamics].
UM226_160	228233	KOG0284, KOG0284, KOG0284, Polyadenylation factor I complex, subunit PFS2 [RNA processing and modification].
UM226_160	228220	KOG0271, KOG0271, KOG0271, Notchless-like WD40 repeat-containing protein [Function unknown].
UM226_160	228226	KOG0277, KOG0277, KOG0277, Peroxisomal targeting signal type 2 receptor [Intracellular trafficking, secretion, and vesicular transport].
UM226_160	229274	KOG1332, KOG1332, KOG1332, Vesicle coat complex COPII, subunit SEC13 [Intracellular trafficking, secretion, and vesicular transport].
UM226_160	228592	KOG0645, KOG0645, KOG0645, WD40 repeat protein [General function prediction only].
UM226_160	229387	KOG1446, KOG1446, KOG1446, Histone H3 (Lys4) methyltransferase complex and RNA cleavage factor II complex, subunit SWD2 [RNA processing and modification, Chromatin structure and dynamics, Posttranslational modification, protein turnover, chaperones].
UM226_160	228268	KOG0319, KOG0319, KOG0319, WD40-repeat-containing subunit of the 18S rRNA processing complex [RNA processing and modification].
UM226_160	228228	KOG0279, KOG0279, KOG0279, G protein beta subunit-like protein [Signal transduction mechanisms].
UM226_160	228237	KOG0288, KOG0288, KOG0288, WD40 repeat protein TipD [General function prediction only].
UM226_160	229349	KOG1407, KOG1407, KOG1407, WD40 repeat protein [Function unknown].
UM226_160	228214	KOG0265, KOG0265, KOG0265, U5 snRNP-specific protein-like factor and related proteins [RNA processing and modification].
UM226_160	228254	KOG0305, KOG0305, KOG0305, Anaphase promoting complex, Cdc20, Cdh1, and Ama1 subunits [Cell cycle control, cell division, chromosome partitioning, Posttranslational modification, protein turnover, chaperones].
UM226_160	228234	KOG0285, KOG0285, KOG0285, Pleiotropic regulator 1 [RNA processing and modification].
UM226_160	228587	KOG0640, KOG0640, KOG0640, mRNA cleavage stimulating factor complex; subunit 1 [RNA processing and modification].
UM226_160	228251	KOG0302, KOG0302, KOG0302, Ribosome Assembly protein [General function prediction only].
UM226_160	228218	KOG0269, KOG0269, KOG0269, WD40 repeat-containing protein [Function unknown].
UM226_160	228243	KOG0294, KOG0294, KOG0294, WD40 repeat-containing protein [Function unknown].
UM226_160	228222	KOG0273, KOG0273, KOG0273, Beta-transducin family (WD-40 repeat) protein [Chromatin structure and dynamics].
UM226_160	228262	KOG0313, KOG0313, KOG0313, Microtubule binding protein YTM1 (contains WD40 repeats) [Cytoskeleton].
UM226_160	228257	KOG0308, KOG0308, KOG0308, Conserved WD40 repeat-containing protein [Function unknown].
UM226_161	229594	KOG1653, KOG1653, KOG1653, Single-stranded DNA-binding protein [Replication, recombination and repair].
UM226_162	230250	KOG2311, KOG2311, KOG2311, NAD/FAD-utilizing protein possibly involved in translation [Translation, ribosomal structure and biogenesis].
UM226_165	230572	KOG2633, KOG2633, KOG2633, Hismacro and SEC14 domain-containing proteins [Chromatin structure and dynamics, Transcription].
UM226_165	228081	KOG0131, KOG0131, KOG0131, Splicing factor 3b, subunit 4 [RNA processing and modification].
UM226_165	228073	KOG0123, KOG0123, KOG0123, Polyadenylate-binding protein (RRM superfamily) [RNA processing and modification, Translation, ribosomal structure and biogenesis].
UM226_165	228098	KOG0148, KOG0148, KOG0148, Apoptosis-promoting RNA-binding protein TIA-1/TIAR (RRM superfamily) [RNA processing and modification, Translation, ribosomal structure and biogenesis].
UM226_165	228175	KOG0226, KOG0226, KOG0226, RNA-binding proteins [General function prediction only].
UM226_168	230910	KOG2971, KOG2971, KOG2971, RNA-binding protein required for biogenesis of the ribosomal 60S subunit [Translation, ribosomal structure and biogenesis].
UM226_171	228674	KOG0727, KOG0727, KOG0727, 26S proteasome regulatory complex, ATPase RPT3 [Posttranslational modification, protein turnover, chaperones].
UM226_171	228673	KOG0726, KOG0726, KOG0726, 26S proteasome regulatory complex, ATPase RPT2 [Posttranslational modification, protein turnover, chaperones].
UM226_171	228675	KOG0728, KOG0728, KOG0728, 26S proteasome regulatory complex, ATPase RPT6 [Posttranslational modification, protein turnover, chaperones].
UM226_171	228599	KOG0652, KOG0652, KOG0652, 26S proteasome regulatory complex, ATPase RPT5 [Posttranslational modification, protein turnover, chaperones].
UM226_171	228676	KOG0729, KOG0729, KOG0729, 26S proteasome regulatory complex, ATPase RPT1 [Posttranslational modification, protein turnover, chaperones].
UM226_171	228598	KOG0651, KOG0651, KOG0651, 26S proteasome regulatory complex, ATPase RPT4 [Posttranslational modification, protein turnover, chaperones].
UM226_171	228677	KOG0730, KOG0730, KOG0730, AAA+-type ATPase [Posttranslational modification, protein turnover, chaperones].
UM226_171	228678	KOG0731, KOG0731, KOG0731, AAA+-type ATPase containing the peptidase M41 domain [Posttranslational modification, protein turnover, chaperones].
UM226_171	228680	KOG0733, KOG0733, KOG0733, Nuclear AAA ATPase (VCP subfamily) [Posttranslational modification, protein turnover, chaperones].
UM226_171	228681	KOG0734, KOG0734, KOG0734, AAA+-type ATPase containing the peptidase M41 domain [Posttranslational modification, protein turnover, chaperones].
UM226_171	228683	KOG0736, KOG0736, KOG0736, Peroxisome assembly factor 2 containing the AAA+-type ATPase domain [Posttranslational modification, protein turnover, chaperones].
UM226_171	228682	KOG0735, KOG0735, KOG0735, AAA+-type ATPase [Posttranslational modification, protein turnover, chaperones].
UM226_171	228686	KOG0739, KOG0739, KOG0739, AAA+-type ATPase [Posttranslational modification, protein turnover, chaperones].
UM226_171	228685	KOG0738, KOG0738, KOG0738, AAA+-type ATPase [Posttranslational modification, protein turnover, chaperones].
UM226_171	228684	KOG0737, KOG0737, KOG0737, AAA+-type ATPase [Posttranslational modification, protein turnover, chaperones].
UM226_171	228687	KOG0740, KOG0740, KOG0740, AAA+-type ATPase [Posttranslational modification, protein turnover, chaperones].
UM226_171	228679	KOG0732, KOG0732, KOG0732, AAA+-type ATPase containing the bromodomain [Posttranslational modification, protein turnover, chaperones].
UM226_171	228688	KOG0741, KOG0741, KOG0741, AAA+-type ATPase [Posttranslational modification, protein turnover, chaperones].
UM226_171	228690	KOG0743, KOG0743, KOG0743, AAA+-type ATPase [Posttranslational modification, protein turnover, chaperones].
UM226_171	228691	KOG0744, KOG0744, KOG0744, AAA+-type ATPase [Posttranslational modification, protein turnover, chaperones].
UM226_171	228689	KOG0742, KOG0742, KOG0742, AAA+-type ATPase [Posttranslational modification, protein turnover, chaperones].
UM226_171	228997	KOG1051, KOG1051, KOG1051, Chaperone HSP104 and related ATP-dependent Clp proteases [Posttranslational modification, protein turnover, chaperones].
UM226_171	229967	KOG2028, KOG2028, KOG2028, ATPase related to the helicase subunit of the Holliday junction resolvase [Replication, recombination and repair].
UM226_172	228178	KOG0229, KOG0229, KOG0229, Phosphatidylinositol-4-phosphate 5-kinase [Signal transduction mechanisms].
UM226_172	228179	KOG0230, KOG0230, KOG0230, Phosphatidylinositol-4-phosphate 5-kinase and related FYVE finger-containing proteins [Signal transduction mechanisms].
UM226_176	231766	KOG3834, KOG3834, KOG3834, Golgi reassembly stacking protein GRASP65, contains PDZ domain [Intracellular trafficking, secretion, and vesicular transport].
UM226_177	230669	KOG2730, KOG2730, KOG2730, Methylase [General function prediction only].
UM226_179	229150	KOG1208, KOG1208, KOG1208, Dehydrogenases with different specificities (related to short-chain alcohol dehydrogenases) [Secondary metabolites biosynthesis, transport and catabolism].
UM226_179	228672	KOG0725, KOG0725, KOG0725, Reductases with broad range of substrate specificities [General function prediction only].
UM226_179	229552	KOG1611, KOG1611, KOG1611, Predicted short chain-type dehydrogenase [General function prediction only].
UM226_179	229419	KOG1478, KOG1478, KOG1478, 3-keto sterol reductase [Lipid transport and metabolism].
UM226_179	229143	KOG1201, KOG1201, KOG1201, Hydroxysteroid 17-beta dehydrogenase 11 [Secondary metabolites biosynthesis, transport and catabolism].
UM226_179	229151	KOG1209, KOG1209, KOG1209, 1-Acyl dihydroxyacetone phosphate reductase and related dehydrogenases [Secondary metabolites biosynthesis, transport and catabolism].
UM226_180	230571	KOG2632, KOG2632, KOG2632, Rhomboid family proteins [Function unknown].
UM226_181	231502	KOG3566, KOG3566, KOG3566, Glycosylphosphatidylinositol anchor attachment protein GAA1 [Posttranslational modification, protein turnover, chaperones].
UM226_182	230847	KOG2908, KOG2908, KOG2908, 26S proteasome regulatory complex, subunit RPN9/PSMD13 [Posttranslational modification, protein turnover, chaperones].
UM226_182	231188	KOG3250, KOG3250, KOG3250, COP9 signalosome, subunit CSN7 [Posttranslational modification, protein turnover, chaperones, Signal transduction mechanisms].
UM226_183	230804	KOG2865, KOG2865, KOG2865, NADH:ubiquinone oxidoreductase, NDUFA9/39kDa subunit [Energy production and conversion].
UM226_183	229371	KOG1430, KOG1430, KOG1430, C-3 sterol dehydrogenase/3-beta-hydroxysteroid dehydrogenase and related dehydrogenases [Lipid transport and metabolism, Amino acid transport and metabolism].
UM226_183	229443	KOG1502, KOG1502, KOG1502, Flavonol reductase/cinnamoyl-CoA reductase [Defense mechanisms].
UM226_184	230800	KOG2861, KOG2861, KOG2861, Uncharacterized conserved protein [Function unknown].
UM226_185	230005	KOG2066, KOG2066, KOG2066, Vacuolar assembly/sorting protein VPS41 [Intracellular trafficking, secretion, and vesicular transport].
UM226_185	229620	KOG1679, KOG1679, KOG1679, Enoyl-CoA hydratase [Lipid transport and metabolism].
UM226_185	229621	KOG1680, KOG1680, KOG1680, Enoyl-CoA hydratase [Lipid transport and metabolism].
UM226_185	229622	KOG1681, KOG1681, KOG1681, Enoyl-CoA isomerase [Lipid transport and metabolism].
UM226_185	229625	KOG1684, KOG1684, KOG1684, Enoyl-CoA hydratase [Lipid transport and metabolism].
UM226_185	229623	KOG1682, KOG1682, KOG1682, Enoyl-CoA isomerase [Lipid transport and metabolism].
UM226_185	227968	KOG0016, KOG0016, KOG0016, Enoyl-CoA hydratase/isomerase [Lipid transport and metabolism].
UM226_186	231213	KOG3275, KOG3275, KOG3275, Zinc-binding protein of the histidine triad (HIT) family [Signal transduction mechanisms].
UM226_186	231317	KOG3379, KOG3379, KOG3379, Diadenosine polyphosphate hydrolase and related proteins of the histidine triad (HIT) family [Nucleotide transport and metabolism, General function prediction only].
UM226_186	232288	KOG4359, KOG4359, KOG4359, Protein kinase C inhibitor-like protein [General function prediction only].
UM226_187	231288	KOG3350, KOG3350, KOG3350, Uncharacterized conserved protein [Function unknown].
UM226_188	228759	KOG0813, KOG0813, KOG0813, Glyoxylase [General function prediction only].
UM226_188	228760	KOG0814, KOG0814, KOG0814, Glyoxylase [General function prediction only].
UM226_189	228203	KOG0254, KOG0254, KOG0254, Predicted transporter (major facilitator superfamily) [General function prediction only].
UM226_189	228517	KOG0569, KOG0569, KOG0569, Permease of the major facilitator superfamily [Carbohydrate transport and metabolism].
UM226_189	228204	KOG0255, KOG0255, KOG0255, Synaptic vesicle transporter SVOP and related transporters (major facilitator superfamily) [General function prediction only].
UM226_189	228202	KOG0253, KOG0253, KOG0253, Synaptic vesicle transporter SV2 (major facilitator superfamily) [General function prediction only].
UM226_189	228201	KOG0252, KOG0252, KOG0252, Inorganic phosphate transporter [Inorganic ion transport and metabolism].
UM226_189	229272	KOG1330, KOG1330, KOG1330, Sugar transporter/spinster transmembrane protein [Carbohydrate transport and metabolism].
UM226_190	231965	KOG4034, KOG4034, KOG4034, Uncharacterized conserved protein NOF (Neighbor of FAU) [Function unknown].
UM226_191	230697	KOG2758, KOG2758, KOG2758, Translation initiation factor 3, subunit e (eIF-3e) [Translation, ribosomal structure and biogenesis].
UM226_192	231910	KOG3979, KOG3979, KOG3979, FGF receptor activating protein 1 [Signal transduction mechanisms].
UM226_193	230335	KOG2396, KOG2396, KOG2396, HAT (Half-A-TPR) repeat-containing protein [General function prediction only].
UM226_195	231367	KOG3429, KOG3429, KOG3429, Predicted peptidyl-tRNA hydrolase [Translation, ribosomal structure and biogenesis].
UM226_196	228061	KOG0110, KOG0110, KOG0110, RNA-binding protein (RRM superfamily) [General function prediction only].
UM226_198	231966	KOG4035, KOG4035, KOG4035, Coeffector of mDia Rho GTPase, regulates actin polymerization and cell adhesion turnover [Signal transduction mechanisms, Cytoskeleton].
UM226_199	230443	KOG2504, KOG2504, KOG2504, Monocarboxylate transporter [Carbohydrate transport and metabolism].
UM226_200	227955	KOG0003, KOG0003, KOG0003, Ubiquitin/60s ribosomal protein L40 fusion [Translation, ribosomal structure and biogenesis].
UM226_200	227956	KOG0004, KOG0004, KOG0004, Ubiquitin/40S ribosomal protein S27a fusion [Translation, ribosomal structure and biogenesis].
UM226_201	228087	KOG0137, KOG0137, KOG0137, Very-long-chain acyl-CoA dehydrogenase [Lipid transport and metabolism].
UM226_201	228091	KOG0141, KOG0141, KOG0141, Isovaleryl-CoA dehydrogenase [Amino acid transport and metabolism, Lipid transport and metabolism].
UM226_201	228089	KOG0139, KOG0139, KOG0139, Short-chain acyl-CoA dehydrogenase [Lipid transport and metabolism].
UM226_201	228090	KOG0140, KOG0140, KOG0140, Medium-chain acyl-CoA dehydrogenase [Lipid transport and metabolism].
UM226_201	228088	KOG0138, KOG0138, KOG0138, Glutaryl-CoA dehydrogenase [Amino acid transport and metabolism].
UM226_201	228485	KOG0537, KOG0537, KOG0537, Cytochrome b5 [Energy production and conversion].
UM226_201	229410	KOG1469, KOG1469, KOG1469, Predicted acyl-CoA dehydrogenase [General function prediction only].
UM226_201	228484	KOG0536, KOG0536, KOG0536, Flavohemoprotein b5+b5R [Energy production and conversion].
UM226_201	232161	KOG4232, KOG4232, KOG4232, Delta 6-fatty acid desaturase/delta-8 sphingolipid desaturase [Lipid transport and metabolism].
UM226_201	232504	KOG4576, KOG4576, KOG4576, Sulfite oxidase, heme-binding component [Energy production and conversion].
UM226_202	230110	KOG2171, KOG2171, KOG2171, Karyopherin (importin) beta 3 [Nuclear structure, Intracellular trafficking, secretion, and vesicular transport].
UM226_202	229962	KOG2023, KOG2023, KOG2023, Nuclear transport receptor Karyopherin-beta2/Transportin (importin beta superfamily) [Nuclear structure, Intracellular trafficking, secretion, and vesicular transport].
UM226_202	229183	KOG1241, KOG1241, KOG1241, Karyopherin (importin) beta 1 [Nuclear structure, Intracellular trafficking, secretion, and vesicular transport].
UM226_204	229707	KOG1768, KOG1768, KOG1768, 40s ribosomal protein S26 [Translation, ribosomal structure and biogenesis].
UM226_206	229413	KOG1472, KOG1472, KOG1472, Histone acetyltransferase SAGA/ADA, catalytic subunit PCAF/GCN5 and related proteins [Chromatin structure and dynamics, Transcription].
UM226_206	229187	KOG1245, KOG1245, KOG1245, Chromatin remodeling complex WSTF-ISWI, large subunit (contains heterochromatin localization, PHD and BROMO domains) [Chromatin structure and dynamics].
UM226_206	229415	KOG1474, KOG1474, KOG1474, Transcription initiation factor TFIID, subunit BDF1 and related bromodomain proteins [Transcription].
UM226_206	227960	KOG0008, KOG0008, KOG0008, Transcription initiation factor TFIID, subunit TAF1 [Transcription].
UM226_206	228901	KOG0955, KOG0955, KOG0955, PHD finger protein BR140/LIN-49 [General function prediction only].
UM226_210	228275	KOG0326, KOG0326, KOG0326, ATP-dependent RNA helicase [RNA processing and modification].
UM226_210	228277	KOG0328, KOG0328, KOG0328, Predicted ATP-dependent RNA helicase FAL1, involved in rRNA maturation, DEAD-box superfamily [Translation, ribosomal structure and biogenesis].
UM226_210	228276	KOG0327, KOG0327, KOG0327, Translation initiation factor 4F, helicase subunit (eIF-4A) and related helicases [Translation, ribosomal structure and biogenesis].
UM226_210	228280	KOG0331, KOG0331, KOG0331, ATP-dependent RNA helicase [RNA processing and modification].
UM226_210	228279	KOG0330, KOG0330, KOG0330, ATP-dependent RNA helicase [RNA processing and modification].
UM226_210	232213	KOG4284, KOG4284, KOG4284, DEAD box protein [Transcription].
UM226_210	228281	KOG0332, KOG0332, KOG0332, ATP-dependent RNA helicase [RNA processing and modification].
UM226_210	228278	KOG0329, KOG0329, KOG0329, ATP-dependent RNA helicase [RNA processing and modification].
UM226_210	228284	KOG0335, KOG0335, KOG0335, ATP-dependent RNA helicase [RNA processing and modification].
UM226_210	228287	KOG0338, KOG0338, KOG0338, ATP-dependent RNA helicase [RNA processing and modification].
UM226_210	228289	KOG0340, KOG0340, KOG0340, ATP-dependent RNA helicase [RNA processing and modification].
UM226_210	228283	KOG0334, KOG0334, KOG0334, RNA helicase [RNA processing and modification].
UM226_210	228292	KOG0343, KOG0343, KOG0343, RNA Helicase [RNA processing and modification].
UM226_210	228282	KOG0333, KOG0333, KOG0333, U5 snRNP-like RNA helicase subunit [RNA processing and modification].
UM226_210	228288	KOG0339, KOG0339, KOG0339, ATP-dependent RNA helicase [RNA processing and modification].
UM226_210	228291	KOG0342, KOG0342, KOG0342, ATP-dependent RNA helicase pitchoune [RNA processing and modification].
UM226_210	228294	KOG0345, KOG0345, KOG0345, ATP-dependent RNA helicase [RNA processing and modification].
UM226_210	228286	KOG0337, KOG0337, KOG0337, ATP-dependent RNA helicase [RNA processing and modification].
UM226_210	228295	KOG0346, KOG0346, KOG0346, RNA helicase [RNA processing and modification].
UM226_210	228285	KOG0336, KOG0336, KOG0336, ATP-dependent RNA helicase [RNA processing and modification].
UM226_210	228296	KOG0347, KOG0347, KOG0347, RNA helicase [RNA processing and modification].
UM226_210	228290	KOG0341, KOG0341, KOG0341, DEAD-box protein abstrakt [RNA processing and modification].
UM226_210	228293	KOG0344, KOG0344, KOG0344, ATP-dependent RNA helicase [RNA processing and modification].
UM226_210	228299	KOG0350, KOG0350, KOG0350, DEAD-box ATP-dependent RNA helicase [RNA processing and modification].
UM226_210	228297	KOG0348, KOG0348, KOG0348, ATP-dependent RNA helicase [RNA processing and modification].
UM226_210	228298	KOG0349, KOG0349, KOG0349, Putative DEAD-box RNA helicase DDX1 [RNA processing and modification].
UM226_210	228300	KOG0351, KOG0351, KOG0351, ATP-dependent DNA helicase [Replication, recombination and repair].
UM226_210	228301	KOG0352, KOG0352, KOG0352, ATP-dependent DNA helicase [Replication, recombination and repair].
UM226_212	228686	KOG0739, KOG0739, KOG0739, AAA+-type ATPase [Posttranslational modification, protein turnover, chaperones].
UM226_212	228685	KOG0738, KOG0738, KOG0738, AAA+-type ATPase [Posttranslational modification, protein turnover, chaperones].
UM226_212	228687	KOG0740, KOG0740, KOG0740, AAA+-type ATPase [Posttranslational modification, protein turnover, chaperones].
UM226_212	228684	KOG0737, KOG0737, KOG0737, AAA+-type ATPase [Posttranslational modification, protein turnover, chaperones].
UM226_212	228677	KOG0730, KOG0730, KOG0730, AAA+-type ATPase [Posttranslational modification, protein turnover, chaperones].
UM226_212	228678	KOG0731, KOG0731, KOG0731, AAA+-type ATPase containing the peptidase M41 domain [Posttranslational modification, protein turnover, chaperones].
UM226_212	228682	KOG0735, KOG0735, KOG0735, AAA+-type ATPase [Posttranslational modification, protein turnover, chaperones].
UM226_212	228680	KOG0733, KOG0733, KOG0733, Nuclear AAA ATPase (VCP subfamily) [Posttranslational modification, protein turnover, chaperones].
UM226_212	228683	KOG0736, KOG0736, KOG0736, Peroxisome assembly factor 2 containing the AAA+-type ATPase domain [Posttranslational modification, protein turnover, chaperones].
UM226_212	228681	KOG0734, KOG0734, KOG0734, AAA+-type ATPase containing the peptidase M41 domain [Posttranslational modification, protein turnover, chaperones].
UM226_212	228674	KOG0727, KOG0727, KOG0727, 26S proteasome regulatory complex, ATPase RPT3 [Posttranslational modification, protein turnover, chaperones].
UM226_212	228676	KOG0729, KOG0729, KOG0729, 26S proteasome regulatory complex, ATPase RPT1 [Posttranslational modification, protein turnover, chaperones].
UM226_212	228675	KOG0728, KOG0728, KOG0728, 26S proteasome regulatory complex, ATPase RPT6 [Posttranslational modification, protein turnover, chaperones].
UM226_212	228679	KOG0732, KOG0732, KOG0732, AAA+-type ATPase containing the bromodomain [Posttranslational modification, protein turnover, chaperones].
UM226_212	228599	KOG0652, KOG0652, KOG0652, 26S proteasome regulatory complex, ATPase RPT5 [Posttranslational modification, protein turnover, chaperones].
UM226_212	228673	KOG0726, KOG0726, KOG0726, 26S proteasome regulatory complex, ATPase RPT2 [Posttranslational modification, protein turnover, chaperones].
UM226_212	228598	KOG0651, KOG0651, KOG0651, 26S proteasome regulatory complex, ATPase RPT4 [Posttranslational modification, protein turnover, chaperones].
UM226_212	228688	KOG0741, KOG0741, KOG0741, AAA+-type ATPase [Posttranslational modification, protein turnover, chaperones].
UM226_212	228689	KOG0742, KOG0742, KOG0742, AAA+-type ATPase [Posttranslational modification, protein turnover, chaperones].
UM226_212	228691	KOG0744, KOG0744, KOG0744, AAA+-type ATPase [Posttranslational modification, protein turnover, chaperones].
UM226_212	228690	KOG0743, KOG0743, KOG0743, AAA+-type ATPase [Posttranslational modification, protein turnover, chaperones].
UM226_213	231416	KOG3478, KOG3478, KOG3478, Prefoldin subunit 6, KE2 family [Posttranslational modification, protein turnover, chaperones].
UM226_214	231723	KOG3791, KOG3791, KOG3791, Predicted RNA-binding protein involved in translational regulation [Translation, ribosomal structure and biogenesis, Signal transduction mechanisms].
UM226_216	230472	KOG2533, KOG2533, KOG2533, Permease of the major facilitator superfamily [Carbohydrate transport and metabolism].
UM226_216	230471	KOG2532, KOG2532, KOG2532, Permease of the major facilitator superfamily [Carbohydrate transport and metabolism].
UM226_218	230946	KOG3008, KOG3008, KOG3008, Quinolinate phosphoribosyl transferase [Nucleotide transport and metabolism].
UM226_220	230472	KOG2533, KOG2533, KOG2533, Permease of the major facilitator superfamily [Carbohydrate transport and metabolism].
UM226_220	230471	KOG2532, KOG2532, KOG2532, Permease of the major facilitator superfamily [Carbohydrate transport and metabolism].
UM226_221	229297	KOG1355, KOG1355, KOG1355, Adenylosuccinate synthase [Nucleotide transport and metabolism].
UM226_222	229656	KOG1716, KOG1716, KOG1716, Dual specificity phosphatase [Defense mechanisms].
UM226_225	230958	KOG3020, KOG3020, KOG3020, TatD-related DNase [Replication, recombination and repair].
UM226_226	231382	KOG3444, KOG3444, KOG3444, Uncharacterized conserved protein [Function unknown].
UM226_227	230322	KOG2383, KOG2383, KOG2383, Predicted ATPase [General function prediction only].
UM226_228	229445	KOG1504, KOG1504, KOG1504, Ornithine carbamoyltransferase OTC/ARG3 [Amino acid transport and metabolism].
UM226_230	229261	KOG1319, KOG1319, KOG1319, bHLHZip transcription factor BIGMAX [Transcription].
UM226_231	232178	KOG4249, KOG4249, KOG4249, Uncharacterized conserved protein [Function unknown].
UM226_234	228421	KOG0472, KOG0472, KOG0472, Leucine-rich repeat protein [Function unknown].
UM226_234	228393	KOG0444, KOG0444, KOG0444, Cytoskeletal regulator Flightless-I (contains leucine-rich and gelsolin repeats) [Cytoskeleton].
UM226_234	228479	KOG0531, KOG0531, KOG0531, Protein phosphatase 1, regulatory subunit, and related proteins [Signal transduction mechanisms].
UM226_234	228480	KOG0532, KOG0532, KOG0532, Leucine-rich repeat (LRR) protein, contains calponin homology domain [Cytoskeleton].
UM226_234	228566	KOG0618, KOG0618, KOG0618, Serine/threonine phosphatase 2C containing leucine-rich repeats, similar to SCN circadian oscillatory protein (SCOP) [Signal transduction mechanisms].
UM226_234	228565	KOG0617, KOG0617, KOG0617, Ras suppressor protein (contains leucine-rich repeats) [Signal transduction mechanisms].
UM226_234	232585	KOG4658, KOG4658, KOG4658, Apoptotic ATPase [Signal transduction mechanisms].
UM226_234	229201	KOG1259, KOG1259, KOG1259, Nischarin, modulator of integrin alpha5 subunit action [Signal transduction mechanisms, Cytoskeleton].
UM226_234	229798	KOG1859, KOG1859, KOG1859, Leucine-rich repeat proteins [General function prediction only].
UM226_234	232507	KOG4579, KOG4579, KOG4579, Leucine-rich repeat (LRR) protein associated with apoptosis in muscle tissue [General function prediction only].
UM226_234	232124	KOG4194, KOG4194, KOG4194, Membrane glycoprotein LIG-1 [Signal transduction mechanisms].
UM226_234	232166	KOG4237, KOG4237, KOG4237, Extracellular matrix protein slit, contains leucine-rich and EGF-like repeats [Extracellular structures, Signal transduction mechanisms].
UM226_236	229329	KOG1387, KOG1387, KOG1387, Glycosyltransferase [Cell wall/membrane/envelope biogenesis].
UM226_236	228799	KOG0853, KOG0853, KOG0853, Glycosyltransferase [Cell wall/membrane/envelope biogenesis].
UM226_238	230464	KOG2525, KOG2525, KOG2525, Folylpolyglutamate synthase [Coenzyme transport and metabolism].
UM226_242	228086	KOG0136, KOG0136, KOG0136, Acyl-CoA oxidase [Lipid transport and metabolism].
UM226_242	228085	KOG0135, KOG0135, KOG0135, Pristanoyl-CoA/acyl-CoA oxidase [Lipid transport and metabolism, Secondary metabolites biosynthesis, transport and catabolism].
UM226_242	228088	KOG0138, KOG0138, KOG0138, Glutaryl-CoA dehydrogenase [Amino acid transport and metabolism].
UM226_242	228089	KOG0139, KOG0139, KOG0139, Short-chain acyl-CoA dehydrogenase [Lipid transport and metabolism].
UM226_242	228090	KOG0140, KOG0140, KOG0140, Medium-chain acyl-CoA dehydrogenase [Lipid transport and metabolism].
UM226_242	228091	KOG0141, KOG0141, KOG0141, Isovaleryl-CoA dehydrogenase [Amino acid transport and metabolism, Lipid transport and metabolism].
UM226_242	228087	KOG0137, KOG0137, KOG0137, Very-long-chain acyl-CoA dehydrogenase [Lipid transport and metabolism].
UM226_243	228645	KOG0698, KOG0698, KOG0698, Serine/threonine protein phosphatase [Signal transduction mechanisms].
UM226_243	228644	KOG0697, KOG0697, KOG0697, Protein phosphatase 1B (formerly 2C) [Signal transduction mechanisms].
UM226_243	228646	KOG0699, KOG0699, KOG0699, Serine/threonine protein phosphatase [Signal transduction mechanisms].
UM226_243	228647	KOG0700, KOG0700, KOG0700, Protein phosphatase 2C/pyruvate dehydrogenase (lipoamide) phosphatase [Signal transduction mechanisms].
UM226_243	228566	KOG0618, KOG0618, KOG0618, Serine/threonine phosphatase 2C containing leucine-rich repeats, similar to SCN circadian oscillatory protein (SCOP) [Signal transduction mechanisms].
UM226_243	229265	KOG1323, KOG1323, KOG1323, Serine/threonine phosphatase [Signal transduction mechanisms].
UM226_244	228486	KOG0538, KOG0538, KOG0538, Glycolate oxidase [Energy production and conversion].
UM226_245	228264	KOG0315, KOG0315, KOG0315, G-protein beta subunit-like protein (contains WD40 repeats) [General function prediction only].
UM226_245	228220	KOG0271, KOG0271, KOG0271, Notchless-like WD40 repeat-containing protein [Function unknown].
UM226_245	228221	KOG0272, KOG0272, KOG0272, U4/U6 small nuclear ribonucleoprotein Prp4 (contains WD40 repeats) [RNA processing and modification].
UM226_245	228215	KOG0266, KOG0266, KOG0266, WD40 repeat-containing protein [General function prediction only].
UM226_245	228212	KOG0263, KOG0263, KOG0263, Transcription initiation factor TFIID, subunit TAF5 (also component of histone acetyltransferase SAGA) [Transcription].
UM226_245	228234	KOG0285, KOG0285, KOG0285, Pleiotropic regulator 1 [RNA processing and modification].
UM226_245	228240	KOG0291, KOG0291, KOG0291, WD40-repeat-containing subunit of the 18S rRNA processing complex [RNA processing and modification].
UM226_245	228268	KOG0319, KOG0319, KOG0319, WD40-repeat-containing subunit of the 18S rRNA processing complex [RNA processing and modification].
UM226_245	228237	KOG0288, KOG0288, KOG0288, WD40 repeat protein TipD [General function prediction only].
UM226_245	228235	KOG0286, KOG0286, KOG0286, G-protein beta subunit [General function prediction only].
UM226_245	228244	KOG0295, KOG0295, KOG0295, WD40 repeat-containing protein [Function unknown].
UM226_245	228225	KOG0276, KOG0276, KOG0276, Vesicle coat complex COPI, beta' subunit [Intracellular trafficking, secretion, and vesicular transport].
UM226_245	228214	KOG0265, KOG0265, KOG0265, U5 snRNP-specific protein-like factor and related proteins [RNA processing and modification].
UM226_245	228224	KOG0275, KOG0275, KOG0275, Conserved WD40 repeat-containing protein [General function prediction only].
UM226_245	228241	KOG0292, KOG0292, KOG0292, Vesicle coat complex COPI, alpha subunit [Intracellular trafficking, secretion, and vesicular transport].
UM226_245	228259	KOG0310, KOG0310, KOG0310, Conserved WD40 repeat-containing protein [Function unknown].
UM226_245	228223	KOG0274, KOG0274, KOG0274, Cdc4 and related F-box and WD-40 proteins [General function prediction only].
UM226_245	228243	KOG0294, KOG0294, KOG0294, WD40 repeat-containing protein [Function unknown].
UM226_245	228233	KOG0284, KOG0284, KOG0284, Polyadenylation factor I complex, subunit PFS2 [RNA processing and modification].
UM226_245	228238	KOG0289, KOG0289, KOG0289, mRNA splicing factor [General function prediction only].
UM226_245	228255	KOG0306, KOG0306, KOG0306, WD40-repeat-containing subunit of the 18S rRNA processing complex [RNA processing and modification].
UM226_245	228227	KOG0278, KOG0278, KOG0278, Serine/threonine kinase receptor-associated protein [Lipid transport and metabolism].
UM226_245	228218	KOG0269, KOG0269, KOG0269, WD40 repeat-containing protein [Function unknown].
UM226_245	228592	KOG0645, KOG0645, KOG0645, WD40 repeat protein [General function prediction only].
UM226_245	229216	KOG1274, KOG1274, KOG1274, WD40 repeat protein [General function prediction only].
UM226_245	228228	KOG0279, KOG0279, KOG0279, G protein beta subunit-like protein [Signal transduction mechanisms].
UM226_245	228231	KOG0282, KOG0282, KOG0282, mRNA splicing factor [Function unknown].
UM226_245	228216	KOG0267, KOG0267, KOG0267, Microtubule severing protein katanin p80 subunit B (contains WD40 repeats) [Cell cycle control, cell division, chromosome partitioning].
UM226_245	228257	KOG0308, KOG0308, KOG0308, Conserved WD40 repeat-containing protein [Function unknown].
UM226_245	228222	KOG0273, KOG0273, KOG0273, Beta-transducin family (WD-40 repeat) protein [Chromatin structure and dynamics].
UM226_245	228250	KOG0301, KOG0301, KOG0301, Phospholipase A2-activating protein (contains WD40 repeats) [Lipid transport and metabolism].
UM226_245	228226	KOG0277, KOG0277, KOG0277, Peroxisomal targeting signal type 2 receptor [Intracellular trafficking, secretion, and vesicular transport].
UM226_245	228248	KOG0299, KOG0299, KOG0299, U3 snoRNP-associated protein (contains WD40 repeats) [RNA processing and modification].
UM226_245	228590	KOG0643, KOG0643, KOG0643, Translation initiation factor 3, subunit i (eIF-3i)/TGF-beta receptor-interacting protein (TRIP-1) [Translation, ribosomal structure and biogenesis, Signal transduction mechanisms].
UM226_245	228245	KOG0296, KOG0296, KOG0296, Angio-associated migratory cell protein (contains WD40 repeats) [Function unknown].
UM226_245	228587	KOG0640, KOG0640, KOG0640, mRNA cleavage stimulating factor complex; subunit 1 [RNA processing and modification].
UM226_245	228230	KOG0281, KOG0281, KOG0281, Beta-TrCP (transducin repeats containing)/Slimb proteins [Function unknown].
UM226_245	232257	KOG4328, KOG4328, KOG4328, WD40 protein [Function unknown].
UM226_245	228262	KOG0313, KOG0313, KOG0313, Microtubule binding protein YTM1 (contains WD40 repeats) [Cytoskeleton].
UM226_245	228265	KOG0316, KOG0316, KOG0316, Conserved WD40 repeat-containing protein [Function unknown].
UM226_245	228219	KOG0270, KOG0270, KOG0270, WD40 repeat-containing protein [Function unknown].
UM226_245	228213	KOG0264, KOG0264, KOG0264, Nucleosome remodeling factor, subunit CAF1/NURF55/MSI1 [Chromatin structure and dynamics].
UM226_245	230035	KOG2096, KOG2096, KOG2096, WD40 repeat protein [General function prediction only].
UM226_245	229349	KOG1407, KOG1407, KOG1407, WD40 repeat protein [Function unknown].
UM226_245	228249	KOG0300, KOG0300, KOG0300, WD40 repeat-containing protein [Function unknown].
UM226_245	228267	KOG0318, KOG0318, KOG0318, WD40 repeat stress protein/actin interacting protein [Cytoskeleton].
UM226_245	228719	KOG0772, KOG0772, KOG0772, Uncharacterized conserved protein, contains WD40 repeat [Function unknown].
UM226_245	228251	KOG0302, KOG0302, KOG0302, Ribosome Assembly protein [General function prediction only].
UM226_245	228955	KOG1009, KOG1009, KOG1009, Chromatin assembly complex 1 subunit B/CAC2 (contains WD40 repeats) [Chromatin structure and dynamics, Replication, recombination and repair].
UM226_245	228217	KOG0268, KOG0268, KOG0268, Sof1-like rRNA processing protein (contains WD40 repeats) [RNA processing and modification].
UM226_245	228593	KOG0646, KOG0646, KOG0646, WD40 repeat protein [General function prediction only].
UM226_245	229902	KOG1963, KOG1963, KOG1963, WD40 repeat protein [General function prediction only].
UM226_245	232212	KOG4283, KOG4283, KOG4283, Transcription-coupled repair protein CSA, contains WD40 domain [Transcription, Replication, recombination and repair].
UM226_245	228271	KOG0322, KOG0322, KOG0322, G-protein beta subunit-like protein GNB1L, contains WD repeats [General function prediction only].
UM226_245	228588	KOG0641, KOG0641, KOG0641, WD40 repeat protein [General function prediction only].
UM226_245	228589	KOG0642, KOG0642, KOG0642, Cell-cycle nuclear protein, contains WD-40 repeats [Cell cycle control, cell division, chromosome partitioning].
UM226_245	228586	KOG0639, KOG0639, KOG0639, Transducin-like enhancer of split protein (contains WD40 repeats) [Chromatin structure and dynamics].
UM226_245	228254	KOG0305, KOG0305, KOG0305, Anaphase promoting complex, Cdc20, Cdh1, and Ama1 subunits [Cell cycle control, cell division, chromosome partitioning, Posttranslational modification, protein turnover, chaperones].
UM226_245	229009	KOG1063, KOG1063, KOG1063, RNA polymerase II elongator complex, subunit ELP2, WD repeat superfamily [Chromatin structure and dynamics, Transcription].
UM226_245	229387	KOG1446, KOG1446, KOG1446, Histone H3 (Lys4) methyltransferase complex and RNA cleavage factor II complex, subunit SWD2 [RNA processing and modification, Chromatin structure and dynamics, Posttranslational modification, protein turnover, chaperones].
UM226_245	229215	KOG1273, KOG1273, KOG1273, WD40 repeat protein [General function prediction only].
UM226_245	230050	KOG2111, KOG2111, KOG2111, Uncharacterized conserved protein, contains WD40 repeats [Function unknown].
UM226_245	228920	KOG0974, KOG0974, KOG0974, WD-repeat protein WDR6, WD repeat superfamily [General function prediction only].
UM226_245	228596	KOG0649, KOG0649, KOG0649, WD40 repeat protein [General function prediction only].
UM226_245	228242	KOG0293, KOG0293, KOG0293, WD40 repeat-containing protein [Function unknown].
UM226_245	229480	KOG1539, KOG1539, KOG1539, WD repeat protein [General function prediction only].
UM226_245	232307	KOG4378, KOG4378, KOG4378, Nuclear protein COP1 [Signal transduction mechanisms].
UM226_248	228203	KOG0254, KOG0254, KOG0254, Predicted transporter (major facilitator superfamily) [General function prediction only].
UM226_248	228517	KOG0569, KOG0569, KOG0569, Permease of the major facilitator superfamily [Carbohydrate transport and metabolism].
UM226_248	228204	KOG0255, KOG0255, KOG0255, Synaptic vesicle transporter SVOP and related transporters (major facilitator superfamily) [General function prediction only].
UM226_248	228202	KOG0253, KOG0253, KOG0253, Synaptic vesicle transporter SV2 (major facilitator superfamily) [General function prediction only].
UM226_248	229272	KOG1330, KOG1330, KOG1330, Sugar transporter/spinster transmembrane protein [Carbohydrate transport and metabolism].
UM226_251	228477	KOG0529, KOG0529, KOG0529, Protein geranylgeranyltransferase type II, alpha subunit [Posttranslational modification, protein turnover, chaperones].
UM226_251	228478	KOG0530, KOG0530, KOG0530, Protein farnesyltransferase, alpha subunit/protein geranylgeranyltransferase type I, alpha subunit [Posttranslational modification, protein turnover, chaperones].
UM226_252	232182	KOG4253, KOG4253, KOG4253, Tryptophan-rich basic nuclear protein [General function prediction only].
UM226_253	228204	KOG0255, KOG0255, KOG0255, Synaptic vesicle transporter SVOP and related transporters (major facilitator superfamily) [General function prediction only].
UM226_255	228647	KOG0700, KOG0700, KOG0700, Protein phosphatase 2C/pyruvate dehydrogenase (lipoamide) phosphatase [Signal transduction mechanisms].
UM226_255	228645	KOG0698, KOG0698, KOG0698, Serine/threonine protein phosphatase [Signal transduction mechanisms].
UM226_255	228644	KOG0697, KOG0697, KOG0697, Protein phosphatase 1B (formerly 2C) [Signal transduction mechanisms].
UM226_255	229265	KOG1323, KOG1323, KOG1323, Serine/threonine phosphatase [Signal transduction mechanisms].
UM226_255	228646	KOG0699, KOG0699, KOG0699, Serine/threonine protein phosphatase [Signal transduction mechanisms].
UM226_256	230361	KOG2422, KOG2422, KOG2422, Uncharacterized conserved protein [Function unknown].
UM226_257	232335	KOG4406, KOG4406, KOG4406, CDC42 Rho GTPase-activating protein [Signal transduction mechanisms, Cytoskeleton].
UM226_259	232420	KOG4492, KOG4492, KOG4492, Chorismate synthase [Amino acid transport and metabolism].
UM226_260	231064	KOG3126, KOG3126, KOG3126, Porin/voltage-dependent anion-selective channel protein [Inorganic ion transport and metabolism].
UM226_261	228662	KOG0715, KOG0715, KOG0715, Molecular chaperone (DnaJ superfamily) [Posttranslational modification, protein turnover, chaperones].
UM226_261	228638	KOG0691, KOG0691, KOG0691, Molecular chaperone (DnaJ superfamily) [Posttranslational modification, protein turnover, chaperones].
UM226_261	228660	KOG0713, KOG0713, KOG0713, Molecular chaperone (DnaJ superfamily) [Posttranslational modification, protein turnover, chaperones].
UM226_261	228659	KOG0712, KOG0712, KOG0712, Molecular chaperone (DnaJ superfamily) [Posttranslational modification, protein turnover, chaperones].
UM226_261	228663	KOG0716, KOG0716, KOG0716, Molecular chaperone (DnaJ superfamily) [Posttranslational modification, protein turnover, chaperones].
UM226_261	228669	KOG0722, KOG0722, KOG0722, Molecular chaperone (DnaJ superfamily) [Posttranslational modification, protein turnover, chaperones].
UM226_261	228665	KOG0718, KOG0718, KOG0718, Molecular chaperone (DnaJ superfamily) [Posttranslational modification, protein turnover, chaperones].
UM226_261	228664	KOG0717, KOG0717, KOG0717, Molecular chaperone (DnaJ superfamily) [Posttranslational modification, protein turnover, chaperones].
UM226_261	228666	KOG0719, KOG0719, KOG0719, Molecular chaperone (DnaJ superfamily) [Posttranslational modification, protein turnover, chaperones].
UM226_261	228661	KOG0714, KOG0714, KOG0714, Molecular chaperone (DnaJ superfamily) [Posttranslational modification, protein turnover, chaperones].
UM226_261	228668	KOG0721, KOG0721, KOG0721, Molecular chaperone (DnaJ superfamily) [Posttranslational modification, protein turnover, chaperones].
UM226_261	228571	KOG0624, KOG0624, KOG0624, dsRNA-activated protein kinase inhibitor P58, contains TPR and DnaJ domains [Defense mechanisms].
UM226_261	228667	KOG0720, KOG0720, KOG0720, Molecular chaperone (DnaJ superfamily) [Posttranslational modification, protein turnover, chaperones].
UM226_262	230714	KOG2775, KOG2775, KOG2775, Metallopeptidase [General function prediction only].
UM226_262	230715	KOG2776, KOG2776, KOG2776, Metallopeptidase [General function prediction only].
UM226_264	230732	KOG2793, KOG2793, KOG2793, Putative N2,N2-dimethylguanosine tRNA methyltransferase [RNA processing and modification].
UM226_265	229471	KOG1530, KOG1530, KOG1530, Rhodanese-related sulfurtransferase [Inorganic ion transport and metabolism].
UM226_265	229956	KOG2017, KOG2017, KOG2017, Molybdopterin synthase sulfurylase [Coenzyme transport and metabolism].
UM226_266	231563	KOG3629, KOG3629, KOG3629, Guanine-nucleotide releasing factor [Signal transduction mechanisms].
UM226_266	231478	KOG3542, KOG3542, KOG3542, cAMP-regulated guanine nucleotide exchange factor [Signal transduction mechanisms].
UM226_266	231355	KOG3417, KOG3417, KOG3417, Ras1 guanine nucleotide exchange factor [Signal transduction mechanisms].
UM226_266	230317	KOG2378, KOG2378, KOG2378, cAMP-regulated guanine nucleotide exchange factor [Signal transduction mechanisms].
UM226_266	231477	KOG3541, KOG3541, KOG3541, Predicted guanine nucleotide exchange factor [Signal transduction mechanisms].
UM226_268	232002	KOG4071, KOG4071, KOG4071, Uncharacterized conserved protein [Function unknown].
UM226_269	230581	KOG2642, KOG2642, KOG2642, Alpha-1,2 glucosyltransferase/transcriptional activator [Posttranslational modification, protein turnover, chaperones, Transcription, Lipid transport and metabolism, Signal transduction mechanisms].
UM226_270	232508	KOG4580, KOG4580, KOG4580, Component of vacuolar transporter chaperone (Vtc) involved in vacuole fusion [Intracellular trafficking, secretion, and vesicular transport, Posttranslational modification, protein turnover, chaperones].
UM226_271	232012	KOG4081, KOG4081, KOG4081, Dynein light chain [Cell motility].
UM226_277	232033	KOG4102, KOG4102, KOG4102, Uncharacterized conserved protein [Function unknown].
UM226_281	230510	KOG2571, KOG2571, KOG2571, Chitin synthase/hyaluronan synthase (glycosyltransferases) [Cell wall/membrane/envelope biogenesis].
UM226_285	229128	KOG1186, KOG1186, KOG1186, Copper amine oxidase [Secondary metabolites biosynthesis, transport and catabolism].
UM226_287	229128	KOG1186, KOG1186, KOG1186, Copper amine oxidase [Secondary metabolites biosynthesis, transport and catabolism].
UM226_289	230214	KOG2275, KOG2275, KOG2275, Aminoacylase ACY1 and related metalloexopeptidases [Amino acid transport and metabolism].
UM226_295	230680	KOG2741, KOG2741, KOG2741, Dimeric dihydrodiol dehydrogenase [Carbohydrate transport and metabolism, Secondary metabolites biosynthesis, transport and catabolism].
UM226_295	230681	KOG2742, KOG2742, KOG2742, Predicted oxidoreductase [General function prediction only].
UM226_299	228252	KOG0303, KOG0303, KOG0303, Actin-binding protein Coronin, contains WD40 repeats [Cytoskeleton].
UM226_299	229386	KOG1445, KOG1445, KOG1445, Tumor-specific antigen (contains WD repeats) [Cytoskeleton].
UM226_299	228220	KOG0271, KOG0271, KOG0271, Notchless-like WD40 repeat-containing protein [Function unknown].
UM226_299	228221	KOG0272, KOG0272, KOG0272, U4/U6 small nuclear ribonucleoprotein Prp4 (contains WD40 repeats) [RNA processing and modification].
UM226_299	228213	KOG0264, KOG0264, KOG0264, Nucleosome remodeling factor, subunit CAF1/NURF55/MSI1 [Chromatin structure and dynamics].
UM226_299	228215	KOG0266, KOG0266, KOG0266, WD40 repeat-containing protein [General function prediction only].
UM226_299	228235	KOG0286, KOG0286, KOG0286, G-protein beta subunit [General function prediction only].
UM226_299	228268	KOG0319, KOG0319, KOG0319, WD40-repeat-containing subunit of the 18S rRNA processing complex [RNA processing and modification].
UM226_299	228226	KOG0277, KOG0277, KOG0277, Peroxisomal targeting signal type 2 receptor [Intracellular trafficking, secretion, and vesicular transport].
UM226_299	228214	KOG0265, KOG0265, KOG0265, U5 snRNP-specific protein-like factor and related proteins [RNA processing and modification].
UM226_299	228592	KOG0645, KOG0645, KOG0645, WD40 repeat protein [General function prediction only].
UM226_299	228227	KOG0278, KOG0278, KOG0278, Serine/threonine kinase receptor-associated protein [Lipid transport and metabolism].
UM226_299	228251	KOG0302, KOG0302, KOG0302, Ribosome Assembly protein [General function prediction only].
UM226_299	228219	KOG0270, KOG0270, KOG0270, WD40 repeat-containing protein [Function unknown].
UM226_299	228233	KOG0284, KOG0284, KOG0284, Polyadenylation factor I complex, subunit PFS2 [RNA processing and modification].
UM226_299	228212	KOG0263, KOG0263, KOG0263, Transcription initiation factor TFIID, subunit TAF5 (also component of histone acetyltransferase SAGA) [Transcription].
UM226_299	228262	KOG0313, KOG0313, KOG0313, Microtubule binding protein YTM1 (contains WD40 repeats) [Cytoskeleton].
UM226_299	228228	KOG0279, KOG0279, KOG0279, G protein beta subunit-like protein [Signal transduction mechanisms].
UM226_299	228223	KOG0274, KOG0274, KOG0274, Cdc4 and related F-box and WD-40 proteins [General function prediction only].
UM226_299	228955	KOG1009, KOG1009, KOG1009, Chromatin assembly complex 1 subunit B/CAC2 (contains WD40 repeats) [Chromatin structure and dynamics, Replication, recombination and repair].
UM226_299	228237	KOG0288, KOG0288, KOG0288, WD40 repeat protein TipD [General function prediction only].
UM226_299	228231	KOG0282, KOG0282, KOG0282, mRNA splicing factor [Function unknown].
UM226_299	228218	KOG0269, KOG0269, KOG0269, WD40 repeat-containing protein [Function unknown].
UM226_299	228259	KOG0310, KOG0310, KOG0310, Conserved WD40 repeat-containing protein [Function unknown].
UM226_299	228222	KOG0273, KOG0273, KOG0273, Beta-transducin family (WD-40 repeat) protein [Chromatin structure and dynamics].
UM226_299	228244	KOG0295, KOG0295, KOG0295, WD40 repeat-containing protein [Function unknown].
UM226_299	229349	KOG1407, KOG1407, KOG1407, WD40 repeat protein [Function unknown].
UM226_299	228240	KOG0291, KOG0291, KOG0291, WD40-repeat-containing subunit of the 18S rRNA processing complex [RNA processing and modification].
UM226_299	229216	KOG1274, KOG1274, KOG1274, WD40 repeat protein [General function prediction only].
UM226_299	232257	KOG4328, KOG4328, KOG4328, WD40 protein [Function unknown].
UM226_299	228230	KOG0281, KOG0281, KOG0281, Beta-TrCP (transducin repeats containing)/Slimb proteins [Function unknown].
UM226_299	232212	KOG4283, KOG4283, KOG4283, Transcription-coupled repair protein CSA, contains WD40 domain [Transcription, Replication, recombination and repair].
UM226_299	228242	KOG0293, KOG0293, KOG0293, WD40 repeat-containing protein [Function unknown].
UM226_299	228594	KOG0647, KOG0647, KOG0647, mRNA export protein (contains WD40 repeats) [RNA processing and modification].
UM226_299	228265	KOG0316, KOG0316, KOG0316, Conserved WD40 repeat-containing protein [Function unknown].
UM226_299	228919	KOG0973, KOG0973, KOG0973, Histone transcription regulator HIRA, WD repeat superfamily [Cell cycle control, cell division, chromosome partitioning, Transcription].
UM226_299	228254	KOG0305, KOG0305, KOG0305, Anaphase promoting complex, Cdc20, Cdh1, and Ama1 subunits [Cell cycle control, cell division, chromosome partitioning, Posttranslational modification, protein turnover, chaperones].
UM226_299	228264	KOG0315, KOG0315, KOG0315, G-protein beta subunit-like protein (contains WD40 repeats) [General function prediction only].
UM226_299	229274	KOG1332, KOG1332, KOG1332, Vesicle coat complex COPII, subunit SEC13 [Intracellular trafficking, secretion, and vesicular transport].
UM226_299	228249	KOG0300, KOG0300, KOG0300, WD40 repeat-containing protein [Function unknown].
UM226_299	228719	KOG0772, KOG0772, KOG0772, Uncharacterized conserved protein, contains WD40 repeat [Function unknown].
UM226_299	228256	KOG0307, KOG0307, KOG0307, Vesicle coat complex COPII, subunit SEC31 [Intracellular trafficking, secretion, and vesicular transport].
UM226_299	228225	KOG0276, KOG0276, KOG0276, Vesicle coat complex COPI, beta' subunit [Intracellular trafficking, secretion, and vesicular transport].
UM226_299	228250	KOG0301, KOG0301, KOG0301, Phospholipase A2-activating protein (contains WD40 repeats) [Lipid transport and metabolism].
UM226_299	229215	KOG1273, KOG1273, KOG1273, WD40 repeat protein [General function prediction only].
UM226_299	228257	KOG0308, KOG0308, KOG0308, Conserved WD40 repeat-containing protein [Function unknown].
UM226_299	229009	KOG1063, KOG1063, KOG1063, RNA polymerase II elongator complex, subunit ELP2, WD repeat superfamily [Chromatin structure and dynamics, Transcription].
UM226_299	228267	KOG0318, KOG0318, KOG0318, WD40 repeat stress protein/actin interacting protein [Cytoskeleton].
UM226_299	228224	KOG0275, KOG0275, KOG0275, Conserved WD40 repeat-containing protein [General function prediction only].
UM226_299	228238	KOG0289, KOG0289, KOG0289, mRNA splicing factor [General function prediction only].
UM226_299	228596	KOG0649, KOG0649, KOG0649, WD40 repeat protein [General function prediction only].
UM226_299	228982	KOG1036, KOG1036, KOG1036, Mitotic spindle checkpoint protein BUB3, WD repeat superfamily [Cell cycle control, cell division, chromosome partitioning].
UM226_299	228234	KOG0285, KOG0285, KOG0285, Pleiotropic regulator 1 [RNA processing and modification].
UM226_299	228245	KOG0296, KOG0296, KOG0296, Angio-associated migratory cell protein (contains WD40 repeats) [Function unknown].
UM226_299	228920	KOG0974, KOG0974, KOG0974, WD-repeat protein WDR6, WD repeat superfamily [General function prediction only].
UM226_299	228255	KOG0306, KOG0306, KOG0306, WD40-repeat-containing subunit of the 18S rRNA processing complex [RNA processing and modification].
UM226_300	228188	KOG0239, KOG0239, KOG0239, Kinesin (KAR3 subfamily) [Cytoskeleton].
UM226_300	232209	KOG4280, KOG4280, KOG4280, Kinesin-like protein [Cytoskeleton].
UM226_300	228192	KOG0243, KOG0243, KOG0243, Kinesin-like protein [Cytoskeleton].
UM226_300	228191	KOG0242, KOG0242, KOG0242, Kinesin-like protein [Cytoskeleton].
UM226_300	228189	KOG0240, KOG0240, KOG0240, Kinesin (SMY1 subfamily) [Cytoskeleton].
UM226_300	228194	KOG0245, KOG0245, KOG0245, Kinesin-like protein [Cytoskeleton].
UM226_300	228190	KOG0241, KOG0241, KOG0241, Kinesin-like protein [Cytoskeleton].
UM226_300	228193	KOG0244, KOG0244, KOG0244, Kinesin-like protein [Cytoskeleton].
UM226_300	228195	KOG0246, KOG0246, KOG0246, Kinesin-like protein [Cytoskeleton].
UM226_300	228196	KOG0247, KOG0247, KOG0247, Kinesin-like protein [Cytoskeleton].
UM226_300	228879	KOG0933, KOG0933, KOG0933, Structural maintenance of chromosome protein 2 (chromosome condensation complex Condensin, subunit E) [Chromatin structure and dynamics, Cell cycle control, cell division, chromosome partitioning].
UM226_300	228111	KOG0161, KOG0161, KOG0161, Myosin class II heavy chain [Cytoskeleton].
UM226_301	228479	KOG0531, KOG0531, KOG0531, Protein phosphatase 1, regulatory subunit, and related proteins [Signal transduction mechanisms].
UM226_301	232124	KOG4194, KOG4194, KOG4194, Membrane glycoprotein LIG-1 [Signal transduction mechanisms].
UM226_301	229201	KOG1259, KOG1259, KOG1259, Nischarin, modulator of integrin alpha5 subunit action [Signal transduction mechanisms, Cytoskeleton].
UM226_301	228393	KOG0444, KOG0444, KOG0444, Cytoskeletal regulator Flightless-I (contains leucine-rich and gelsolin repeats) [Cytoskeleton].
UM226_301	228421	KOG0472, KOG0472, KOG0472, Leucine-rich repeat protein [Function unknown].
UM226_301	228566	KOG0618, KOG0618, KOG0618, Serine/threonine phosphatase 2C containing leucine-rich repeats, similar to SCN circadian oscillatory protein (SCOP) [Signal transduction mechanisms].
UM226_301	229798	KOG1859, KOG1859, KOG1859, Leucine-rich repeat proteins [General function prediction only].
UM226_301	232166	KOG4237, KOG4237, KOG4237, Extracellular matrix protein slit, contains leucine-rich and EGF-like repeats [Extracellular structures, Signal transduction mechanisms].
UM226_303	229546	KOG1605, KOG1605, KOG1605, TFIIF-interacting CTD phosphatase, including NLI-interacting factor (involved in RNA polymerase II regulation) [Transcription].
UM226_303	230771	KOG2832, KOG2832, KOG2832, TFIIF-interacting CTD phosphatase, including NLI-interacting factor (involved in RNA polymerase II regulation) [Transcription].
UM226_305	229205	KOG1263, KOG1263, KOG1263, Multicopper oxidases [Secondary metabolites biosynthesis, transport and catabolism].
UM226_308	230326	KOG2387, KOG2387, KOG2387, CTP synthase (UTP-ammonia lyase) [Nucleotide transport and metabolism].
UM226_310	230838	KOG2899, KOG2899, KOG2899, Predicted methyltransferase [General function prediction only].
UM226_312	229240	KOG1298, KOG1298, KOG1298, Squalene monooxygenase [Lipid transport and metabolism].
UM226_314	230979	KOG3041, KOG3041, KOG3041, Nucleoside diphosphate-sugar hydrolase of the MutT (NUDIX) family [Replication, recombination and repair].
UM226_315	229180	KOG1238, KOG1238, KOG1238, Glucose dehydrogenase/choline dehydrogenase/mandelonitrile lyase (GMC oxidoreductase family) [General function prediction only].
UM226_319	228029	KOG0078, KOG0078, KOG0078, GTP-binding protein SEC4, small G protein superfamily, and related Ras family GTP-binding proteins [Signal transduction mechanisms, Intracellular trafficking, secretion, and vesicular transport].
UM226_319	228344	KOG0395, KOG0395, KOG0395, Ras-related GTPase [General function prediction only].
UM226_319	228343	KOG0394, KOG0394, KOG0394, Ras-related GTPase [General function prediction only].
UM226_319	228042	KOG0091, KOG0091, KOG0091, GTPase Rab39, small G protein superfamily [General function prediction only].
UM226_319	228046	KOG0095, KOG0095, KOG0095, GTPase Rab30, small G protein superfamily [Intracellular trafficking, secretion, and vesicular transport].
UM226_319	228045	KOG0094, KOG0094, KOG0094, GTPase Rab6/YPT6/Ryh1, small G protein superfamily [Intracellular trafficking, secretion, and vesicular transport].
UM226_319	228044	KOG0093, KOG0093, KOG0093, GTPase Rab3, small G protein superfamily [Intracellular trafficking, secretion, and vesicular transport].
UM226_319	228030	KOG0079, KOG0079, KOG0079, GTP-binding protein H-ray, small G protein superfamily [General function prediction only].
UM226_319	228035	KOG0084, KOG0084, KOG0084, GTPase Rab1/YPT1, small G protein superfamily, and related GTP-binding proteins [Signal transduction mechanisms, Intracellular trafficking, secretion, and vesicular transport].
UM226_319	228043	KOG0092, KOG0092, KOG0092, GTPase Rab5/YPT51 and related small G protein superfamily GTPases [Intracellular trafficking, secretion, and vesicular transport].
UM226_319	228049	KOG0098, KOG0098, KOG0098, GTPase Rab2, small G protein superfamily [Intracellular trafficking, secretion, and vesicular transport].
UM226_319	228032	KOG0081, KOG0081, KOG0081, GTPase Rab27, small G protein superfamily [Intracellular trafficking, secretion, and vesicular transport].
UM226_321	231703	KOG3771, KOG3771, KOG3771, Amphiphysin [Intracellular trafficking, secretion, and vesicular transport].
UM226_321	229782	KOG1843, KOG1843, KOG1843, Uncharacterized conserved protein [Function unknown].
UM226_321	228112	KOG0162, KOG0162, KOG0162, Myosin class I heavy chain [Cytoskeleton].
UM226_321	229062	KOG1118, KOG1118, KOG1118, Lysophosphatidic acid acyltransferase endophilin/SH3GL, involved in synaptic vesicle formation [Lipid transport and metabolism, Signal transduction mechanisms].
UM226_321	232154	KOG4225, KOG4225, KOG4225, Sorbin and SH3 domain-containing protein [Signal transduction mechanisms].
UM226_321	231535	KOG3601, KOG3601, KOG3601, Adaptor protein GRB2, contains SH2 and SH3 domains [Signal transduction mechanisms].
UM226_321	230138	KOG2199, KOG2199, KOG2199, Signal transducing adaptor protein STAM/STAM2 [Signal transduction mechanisms].
UM226_321	230934	KOG2996, KOG2996, KOG2996, Rho guanine nucleotide exchange factor VAV3 [Signal transduction mechanisms].
UM226_321	228975	KOG1029, KOG1029, KOG1029, Endocytic adaptor protein intersectin [Signal transduction mechanisms, Intracellular trafficking, secretion, and vesicular transport].
UM226_321	232155	KOG4226, KOG4226, KOG4226, Adaptor protein NCK/Dock, contains SH2 and SH3 domains [Signal transduction mechanisms].
UM226_321	228146	KOG0197, KOG0197, KOG0197, Tyrosine kinases [Signal transduction mechanisms].
UM226_321	232717	KOG4792, KOG4792, KOG4792, Crk family adapters [Signal transduction mechanisms].
UM226_321	228463	KOG0515, KOG0515, KOG0515, p53-interacting protein 53BP/ASPP, contains ankyrin and SH3 domains [Cell cycle control, cell division, chromosome partitioning].
UM226_321	230795	KOG2856, KOG2856, KOG2856, Adaptor protein PACSIN [Signal transduction mechanisms, Intracellular trafficking, secretion, and vesicular transport, Cytoskeleton].
UM226_321	232277	KOG4348, KOG4348, KOG4348, Adaptor protein CMS/SETA [Signal transduction mechanisms].
UM226_321	231806	KOG3875, KOG3875, KOG3875, Peroxisomal biogenesis protein peroxin [Intracellular trafficking, secretion, and vesicular transport].
UM226_325	228178	KOG0229, KOG0229, KOG0229, Phosphatidylinositol-4-phosphate 5-kinase [Signal transduction mechanisms].
UM226_327	229615	KOG1674, KOG1674, KOG1674, Cyclin [General function prediction only].
UM226_328	232341	KOG4412, KOG4412, KOG4412, 26S proteasome regulatory complex, subunit PSMD10 [Posttranslational modification, protein turnover, chaperones].
UM226_328	232107	KOG4177, KOG4177, KOG4177, Ankyrin [Cell wall/membrane/envelope biogenesis].
UM226_328	228457	KOG0509, KOG0509, KOG0509, Ankyrin repeat and DHHC-type Zn-finger domain containing proteins [General function prediction only].
UM226_328	228456	KOG0508, KOG0508, KOG0508, Ankyrin repeat protein [General function prediction only].
UM226_328	228451	KOG0502, KOG0502, KOG0502, Integral membrane ankyrin-repeat protein Kidins220 (protein kinase D substrate) [General function prediction only].
UM226_328	228458	KOG0510, KOG0510, KOG0510, Ankyrin repeat protein [General function prediction only].
UM226_328	228455	KOG0507, KOG0507, KOG0507, CASK-interacting adaptor protein (caskin) and related proteins with ankyrin repeats and SAM domain [Signal transduction mechanisms].
UM226_328	228462	KOG0514, KOG0514, KOG0514, Ankyrin repeat protein [General function prediction only].
UM226_328	232298	KOG4369, KOG4369, KOG4369, RTK signaling protein MASK/UNC-44 [Signal transduction mechanisms].
UM226_328	228460	KOG0512, KOG0512, KOG0512, Fetal globin-inducing factor (contains ankyrin repeats) [Transcription].
UM226_328	228144	KOG0195, KOG0195, KOG0195, Integrin-linked kinase [Signal transduction mechanisms].
UM226_328	228453	KOG0505, KOG0505, KOG0505, Myosin phosphatase, regulatory subunit [Posttranslational modification, protein turnover, chaperones, Signal transduction mechanisms].
UM226_328	228454	KOG0506, KOG0506, KOG0506, Glutaminase (contains ankyrin repeat) [Amino acid transport and metabolism].
UM226_328	230323	KOG2384, KOG2384, KOG2384, Major histocompatibility complex protein BAT4, contains G-patch and ankyrin domains [General function prediction only].
UM226_328	232143	KOG4214, KOG4214, KOG4214, Myotrophin and similar proteins [Transcription].
UM226_328	228463	KOG0515, KOG0515, KOG0515, p53-interacting protein 53BP/ASPP, contains ankyrin and SH3 domains [Cell cycle control, cell division, chromosome partitioning].
UM226_328	228459	KOG0511, KOG0511, KOG0511, Ankyrin repeat protein [General function prediction only].
UM226_328	229650	KOG1710, KOG1710, KOG1710, MYND Zn-finger and ankyrin repeat protein [General function prediction only].
UM226_329	228135	KOG0186, KOG0186, KOG0186, Proline oxidase [Amino acid transport and metabolism].
UM226_329	229153	KOG1211, KOG1211, KOG1211, Amidases [Translation, ribosomal structure and biogenesis].
UM226_330	230778	KOG2839, KOG2839, KOG2839, Diadenosine and diphosphoinositol polyphosphate phosphohydrolase [Signal transduction mechanisms].
UM226_331	229135	KOG1193, KOG1193, KOG1193, Arginyl-tRNA-protein transferase [Posttranslational modification, protein turnover, chaperones].
UM226_332	229580	KOG1639, KOG1639, KOG1639, Steroid reductase required for elongation of the very long chain fatty acids [Lipid transport and metabolism].
UM226_332	229579	KOG1638, KOG1638, KOG1638, Steroid reductase [Lipid transport and metabolism].
UM226_332	229581	KOG1640, KOG1640, KOG1640, Predicted steroid reductase [Lipid transport and metabolism].
UM226_333	230347	KOG2408, KOG2408, KOG2408, Peroxidase/oxygenase [General function prediction only].
UM226_337	229214	KOG1272, KOG1272, KOG1272, WD40-repeat-containing subunit of the 18S rRNA processing complex [RNA processing and modification].
UM226_337	228221	KOG0272, KOG0272, KOG0272, U4/U6 small nuclear ribonucleoprotein Prp4 (contains WD40 repeats) [RNA processing and modification].
UM226_337	228238	KOG0289, KOG0289, KOG0289, mRNA splicing factor [General function prediction only].
UM226_337	228215	KOG0266, KOG0266, KOG0266, WD40 repeat-containing protein [General function prediction only].
UM226_337	228223	KOG0274, KOG0274, KOG0274, Cdc4 and related F-box and WD-40 proteins [General function prediction only].
UM226_337	228257	KOG0308, KOG0308, KOG0308, Conserved WD40 repeat-containing protein [Function unknown].
UM226_337	228233	KOG0284, KOG0284, KOG0284, Polyadenylation factor I complex, subunit PFS2 [RNA processing and modification].
UM226_337	228254	KOG0305, KOG0305, KOG0305, Anaphase promoting complex, Cdc20, Cdh1, and Ama1 subunits [Cell cycle control, cell division, chromosome partitioning, Posttranslational modification, protein turnover, chaperones].
UM226_337	228222	KOG0273, KOG0273, KOG0273, Beta-transducin family (WD-40 repeat) protein [Chromatin structure and dynamics].
UM226_337	228212	KOG0263, KOG0263, KOG0263, Transcription initiation factor TFIID, subunit TAF5 (also component of histone acetyltransferase SAGA) [Transcription].
UM226_337	228268	KOG0319, KOG0319, KOG0319, WD40-repeat-containing subunit of the 18S rRNA processing complex [RNA processing and modification].
UM226_337	228255	KOG0306, KOG0306, KOG0306, WD40-repeat-containing subunit of the 18S rRNA processing complex [RNA processing and modification].
UM226_338	229919	KOG1980, KOG1980, KOG1980, Uncharacterized conserved protein [Function unknown].
UM226_340	229886	KOG1947, KOG1947, KOG1947, Leucine rich repeat proteins, some proteins contain F-box [General function prediction only].
UM226_340	232270	KOG4341, KOG4341, KOG4341, F-box protein containing LRR [General function prediction only].
UM226_346	229621	KOG1680, KOG1680, KOG1680, Enoyl-CoA hydratase [Lipid transport and metabolism].
UM226_346	229620	KOG1679, KOG1679, KOG1679, Enoyl-CoA hydratase [Lipid transport and metabolism].
UM226_358	229101	KOG1158, KOG1158, KOG1158, NADP/FAD dependent oxidoreductase [Energy production and conversion].
UM226_358	229102	KOG1159, KOG1159, KOG1159, NADP-dependent flavoprotein reductase [Energy production and conversion].
UM226_359	231911	KOG3980, KOG3980, KOG3980, RNA 3'-terminal phosphate cyclase [RNA processing and modification].
UM226_360	228009	KOG0058, KOG0058, KOG0058, Peptide exporter, ABC superfamily [Intracellular trafficking, secretion, and vesicular transport].
UM226_360	228006	KOG0055, KOG0055, KOG0055, Multidrug/pheromone exporter, ABC superfamily [Secondary metabolites biosynthesis, transport and catabolism].
UM226_360	228007	KOG0056, KOG0056, KOG0056, Heavy metal exporter HMT1, ABC superfamily [Inorganic ion transport and metabolism].
UM226_360	228008	KOG0057, KOG0057, KOG0057, Mitochondrial Fe/S cluster exporter, ABC superfamily [Intracellular trafficking, secretion, and vesicular transport].
UM226_360	228005	KOG0054, KOG0054, KOG0054, Multidrug resistance-associated protein/mitoxantrone resistance protein, ABC superfamily [Secondary metabolites biosynthesis, transport and catabolism].
UM226_360	228012	KOG0061, KOG0061, KOG0061, Transporter, ABC superfamily (Breast cancer resistance protein) [Secondary metabolites biosynthesis, transport and catabolism].
UM226_360	228011	KOG0060, KOG0060, KOG0060, Long-chain acyl-CoA transporter, ABC superfamily (involved in peroxisome organization and biogenesis) [Lipid transport and metabolism, General function prediction only].
UM226_360	228873	KOG0927, KOG0927, KOG0927, Predicted transporter (ABC superfamily) [General function prediction only].
UM226_360	228010	KOG0059, KOG0059, KOG0059, Lipid exporter ABCA1 and related proteins, ABC superfamily [Lipid transport and metabolism, General function prediction only].
UM226_360	228017	KOG0066, KOG0066, KOG0066, eIF2-interacting protein ABC50 (ABC superfamily) [Translation, ribosomal structure and biogenesis].
UM226_360	228013	KOG0062, KOG0062, KOG0062, ATPase component of ABC transporters with duplicated ATPase domains/Translation elongation factor EF-3b [Amino acid transport and metabolism, Translation, ribosomal structure and biogenesis].
UM226_360	228015	KOG0064, KOG0064, KOG0064, Peroxisomal long-chain acyl-CoA transporter, ABC superfamily [Lipid transport and metabolism].
UM226_360	228016	KOG0065, KOG0065, KOG0065, Pleiotropic drug resistance proteins (PDR1-15), ABC superfamily [Secondary metabolites biosynthesis, transport and catabolism].
UM226_360	230294	KOG2355, KOG2355, KOG2355, Predicted ABC-type transport, ATPase component/CCR4 associated factor [General function prediction only, Transcription].
UM226_360	228014	KOG0063, KOG0063, KOG0063, RNAse L inhibitor, ABC superfamily [RNA processing and modification].
UM226_362	230472	KOG2533, KOG2533, KOG2533, Permease of the major facilitator superfamily [Carbohydrate transport and metabolism].
UM226_363	228227	KOG0278, KOG0278, KOG0278, Serine/threonine kinase receptor-associated protein [Lipid transport and metabolism].
UM226_363	228590	KOG0643, KOG0643, KOG0643, Translation initiation factor 3, subunit i (eIF-3i)/TGF-beta receptor-interacting protein (TRIP-1) [Translation, ribosomal structure and biogenesis, Signal transduction mechanisms].
UM226_363	228268	KOG0319, KOG0319, KOG0319, WD40-repeat-containing subunit of the 18S rRNA processing complex [RNA processing and modification].
UM226_363	228215	KOG0266, KOG0266, KOG0266, WD40 repeat-containing protein [General function prediction only].
UM226_363	228240	KOG0291, KOG0291, KOG0291, WD40-repeat-containing subunit of the 18S rRNA processing complex [RNA processing and modification].
UM226_363	228238	KOG0289, KOG0289, KOG0289, mRNA splicing factor [General function prediction only].
UM226_363	228235	KOG0286, KOG0286, KOG0286, G-protein beta subunit [General function prediction only].
UM226_363	228223	KOG0274, KOG0274, KOG0274, Cdc4 and related F-box and WD-40 proteins [General function prediction only].
UM226_363	228221	KOG0272, KOG0272, KOG0272, U4/U6 small nuclear ribonucleoprotein Prp4 (contains WD40 repeats) [RNA processing and modification].
UM226_363	229349	KOG1407, KOG1407, KOG1407, WD40 repeat protein [Function unknown].
UM226_363	228225	KOG0276, KOG0276, KOG0276, Vesicle coat complex COPI, beta' subunit [Intracellular trafficking, secretion, and vesicular transport].
UM226_363	228231	KOG0282, KOG0282, KOG0282, mRNA splicing factor [Function unknown].
UM226_363	228592	KOG0645, KOG0645, KOG0645, WD40 repeat protein [General function prediction only].
UM226_363	228214	KOG0265, KOG0265, KOG0265, U5 snRNP-specific protein-like factor and related proteins [RNA processing and modification].
UM226_363	228255	KOG0306, KOG0306, KOG0306, WD40-repeat-containing subunit of the 18S rRNA processing complex [RNA processing and modification].
UM226_363	228212	KOG0263, KOG0263, KOG0263, Transcription initiation factor TFIID, subunit TAF5 (also component of histone acetyltransferase SAGA) [Transcription].
UM226_363	228259	KOG0310, KOG0310, KOG0310, Conserved WD40 repeat-containing protein [Function unknown].
UM226_363	229216	KOG1274, KOG1274, KOG1274, WD40 repeat protein [General function prediction only].
UM226_363	228234	KOG0285, KOG0285, KOG0285, Pleiotropic regulator 1 [RNA processing and modification].
UM226_363	228254	KOG0305, KOG0305, KOG0305, Anaphase promoting complex, Cdc20, Cdh1, and Ama1 subunits [Cell cycle control, cell division, chromosome partitioning, Posttranslational modification, protein turnover, chaperones].
UM226_363	228228	KOG0279, KOG0279, KOG0279, G protein beta subunit-like protein [Signal transduction mechanisms].
UM226_363	228220	KOG0271, KOG0271, KOG0271, Notchless-like WD40 repeat-containing protein [Function unknown].
UM226_363	228982	KOG1036, KOG1036, KOG1036, Mitotic spindle checkpoint protein BUB3, WD repeat superfamily [Cell cycle control, cell division, chromosome partitioning].
UM226_363	228593	KOG0646, KOG0646, KOG0646, WD40 repeat protein [General function prediction only].
UM226_363	228242	KOG0293, KOG0293, KOG0293, WD40 repeat-containing protein [Function unknown].
UM226_363	228264	KOG0315, KOG0315, KOG0315, G-protein beta subunit-like protein (contains WD40 repeats) [General function prediction only].
UM226_363	228218	KOG0269, KOG0269, KOG0269, WD40 repeat-containing protein [Function unknown].
UM226_363	228222	KOG0273, KOG0273, KOG0273, Beta-transducin family (WD-40 repeat) protein [Chromatin structure and dynamics].
UM226_363	228265	KOG0316, KOG0316, KOG0316, Conserved WD40 repeat-containing protein [Function unknown].
UM226_363	228267	KOG0318, KOG0318, KOG0318, WD40 repeat stress protein/actin interacting protein [Cytoskeleton].
UM226_363	228250	KOG0301, KOG0301, KOG0301, Phospholipase A2-activating protein (contains WD40 repeats) [Lipid transport and metabolism].
UM226_363	228245	KOG0296, KOG0296, KOG0296, Angio-associated migratory cell protein (contains WD40 repeats) [Function unknown].
UM226_363	228219	KOG0270, KOG0270, KOG0270, WD40 repeat-containing protein [Function unknown].
UM226_363	228230	KOG0281, KOG0281, KOG0281, Beta-TrCP (transducin repeats containing)/Slimb proteins [Function unknown].
UM226_363	228233	KOG0284, KOG0284, KOG0284, Polyadenylation factor I complex, subunit PFS2 [RNA processing and modification].
UM226_363	228588	KOG0641, KOG0641, KOG0641, WD40 repeat protein [General function prediction only].
UM226_363	228237	KOG0288, KOG0288, KOG0288, WD40 repeat protein TipD [General function prediction only].
UM226_363	228232	KOG0283, KOG0283, KOG0283, WD40 repeat-containing protein [Function unknown].
UM226_363	228257	KOG0308, KOG0308, KOG0308, Conserved WD40 repeat-containing protein [Function unknown].
UM226_363	228216	KOG0267, KOG0267, KOG0267, Microtubule severing protein katanin p80 subunit B (contains WD40 repeats) [Cell cycle control, cell division, chromosome partitioning].
UM226_363	228594	KOG0647, KOG0647, KOG0647, mRNA export protein (contains WD40 repeats) [RNA processing and modification].
UM226_363	228920	KOG0974, KOG0974, KOG0974, WD-repeat protein WDR6, WD repeat superfamily [General function prediction only].
UM226_363	228249	KOG0300, KOG0300, KOG0300, WD40 repeat-containing protein [Function unknown].
UM226_363	229902	KOG1963, KOG1963, KOG1963, WD40 repeat protein [General function prediction only].
UM226_363	229252	KOG1310, KOG1310, KOG1310, WD40 repeat protein [General function prediction only].
UM226_363	228213	KOG0264, KOG0264, KOG0264, Nucleosome remodeling factor, subunit CAF1/NURF55/MSI1 [Chromatin structure and dynamics].
UM226_363	228919	KOG0973, KOG0973, KOG0973, Histone transcription regulator HIRA, WD repeat superfamily [Cell cycle control, cell division, chromosome partitioning, Transcription].
UM226_363	232212	KOG4283, KOG4283, KOG4283, Transcription-coupled repair protein CSA, contains WD40 domain [Transcription, Replication, recombination and repair].
UM226_363	228251	KOG0302, KOG0302, KOG0302, Ribosome Assembly protein [General function prediction only].
UM226_363	228226	KOG0277, KOG0277, KOG0277, Peroxisomal targeting signal type 2 receptor [Intracellular trafficking, secretion, and vesicular transport].
UM226_363	230333	KOG2394, KOG2394, KOG2394, WD40 protein DMR-N9 [General function prediction only].
UM226_365	229726	KOG1787, KOG1787, KOG1787, Kinase A-anchor protein Neurobeachin and related BEACH and WD40 repeat proteins [Intracellular trafficking, secretion, and vesicular transport].
UM226_365	229725	KOG1786, KOG1786, KOG1786, Lysosomal trafficking regulator LYST and related BEACH and WD40 repeat proteins [Signal transduction mechanisms, Intracellular trafficking, secretion, and vesicular transport].
UM226_366	229096	KOG1153, KOG1153, KOG1153, Subtilisin-related protease/Vacuolar protease B [Posttranslational modification, protein turnover, chaperones].
UM226_367	232160	KOG4231, KOG4231, KOG4231, Intracellular membrane-bound Ca2+-independent phospholipase A2 [Lipid transport and metabolism].
UM226_372	228489	KOG0541, KOG0541, KOG0541, Alkyl hydroperoxide reductase/peroxiredoxin [Posttranslational modification, protein turnover, chaperones].
UM226_373	228574	KOG0627, KOG0627, KOG0627, Heat shock transcription factor [Transcription].
UM226_373	228467	KOG0519, KOG0519, KOG0519, Sensory transduction histidine kinase [Signal transduction mechanisms].
UM226_374	229402	KOG1461, KOG1461, KOG1461, Translation initiation factor 2B, epsilon subunit (eIF-2Bepsilon/GCD6) [Translation, ribosomal structure and biogenesis].
UM226_374	229754	KOG1815, KOG1815, KOG1815, Predicted E3 ubiquitin ligase [Posttranslational modification, protein turnover, chaperones].
UM226_374	229751	KOG1812, KOG1812, KOG1812, Predicted E3 ubiquitin ligase [Posttranslational modification, protein turnover, chaperones].
UM226_374	229753	KOG1814, KOG1814, KOG1814, Predicted E3 ubiquitin ligase [Posttranslational modification, protein turnover, chaperones].
UM226_374	229403	KOG1462, KOG1462, KOG1462, Translation initiation factor 2B, gamma subunit (eIF-2Bgamma/GCD1) [Translation, ribosomal structure and biogenesis].
UM226_374	227958	KOG0006, KOG0006, KOG0006, E3 ubiquitin-protein ligase (Parkin protein) [Posttranslational modification, protein turnover, chaperones].
UM226_374	229401	KOG1460, KOG1460, KOG1460, GDP-mannose pyrophosphorylase [Carbohydrate transport and metabolism, Cell wall/membrane/envelope biogenesis, Posttranslational modification, protein turnover, chaperones].
UM226_374	229264	KOG1322, KOG1322, KOG1322, GDP-mannose pyrophosphorylase/mannose-1-phosphate guanylyltransferase [Cell wall/membrane/envelope biogenesis].
UM226_377	232160	KOG4231, KOG4231, KOG4231, Intracellular membrane-bound Ca2+-independent phospholipase A2 [Lipid transport and metabolism].
UM226_379	231402	KOG3464, KOG3464, KOG3464, 60S ribosomal protein L44 [Translation, ribosomal structure and biogenesis].
UM226_383	229199	KOG1257, KOG1257, KOG1257, NADP+-dependent malic enzyme [Energy production and conversion].
UM226_385	230542	KOG2603, KOG2603, KOG2603, Oligosaccharyltransferase, gamma subunit [Posttranslational modification, protein turnover, chaperones].
UM226_386	228111	KOG0161, KOG0161, KOG0161, Myosin class II heavy chain [Cytoskeleton].
UM226_386	228560	KOG0612, KOG0612, KOG0612, Rho-associated, coiled-coil containing protein kinase [Signal transduction mechanisms].
UM226_386	228940	KOG0994, KOG0994, KOG0994, Extracellular matrix glycoprotein Laminin subunit beta [Extracellular structures].
UM226_387	230560	KOG2621, KOG2621, KOG2621, Prohibitins and stomatins of the PID superfamily [Energy production and conversion].
UM226_387	230559	KOG2620, KOG2620, KOG2620, Prohibitins and stomatins of the PID superfamily [Energy production and conversion].
UM226_392	231432	KOG3494, KOG3494, KOG3494, Ubiquinol cytochrome c oxidoreductase, subunit QCR9 [Energy production and conversion].
UM226_393	229083	KOG1140, KOG1140, KOG1140, N-end rule pathway, recognition component UBR1 [Posttranslational modification, protein turnover, chaperones].
UM226_399	229228	KOG1286, KOG1286, KOG1286, Amino acid transporters [Amino acid transport and metabolism].
UM226_399	229229	KOG1287, KOG1287, KOG1287, Amino acid transporters [Amino acid transport and metabolism].
UM226_404	228339	KOG0390, KOG0390, KOG0390, DNA repair protein, SNF2 family [Replication, recombination and repair].
UM226_404	228947	KOG1001, KOG1001, KOG1001, Helicase-like transcription factor HLTF/DNA helicase RAD5, DEAD-box superfamily [Transcription, Replication, recombination and repair].
UM226_404	232368	KOG4439, KOG4439, KOG4439, RNA polymerase II transcription termination factor TTF2/lodestar, DEAD-box superfamily [Transcription, Replication, recombination and repair].
UM226_404	228948	KOG1002, KOG1002, KOG1002, Nucleotide excision repair protein RAD16 [Replication, recombination and repair].
UM226_404	228341	KOG0392, KOG0392, KOG0392, SNF2 family DNA-dependent ATPase domain-containing protein [Transcription].
UM226_404	228336	KOG0387, KOG0387, KOG0387, Transcription-coupled repair protein CSB/RAD26 (contains SNF2 family DNA-dependent ATPase domain) [Transcription, Replication, recombination and repair].
UM226_405	231156	KOG3218, KOG3218, KOG3218, RNA polymerase, 25-kDa subunit (common to polymerases I, II and III) [Transcription].
UM226_406	230857	KOG2918, KOG2918, KOG2918, Carboxymethyl transferase [Posttranslational modification, protein turnover, chaperones].
UM226_407	232521	KOG4593, KOG4593, KOG4593, Mitotic checkpoint protein MAD1 [Cell cycle control, cell division, chromosome partitioning].
UM226_407	228111	KOG0161, KOG0161, KOG0161, Myosin class II heavy chain [Cytoskeleton].
UM226_407	228940	KOG0994, KOG0994, KOG0994, Extracellular matrix glycoprotein Laminin subunit beta [Extracellular structures].
UM226_407	228560	KOG0612, KOG0612, KOG0612, Rho-associated, coiled-coil containing protein kinase [Signal transduction mechanisms].
UM226_408	230406	KOG2467, KOG2467, KOG2467, Glycine/serine hydroxymethyltransferase [Amino acid transport and metabolism].
UM226_410	228499	KOG0551, KOG0551, KOG0551, Hsp90 co-chaperone CNS1 (contains TPR repeats) [Posttranslational modification, protein turnover, chaperones].
UM226_410	228491	KOG0543, KOG0543, KOG0543, FKBP-type peptidyl-prolyl cis-trans isomerase [Posttranslational modification, protein turnover, chaperones].
UM226_410	228501	KOG0553, KOG0553, KOG0553, TPR repeat-containing protein [General function prediction only].
UM226_410	228496	KOG0548, KOG0548, KOG0548, Molecular co-chaperone STI1 [Posttranslational modification, protein turnover, chaperones].
UM226_410	232575	KOG4648, KOG4648, KOG4648, Uncharacterized conserved protein, contains LRR repeats [Function unknown].
UM226_410	228495	KOG0547, KOG0547, KOG0547, Translocase of outer mitochondrial membrane complex, subunit TOM70/TOM72 [Intracellular trafficking, secretion, and vesicular transport].
UM226_410	228325	KOG0376, KOG0376, KOG0376, Serine-threonine phosphatase 2A, catalytic subunit [General function prediction only].
UM226_410	228493	KOG0545, KOG0545, KOG0545, Aryl-hydrocarbon receptor-interacting protein [Posttranslational modification, protein turnover, chaperones].
UM226_410	232569	KOG4642, KOG4642, KOG4642, Chaperone-dependent E3 ubiquitin protein ligase (contains TPR repeats) [Posttranslational modification, protein turnover, chaperones].
UM226_410	232163	KOG4234, KOG4234, KOG4234, TPR repeat-containing protein [General function prediction only].
UM226_410	228498	KOG0550, KOG0550, KOG0550, Molecular chaperone (DnaJ superfamily) [Posttranslational modification, protein turnover, chaperones].
UM226_415	229119	KOG1176, KOG1176, KOG1176, Acyl-CoA synthetase [Lipid transport and metabolism].
UM226_415	229120	KOG1177, KOG1177, KOG1177, Long chain fatty acid acyl-CoA ligase [Lipid transport and metabolism].
UM226_415	229198	KOG1256, KOG1256, KOG1256, Long-chain acyl-CoA synthetases (AMP-forming) [Lipid transport and metabolism].
UM226_415	229118	KOG1175, KOG1175, KOG1175, Acyl-CoA synthetase [Lipid transport and metabolism].
UM226_415	229123	KOG1180, KOG1180, KOG1180, Acyl-CoA synthetase [Lipid transport and metabolism].
UM226_415	229122	KOG1179, KOG1179, KOG1179, Very long-chain acyl-CoA synthetase/fatty acid transporter [Lipid transport and metabolism].
UM226_417	228091	KOG0141, KOG0141, KOG0141, Isovaleryl-CoA dehydrogenase [Amino acid transport and metabolism, Lipid transport and metabolism].
UM226_417	228089	KOG0139, KOG0139, KOG0139, Short-chain acyl-CoA dehydrogenase [Lipid transport and metabolism].
UM226_417	228090	KOG0140, KOG0140, KOG0140, Medium-chain acyl-CoA dehydrogenase [Lipid transport and metabolism].
UM226_417	228087	KOG0137, KOG0137, KOG0137, Very-long-chain acyl-CoA dehydrogenase [Lipid transport and metabolism].
UM226_417	228088	KOG0138, KOG0138, KOG0138, Glutaryl-CoA dehydrogenase [Amino acid transport and metabolism].
UM226_417	229410	KOG1469, KOG1469, KOG1469, Predicted acyl-CoA dehydrogenase [General function prediction only].
UM226_417	228085	KOG0135, KOG0135, KOG0135, Pristanoyl-CoA/acyl-CoA oxidase [Lipid transport and metabolism, Secondary metabolites biosynthesis, transport and catabolism].
UM226_417	228086	KOG0136, KOG0136, KOG0136, Acyl-CoA oxidase [Lipid transport and metabolism].
UM226_421	229395	KOG1454, KOG1454, KOG1454, Predicted hydrolase/acyltransferase (alpha/beta hydrolase superfamily) [General function prediction only].
UM226_424	228234	KOG0285, KOG0285, KOG0285, Pleiotropic regulator 1 [RNA processing and modification].
UM226_424	228231	KOG0282, KOG0282, KOG0282, mRNA splicing factor [Function unknown].
UM226_424	228268	KOG0319, KOG0319, KOG0319, WD40-repeat-containing subunit of the 18S rRNA processing complex [RNA processing and modification].
UM226_424	228215	KOG0266, KOG0266, KOG0266, WD40 repeat-containing protein [General function prediction only].
UM226_424	228265	KOG0316, KOG0316, KOG0316, Conserved WD40 repeat-containing protein [Function unknown].
UM226_424	228257	KOG0308, KOG0308, KOG0308, Conserved WD40 repeat-containing protein [Function unknown].
UM226_424	228240	KOG0291, KOG0291, KOG0291, WD40-repeat-containing subunit of the 18S rRNA processing complex [RNA processing and modification].
UM226_424	228219	KOG0270, KOG0270, KOG0270, WD40 repeat-containing protein [Function unknown].
UM226_425	228688	KOG0741, KOG0741, KOG0741, AAA+-type ATPase [Posttranslational modification, protein turnover, chaperones].
UM226_425	228677	KOG0730, KOG0730, KOG0730, AAA+-type ATPase [Posttranslational modification, protein turnover, chaperones].
UM226_425	228680	KOG0733, KOG0733, KOG0733, Nuclear AAA ATPase (VCP subfamily) [Posttranslational modification, protein turnover, chaperones].
UM226_425	228682	KOG0735, KOG0735, KOG0735, AAA+-type ATPase [Posttranslational modification, protein turnover, chaperones].
UM226_425	228683	KOG0736, KOG0736, KOG0736, Peroxisome assembly factor 2 containing the AAA+-type ATPase domain [Posttranslational modification, protein turnover, chaperones].
UM226_425	228675	KOG0728, KOG0728, KOG0728, 26S proteasome regulatory complex, ATPase RPT6 [Posttranslational modification, protein turnover, chaperones].
UM226_425	228681	KOG0734, KOG0734, KOG0734, AAA+-type ATPase containing the peptidase M41 domain [Posttranslational modification, protein turnover, chaperones].
UM226_425	228678	KOG0731, KOG0731, KOG0731, AAA+-type ATPase containing the peptidase M41 domain [Posttranslational modification, protein turnover, chaperones].
UM226_425	228676	KOG0729, KOG0729, KOG0729, 26S proteasome regulatory complex, ATPase RPT1 [Posttranslational modification, protein turnover, chaperones].
UM226_425	228599	KOG0652, KOG0652, KOG0652, 26S proteasome regulatory complex, ATPase RPT5 [Posttranslational modification, protein turnover, chaperones].
UM226_425	228673	KOG0726, KOG0726, KOG0726, 26S proteasome regulatory complex, ATPase RPT2 [Posttranslational modification, protein turnover, chaperones].
UM226_425	228674	KOG0727, KOG0727, KOG0727, 26S proteasome regulatory complex, ATPase RPT3 [Posttranslational modification, protein turnover, chaperones].
UM226_425	228598	KOG0651, KOG0651, KOG0651, 26S proteasome regulatory complex, ATPase RPT4 [Posttranslational modification, protein turnover, chaperones].
UM226_425	228687	KOG0740, KOG0740, KOG0740, AAA+-type ATPase [Posttranslational modification, protein turnover, chaperones].
UM226_425	228679	KOG0732, KOG0732, KOG0732, AAA+-type ATPase containing the bromodomain [Posttranslational modification, protein turnover, chaperones].
UM226_425	228684	KOG0737, KOG0737, KOG0737, AAA+-type ATPase [Posttranslational modification, protein turnover, chaperones].
UM226_425	228685	KOG0738, KOG0738, KOG0738, AAA+-type ATPase [Posttranslational modification, protein turnover, chaperones].
UM226_425	228686	KOG0739, KOG0739, KOG0739, AAA+-type ATPase [Posttranslational modification, protein turnover, chaperones].
UM226_429	229637	KOG1696, KOG1696, KOG1696, 60s ribosomal protein L19 [Translation, ribosomal structure and biogenesis].
UM226_430	231833	KOG3902, KOG3902, KOG3902, Histone acetyltransferase PCAF/SAGA, subunit SUPT3H/SPT3 [Transcription].
UM226_431	231061	KOG3123, KOG3123, KOG3123, Diphthine synthase [Translation, ribosomal structure and biogenesis].
UM226_434	227974	KOG0023, KOG0023, KOG0023, Alcohol dehydrogenase, class V [Secondary metabolites biosynthesis, transport and catabolism].
UM226_434	227973	KOG0022, KOG0022, KOG0022, Alcohol dehydrogenase, class III [Secondary metabolites biosynthesis, transport and catabolism].
UM226_434	227975	KOG0024, KOG0024, KOG0024, Sorbitol dehydrogenase [Secondary metabolites biosynthesis, transport and catabolism].
UM226_434	229140	KOG1198, KOG1198, KOG1198, Zinc-binding oxidoreductase [Energy production and conversion, General function prediction only].
UM226_434	229139	KOG1197, KOG1197, KOG1197, Predicted quinone oxidoreductase [Energy production and conversion, General function prediction only].
UM226_434	229109	KOG1166, KOG1166, KOG1166, Mitotic checkpoint serine/threonine protein kinase [Cell cycle control, cell division, chromosome partitioning].
UM226_434	227976	KOG0025, KOG0025, KOG0025, Zn2+-binding dehydrogenase (nuclear receptor binding factor-1) [Transcription, Energy production and conversion].
UM226_435	229109	KOG1166, KOG1166, KOG1166, Mitotic checkpoint serine/threonine protein kinase [Cell cycle control, cell division, chromosome partitioning].
UM226_435	228531	KOG0583, KOG0583, KOG0583, Serine/threonine protein kinase [Signal transduction mechanisms].
UM226_435	228540	KOG0592, KOG0592, KOG0592, 3-phosphoinositide-dependent protein kinase (PDK1) [Signal transduction mechanisms].
UM226_435	228147	KOG0198, KOG0198, KOG0198, MEKK and related serine/threonine protein kinases [Signal transduction mechanisms].
UM226_435	228563	KOG0615, KOG0615, KOG0615, Serine/threonine protein kinase Chk2 and related proteins [Cell cycle control, cell division, chromosome partitioning].
UM226_435	228526	KOG0578, KOG0578, KOG0578, p21-activated serine/threonine protein kinase [Signal transduction mechanisms].
UM226_435	228543	KOG0595, KOG0595, KOG0595, Serine/threonine-protein kinase involved in autophagy [Posttranslational modification, protein turnover, chaperones, Intracellular trafficking, secretion, and vesicular transport, Signal transduction mechanisms].
UM226_435	227983	KOG0032, KOG0032, KOG0032, Ca2+/calmodulin-dependent protein kinase, EF-Hand protein superfamily [Signal transduction mechanisms].
UM226_435	232572	KOG4645, KOG4645, KOG4645, MAPKKK (MAP kinase kinase kinase) SSK2 and related serine/threonine protein kinases [Signal transduction mechanisms].
UM226_435	228534	KOG0586, KOG0586, KOG0586, Serine/threonine protein kinase [General function prediction only].
UM226_435	228560	KOG0612, KOG0612, KOG0612, Rho-associated, coiled-coil containing protein kinase [Signal transduction mechanisms].
UM226_435	228546	KOG0598, KOG0598, KOG0598, Ribosomal protein S6 kinase and related proteins [General function prediction only, Signal transduction mechanisms].
UM226_435	228551	KOG0603, KOG0603, KOG0603, Ribosomal protein S6 kinase [Signal transduction mechanisms].
UM226_435	228141	KOG0192, KOG0192, KOG0192, Tyrosine kinase specific for activated (GTP-bound) p21cdc42Hs [Signal transduction mechanisms].
UM226_435	230284	KOG2345, KOG2345, KOG2345, Serine/threonine protein kinase/TGF-beta stimulated factor [Transcription, Lipid transport and metabolism, Signal transduction mechanisms].
UM226_435	228542	KOG0594, KOG0594, KOG0594, Protein kinase PCTAIRE and related kinases [General function prediction only].
UM226_435	228605	KOG0658, KOG0658, KOG0658, Glycogen synthase kinase-3 [Carbohydrate transport and metabolism].
UM226_435	228530	KOG0582, KOG0582, KOG0582, Ste20-like serine/threonine protein kinase [Signal transduction mechanisms].
UM226_436	230521	KOG2582, KOG2582, KOG2582, COP9 signalosome, subunit CSN3 [Posttranslational modification, protein turnover, chaperones, Signal transduction mechanisms].
UM226_450	228904	KOG0958, KOG0958, KOG0958, DNA damage-responsive repressor GIS1/RPH1, jumonji superfamily [Replication, recombination and repair].
UM226_450	229188	KOG1246, KOG1246, KOG1246, DNA-binding protein jumonji/RBP2/SMCY, contains JmjC domain [General function prediction only].
UM226_450	228901	KOG0955, KOG0955, KOG0955, PHD finger protein BR140/LIN-49 [General function prediction only].
UM226_450	228900	KOG0954, KOG0954, KOG0954, PHD finger protein [General function prediction only].
UM226_450	228902	KOG0956, KOG0956, KOG0956, PHD finger protein AF10 [General function prediction only].
UM226_456	229855	KOG1916, KOG1916, KOG1916, Nuclear protein, contains WD40 repeats [General function prediction only].
UM226_457	228146	KOG0197, KOG0197, KOG0197, Tyrosine kinases [Signal transduction mechanisms].
UM226_457	228141	KOG0192, KOG0192, KOG0192, Tyrosine kinase specific for activated (GTP-bound) p21cdc42Hs [Signal transduction mechanisms].
UM226_457	228147	KOG0198, KOG0198, KOG0198, MEKK and related serine/threonine protein kinases [Signal transduction mechanisms].
UM226_457	228143	KOG0194, KOG0194, KOG0194, Protein tyrosine kinase [Signal transduction mechanisms].
UM226_457	228536	KOG0588, KOG0588, KOG0588, Serine/threonine protein kinase [Cell cycle control, cell division, chromosome partitioning].
UM226_457	229129	KOG1187, KOG1187, KOG1187, Serine/threonine protein kinase [Signal transduction mechanisms].
UM226_457	229038	KOG1094, KOG1094, KOG1094, Discoidin domain receptor DDR1 [Signal transduction mechanisms].
UM226_457	228523	KOG0575, KOG0575, KOG0575, Polo-like serine/threonine protein kinase [Cell cycle control, cell division, chromosome partitioning].
UM226_457	228971	KOG1025, KOG1025, KOG1025, Epidermal growth factor receptor EGFR and related tyrosine kinases [Signal transduction mechanisms].
UM226_457	232647	KOG4721, KOG4721, KOG4721, Serine/threonine protein kinase, contains leucine zipper domain [Signal transduction mechanisms].
UM226_457	232572	KOG4645, KOG4645, KOG4645, MAPKKK (MAP kinase kinase kinase) SSK2 and related serine/threonine protein kinases [Signal transduction mechanisms].
UM226_457	228531	KOG0583, KOG0583, KOG0583, Serine/threonine protein kinase [Signal transduction mechanisms].
UM226_457	228972	KOG1026, KOG1026, KOG1026, Nerve growth factor receptor TRKA and related tyrosine kinases [Signal transduction mechanisms, Intracellular trafficking, secretion, and vesicular transport].
UM226_457	228547	KOG0599, KOG0599, KOG0599, Phosphorylase kinase gamma subunit [Carbohydrate transport and metabolism].
UM226_457	229039	KOG1095, KOG1095, KOG1095, Protein tyrosine kinase [Signal transduction mechanisms].
UM226_457	228540	KOG0592, KOG0592, KOG0592, 3-phosphoinositide-dependent protein kinase (PDK1) [Signal transduction mechanisms].
UM226_457	228551	KOG0603, KOG0603, KOG0603, Ribosomal protein S6 kinase [Signal transduction mechanisms].
UM226_457	228563	KOG0615, KOG0615, KOG0615, Serine/threonine protein kinase Chk2 and related proteins [Cell cycle control, cell division, chromosome partitioning].
UM226_457	232207	KOG4278, KOG4278, KOG4278, Protein tyrosine kinase [Signal transduction mechanisms].
UM226_457	228543	KOG0595, KOG0595, KOG0595, Serine/threonine-protein kinase involved in autophagy [Posttranslational modification, protein turnover, chaperones, Intracellular trafficking, secretion, and vesicular transport, Signal transduction mechanisms].
UM226_457	228533	KOG0585, KOG0585, KOG0585, Ca2+/calmodulin-dependent protein kinase kinase beta and related serine/threonine protein kinases [Signal transduction mechanisms].
UM226_457	228606	KOG0659, KOG0659, KOG0659, Cdk activating kinase (CAK)/RNA polymerase II transcription initiation/nucleotide excision repair factor TFIIH/TFIIK, kinase subunit CDK7 [Cell cycle control, cell division, chromosome partitioning, Transcription, Replication, recombination and repair].
UM226_457	228930	KOG0984, KOG0984, KOG0984, Mitogen-activated protein kinase (MAPK) kinase MKK3/MKK6 [Signal transduction mechanisms].
UM226_457	227983	KOG0032, KOG0032, KOG0032, Ca2+/calmodulin-dependent protein kinase, EF-Hand protein superfamily [Signal transduction mechanisms].
UM226_457	228559	KOG0611, KOG0611, KOG0611, Predicted serine/threonine protein kinase [General function prediction only].
UM226_457	228932	KOG0986, KOG0986, KOG0986, G protein-coupled receptor kinase [Signal transduction mechanisms].
UM226_457	228539	KOG0591, KOG0591, KOG0591, NIMA (never in mitosis)-related G2-specific serine/threonine protein kinase [Cell cycle control, cell division, chromosome partitioning].
UM226_457	228970	KOG1024, KOG1024, KOG1024, Receptor-like protein tyrosine kinase RYK/derailed [Signal transduction mechanisms].
UM226_457	228534	KOG0586, KOG0586, KOG0586, Serine/threonine protein kinase [General function prediction only].
UM226_457	228546	KOG0598, KOG0598, KOG0598, Ribosomal protein S6 kinase and related proteins [General function prediction only, Signal transduction mechanisms].
UM226_457	228608	KOG0661, KOG0661, KOG0661, MAPK related serine/threonine protein kinase [Signal transduction mechanisms].
UM226_457	228545	KOG0597, KOG0597, KOG0597, Serine-threonine protein kinase FUSED [General function prediction only].
UM226_457	228529	KOG0581, KOG0581, KOG0581, Mitogen-activated protein kinase kinase (MAP2K) [Signal transduction mechanisms].
UM226_457	228149	KOG0200, KOG0200, KOG0200, Fibroblast/platelet-derived growth factor receptor and related receptor tyrosine kinases [Signal transduction mechanisms].
UM226_457	228532	KOG0584, KOG0584, KOG0584, Serine/threonine protein kinase [General function prediction only].
UM226_457	228553	KOG0605, KOG0605, KOG0605, NDR and related serine/threonine kinases [General function prediction only].
UM226_457	228973	KOG1027, KOG1027, KOG1027, Serine/threonine protein kinase and endoribonuclease ERN1/IRE1, sensor of the unfolded protein response pathway [Signal transduction mechanisms].
UM226_457	228542	KOG0594, KOG0594, KOG0594, Protein kinase PCTAIRE and related kinases [General function prediction only].
UM226_457	228145	KOG0196, KOG0196, KOG0196, Tyrosine kinase, EPH (ephrin) receptor family [Signal transduction mechanisms].
UM226_457	228548	KOG0600, KOG0600, KOG0600, Cdc2-related protein kinase [Cell cycle control, cell division, chromosome partitioning].
UM226_457	228564	KOG0616, KOG0616, KOG0616, cAMP-dependent protein kinase catalytic subunit (PKA) [Signal transduction mechanisms].
UM226_457	228605	KOG0658, KOG0658, KOG0658, Glycogen synthase kinase-3 [Carbohydrate transport and metabolism].
UM226_457	232643	KOG4717, KOG4717, KOG4717, Serine/threonine protein kinase [Signal transduction mechanisms].
UM226_457	228552	KOG0604, KOG0604, KOG0604, MAP kinase-activated protein kinase 2 [Signal transduction mechanisms].
UM226_457	228148	KOG0199, KOG0199, KOG0199, ACK and related non-receptor tyrosine kinases [Signal transduction mechanisms].
UM226_458	232329	KOG4400, KOG4400, KOG4400, E3 ubiquitin ligase interacting with arginine methyltransferase [Posttranslational modification, protein turnover, chaperones].
UM226_464	228431	KOG0482, KOG0482, KOG0482, DNA replication licensing factor, MCM7 component [Replication, recombination and repair].
UM226_464	228429	KOG0480, KOG0480, KOG0480, DNA replication licensing factor, MCM6 component [Replication, recombination and repair].
UM226_464	228427	KOG0478, KOG0478, KOG0478, DNA replication licensing factor, MCM4 component [Replication, recombination and repair].
UM226_464	228430	KOG0481, KOG0481, KOG0481, DNA replication licensing factor, MCM5 component [Replication, recombination and repair].
UM226_464	228426	KOG0477, KOG0477, KOG0477, DNA replication licensing factor, MCM2 component [Replication, recombination and repair].
UM226_464	228428	KOG0479, KOG0479, KOG0479, DNA replication licensing factor, MCM3 component [Replication, recombination and repair].
UM226_465	228682	KOG0735, KOG0735, KOG0735, AAA+-type ATPase [Posttranslational modification, protein turnover, chaperones].
UM226_465	228680	KOG0733, KOG0733, KOG0733, Nuclear AAA ATPase (VCP subfamily) [Posttranslational modification, protein turnover, chaperones].
UM226_465	228677	KOG0730, KOG0730, KOG0730, AAA+-type ATPase [Posttranslational modification, protein turnover, chaperones].
UM226_465	228683	KOG0736, KOG0736, KOG0736, Peroxisome assembly factor 2 containing the AAA+-type ATPase domain [Posttranslational modification, protein turnover, chaperones].
UM226_465	228678	KOG0731, KOG0731, KOG0731, AAA+-type ATPase containing the peptidase M41 domain [Posttranslational modification, protein turnover, chaperones].
UM226_465	228688	KOG0741, KOG0741, KOG0741, AAA+-type ATPase [Posttranslational modification, protein turnover, chaperones].
UM226_465	228674	KOG0727, KOG0727, KOG0727, 26S proteasome regulatory complex, ATPase RPT3 [Posttranslational modification, protein turnover, chaperones].
UM226_465	228681	KOG0734, KOG0734, KOG0734, AAA+-type ATPase containing the peptidase M41 domain [Posttranslational modification, protein turnover, chaperones].
UM226_465	228675	KOG0728, KOG0728, KOG0728, 26S proteasome regulatory complex, ATPase RPT6 [Posttranslational modification, protein turnover, chaperones].
UM226_465	228685	KOG0738, KOG0738, KOG0738, AAA+-type ATPase [Posttranslational modification, protein turnover, chaperones].
UM226_465	228599	KOG0652, KOG0652, KOG0652, 26S proteasome regulatory complex, ATPase RPT5 [Posttranslational modification, protein turnover, chaperones].
UM226_465	228679	KOG0732, KOG0732, KOG0732, AAA+-type ATPase containing the bromodomain [Posttranslational modification, protein turnover, chaperones].
UM226_465	228684	KOG0737, KOG0737, KOG0737, AAA+-type ATPase [Posttranslational modification, protein turnover, chaperones].
UM226_465	228673	KOG0726, KOG0726, KOG0726, 26S proteasome regulatory complex, ATPase RPT2 [Posttranslational modification, protein turnover, chaperones].
UM226_465	228676	KOG0729, KOG0729, KOG0729, 26S proteasome regulatory complex, ATPase RPT1 [Posttranslational modification, protein turnover, chaperones].
UM226_465	228598	KOG0651, KOG0651, KOG0651, 26S proteasome regulatory complex, ATPase RPT4 [Posttranslational modification, protein turnover, chaperones].
UM226_465	228687	KOG0740, KOG0740, KOG0740, AAA+-type ATPase [Posttranslational modification, protein turnover, chaperones].
UM226_465	228686	KOG0739, KOG0739, KOG0739, AAA+-type ATPase [Posttranslational modification, protein turnover, chaperones].
UM226_465	228691	KOG0744, KOG0744, KOG0744, AAA+-type ATPase [Posttranslational modification, protein turnover, chaperones].
UM226_466	229531	KOG1590, KOG1590, KOG1590, Uncharacterized conserved protein [Function unknown].
UM226_466	229530	KOG1589, KOG1589, KOG1589, Uncharacterized conserved protein [Function unknown].
UM226_467	231106	KOG3168, KOG3168, KOG3168, U1 snRNP component [Transcription].
UM226_467	229720	KOG1781, KOG1781, KOG1781, Small Nuclear ribonucleoprotein splicing factor [RNA processing and modification].
UM226_467	231398	KOG3460, KOG3460, KOG3460, Small nuclear ribonucleoprotein (snRNP) LSM3 [RNA processing and modification].
UM226_468	228346	KOG0397, KOG0397, KOG0397, 60S ribosomal protein L11 [Translation, ribosomal structure and biogenesis].
UM226_468	228347	KOG0398, KOG0398, KOG0398, Mitochondrial/chloroplast ribosomal protein L5/L7 [Translation, ribosomal structure and biogenesis].
UM226_469	228548	KOG0600, KOG0600, KOG0600, Cdc2-related protein kinase [Cell cycle control, cell division, chromosome partitioning].
UM226_469	228147	KOG0198, KOG0198, KOG0198, MEKK and related serine/threonine protein kinases [Signal transduction mechanisms].
UM226_469	228529	KOG0581, KOG0581, KOG0581, Mitogen-activated protein kinase kinase (MAP2K) [Signal transduction mechanisms].
UM226_469	228542	KOG0594, KOG0594, KOG0594, Protein kinase PCTAIRE and related kinases [General function prediction only].
UM226_469	228141	KOG0192, KOG0192, KOG0192, Tyrosine kinase specific for activated (GTP-bound) p21cdc42Hs [Signal transduction mechanisms].
UM226_469	228546	KOG0598, KOG0598, KOG0598, Ribosomal protein S6 kinase and related proteins [General function prediction only, Signal transduction mechanisms].
UM226_469	227983	KOG0032, KOG0032, KOG0032, Ca2+/calmodulin-dependent protein kinase, EF-Hand protein superfamily [Signal transduction mechanisms].
UM226_469	228531	KOG0583, KOG0583, KOG0583, Serine/threonine protein kinase [Signal transduction mechanisms].
UM226_469	229129	KOG1187, KOG1187, KOG1187, Serine/threonine protein kinase [Signal transduction mechanisms].
UM226_469	228545	KOG0597, KOG0597, KOG0597, Serine-threonine protein kinase FUSED [General function prediction only].
UM226_469	228564	KOG0616, KOG0616, KOG0616, cAMP-dependent protein kinase catalytic subunit (PKA) [Signal transduction mechanisms].
UM226_469	228606	KOG0659, KOG0659, KOG0659, Cdk activating kinase (CAK)/RNA polymerase II transcription initiation/nucleotide excision repair factor TFIIH/TFIIK, kinase subunit CDK7 [Cell cycle control, cell division, chromosome partitioning, Transcription, Replication, recombination and repair].
UM226_469	228539	KOG0591, KOG0591, KOG0591, NIMA (never in mitosis)-related G2-specific serine/threonine protein kinase [Cell cycle control, cell division, chromosome partitioning].
UM226_469	228610	KOG0663, KOG0663, KOG0663, Protein kinase PITSLRE and related kinases [General function prediction only].
UM226_469	228523	KOG0575, KOG0575, KOG0575, Polo-like serine/threonine protein kinase [Cell cycle control, cell division, chromosome partitioning].
UM226_469	228551	KOG0603, KOG0603, KOG0603, Ribosomal protein S6 kinase [Signal transduction mechanisms].
UM226_469	232179	KOG4250, KOG4250, KOG4250, TANK binding protein kinase TBK1 [Signal transduction mechanisms].
UM226_469	228563	KOG0615, KOG0615, KOG0615, Serine/threonine protein kinase Chk2 and related proteins [Cell cycle control, cell division, chromosome partitioning].
UM226_469	228526	KOG0578, KOG0578, KOG0578, p21-activated serine/threonine protein kinase [Signal transduction mechanisms].
UM226_469	228150	KOG0201, KOG0201, KOG0201, Serine/threonine protein kinase [Signal transduction mechanisms].
UM226_469	228533	KOG0585, KOG0585, KOG0585, Ca2+/calmodulin-dependent protein kinase kinase beta and related serine/threonine protein kinases [Signal transduction mechanisms].
UM226_469	228540	KOG0592, KOG0592, KOG0592, 3-phosphoinositide-dependent protein kinase (PDK1) [Signal transduction mechanisms].
UM226_469	228543	KOG0595, KOG0595, KOG0595, Serine/threonine-protein kinase involved in autophagy [Posttranslational modification, protein turnover, chaperones, Intracellular trafficking, secretion, and vesicular transport, Signal transduction mechanisms].
UM226_469	228536	KOG0588, KOG0588, KOG0588, Serine/threonine protein kinase [Cell cycle control, cell division, chromosome partitioning].
UM226_469	228547	KOG0599, KOG0599, KOG0599, Phosphorylase kinase gamma subunit [Carbohydrate transport and metabolism].
UM226_469	228522	KOG0574, KOG0574, KOG0574, STE20-like serine/threonine kinase MST [Signal transduction mechanisms].
UM226_469	232572	KOG4645, KOG4645, KOG4645, MAPKKK (MAP kinase kinase kinase) SSK2 and related serine/threonine protein kinases [Signal transduction mechanisms].
UM226_469	227984	KOG0033, KOG0033, KOG0033, Ca2+/calmodulin-dependent protein kinase, EF-Hand protein superfamily [Signal transduction mechanisms].
UM226_469	228605	KOG0658, KOG0658, KOG0658, Glycogen synthase kinase-3 [Carbohydrate transport and metabolism].
UM226_469	231586	KOG3653, KOG3653, KOG3653, Transforming growth factor beta/activin receptor subfamily of serine/threonine kinases [Signal transduction mechanisms].
UM226_469	228562	KOG0614, KOG0614, KOG0614, cGMP-dependent protein kinase [Signal transduction mechanisms].
UM226_469	232208	KOG4279, KOG4279, KOG4279, Serine/threonine protein kinase [Signal transduction mechanisms].
UM226_469	228559	KOG0611, KOG0611, KOG0611, Predicted serine/threonine protein kinase [General function prediction only].
UM226_469	228537	KOG0589, KOG0589, KOG0589, Serine/threonine protein kinase [General function prediction only].
UM226_469	228930	KOG0984, KOG0984, KOG0984, Mitogen-activated protein kinase (MAPK) kinase MKK3/MKK6 [Signal transduction mechanisms].
UM226_469	228538	KOG0590, KOG0590, KOG0590, Checkpoint kinase and related serine/threonine protein kinases [Cell cycle control, cell division, chromosome partitioning].
UM226_469	229107	KOG1164, KOG1164, KOG1164, Casein kinase (serine/threonine/tyrosine protein kinase) [Signal transduction mechanisms].
UM226_469	228544	KOG0596, KOG0596, KOG0596, Dual specificity; serine/threonine and tyrosine kinase [Cell cycle control, cell division, chromosome partitioning].
UM226_469	228952	KOG1006, KOG1006, KOG1006, Mitogen-activated protein kinase (MAPK) kinase MKK4 [Signal transduction mechanisms].
UM226_469	228142	KOG0193, KOG0193, KOG0193, Serine/threonine protein kinase RAF [Signal transduction mechanisms].
UM226_469	228614	KOG0667, KOG0667, KOG0667, Dual-specificity tyrosine-phosphorylation regulated kinase [General function prediction only].
UM226_469	228609	KOG0662, KOG0662, KOG0662, Cyclin-dependent kinase CDK5 [Intracellular trafficking, secretion, and vesicular transport, Signal transduction mechanisms].
UM226_469	228637	KOG0690, KOG0690, KOG0690, Serine/threonine protein kinase [Signal transduction mechanisms].
UM226_469	230284	KOG2345, KOG2345, KOG2345, Serine/threonine protein kinase/TGF-beta stimulated factor [Transcription, Lipid transport and metabolism, Signal transduction mechanisms].
UM226_469	228143	KOG0194, KOG0194, KOG0194, Protein tyrosine kinase [Signal transduction mechanisms].
UM226_469	228534	KOG0586, KOG0586, KOG0586, Serine/threonine protein kinase [General function prediction only].
UM226_469	232647	KOG4721, KOG4721, KOG4721, Serine/threonine protein kinase, contains leucine zipper domain [Signal transduction mechanisms].
UM226_469	228149	KOG0200, KOG0200, KOG0200, Fibroblast/platelet-derived growth factor receptor and related receptor tyrosine kinases [Signal transduction mechanisms].
UM226_469	228932	KOG0986, KOG0986, KOG0986, G protein-coupled receptor kinase [Signal transduction mechanisms].
UM226_469	228527	KOG0579, KOG0579, KOG0579, Ste20-like serine/threonine protein kinase [Signal transduction mechanisms].
UM226_469	228611	KOG0664, KOG0664, KOG0664, Nemo-like MAPK-related serine/threonine protein kinase [Signal transduction mechanisms].
UM226_469	228541	KOG0593, KOG0593, KOG0593, Predicted protein kinase KKIAMRE [General function prediction only].
UM226_469	228607	KOG0660, KOG0660, KOG0660, Mitogen-activated protein kinase [Signal transduction mechanisms].
UM226_469	229928	KOG1989, KOG1989, KOG1989, ARK protein kinase family [Signal transduction mechanisms].
UM226_469	228553	KOG0605, KOG0605, KOG0605, NDR and related serine/threonine kinases [General function prediction only].
UM226_469	228981	KOG1035, KOG1035, KOG1035, eIF-2alpha kinase GCN2 [Translation, ribosomal structure and biogenesis].
UM226_469	228616	KOG0669, KOG0669, KOG0669, Cyclin T-dependent kinase CDK9 [Cell cycle control, cell division, chromosome partitioning].
UM226_469	228555	KOG0607, KOG0607, KOG0607, MAP kinase-interacting kinase and related serine/threonine protein kinases [Signal transduction mechanisms].
UM226_469	228641	KOG0694, KOG0694, KOG0694, Serine/threonine protein kinase [Signal transduction mechanisms].
UM226_469	229039	KOG1095, KOG1095, KOG1095, Protein tyrosine kinase [Signal transduction mechanisms].
UM226_469	228608	KOG0661, KOG0661, KOG0661, MAPK related serine/threonine protein kinase [Signal transduction mechanisms].
UM226_469	228642	KOG0695, KOG0695, KOG0695, Serine/threonine protein kinase [Signal transduction mechanisms].
UM226_469	232165	KOG4236, KOG4236, KOG4236, Serine/threonine protein kinase PKC mu/PKD and related proteins [Signal transduction mechanisms].
UM226_469	228552	KOG0604, KOG0604, KOG0604, MAP kinase-activated protein kinase 2 [Signal transduction mechanisms].
UM226_469	229287	KOG1345, KOG1345, KOG1345, Serine/threonine kinase [Signal transduction mechanisms].
UM226_469	228613	KOG0666, KOG0666, KOG0666, Cyclin C-dependent kinase CDK8 [Transcription].
UM226_469	228532	KOG0584, KOG0584, KOG0584, Serine/threonine protein kinase [General function prediction only].
UM226_469	232186	KOG4257, KOG4257, KOG4257, Focal adhesion tyrosine kinase FAK, contains FERM domain [Signal transduction mechanisms].
UM226_469	228929	KOG0983, KOG0983, KOG0983, Mitogen-activated protein kinase (MAPK) kinase MKK7/JNKK2 [Signal transduction mechanisms].
UM226_469	228556	KOG0608, KOG0608, KOG0608, Warts/lats-like serine threonine kinases [Cell cycle control, cell division, chromosome partitioning].
UM226_469	228535	KOG0587, KOG0587, KOG0587, Traf2- and Nck-interacting kinase and related germinal center kinase (GCK) family protein kinases [Signal transduction mechanisms].
UM226_469	228612	KOG0665, KOG0665, KOG0665, Jun-N-terminal kinase (JNK) [Signal transduction mechanisms].
UM226_469	228146	KOG0197, KOG0197, KOG0197, Tyrosine kinases [Signal transduction mechanisms].
UM226_469	228524	KOG0576, KOG0576, KOG0576, Mitogen-activated protein kinase kinase kinase kinase (MAP4K), germinal center kinase family [Signal transduction mechanisms].
UM226_469	228530	KOG0582, KOG0582, KOG0582, Ste20-like serine/threonine protein kinase [Signal transduction mechanisms].
UM226_469	229094	KOG1151, KOG1151, KOG1151, Tousled-like protein kinase [Signal transduction mechanisms].
UM226_469	228973	KOG1027, KOG1027, KOG1027, Serine/threonine protein kinase and endoribonuclease ERN1/IRE1, sensor of the unfolded protein response pathway [Signal transduction mechanisms].
UM226_469	229110	KOG1167, KOG1167, KOG1167, Serine/threonine protein kinase of the CDC7 subfamily involved in DNA synthesis, repair and recombination [Replication, recombination and repair].
UM226_469	232643	KOG4717, KOG4717, KOG4717, Serine/threonine protein kinase [Signal transduction mechanisms].
UM226_469	229095	KOG1152, KOG1152, KOG1152, Signal transduction serine/threonine kinase with PAS/PAC sensor domain [Signal transduction mechanisms].
UM226_469	228643	KOG0696, KOG0696, KOG0696, Serine/threonine protein kinase [Signal transduction mechanisms].
UM226_469	228528	KOG0580, KOG0580, KOG0580, Serine/threonine protein kinase [Cell cycle control, cell division, chromosome partitioning].
UM226_469	229991	KOG2052, KOG2052, KOG2052, Activin A type IB receptor, serine/threonine protein kinase [Signal transduction mechanisms].
UM226_469	228560	KOG0612, KOG0612, KOG0612, Rho-associated, coiled-coil containing protein kinase [Signal transduction mechanisms].
UM226_469	228148	KOG0199, KOG0199, KOG0199, ACK and related non-receptor tyrosine kinases [Signal transduction mechanisms].
UM226_469	229038	KOG1094, KOG1094, KOG1094, Discoidin domain receptor DDR1 [Signal transduction mechanisms].
UM226_469	228615	KOG0668, KOG0668, KOG0668, Casein kinase II, alpha subunit [Signal transduction mechanisms, Cell cycle control, cell division, chromosome partitioning, Transcription].
UM226_469	228971	KOG1025, KOG1025, KOG1025, Epidermal growth factor receptor EGFR and related tyrosine kinases [Signal transduction mechanisms].
UM226_469	232207	KOG4278, KOG4278, KOG4278, Protein tyrosine kinase [Signal transduction mechanisms].
UM226_469	228972	KOG1026, KOG1026, KOG1026, Nerve growth factor receptor TRKA and related tyrosine kinases [Signal transduction mechanisms, Intracellular trafficking, secretion, and vesicular transport].
UM226_469	228618	KOG0671, KOG0671, KOG0671, LAMMER dual specificity kinases [Signal transduction mechanisms].
UM226_469	228549	KOG0601, KOG0601, KOG0601, Cyclin-dependent kinase WEE1 [Cell cycle control, cell division, chromosome partitioning].
UM226_469	228970	KOG1024, KOG1024, KOG1024, Receptor-like protein tyrosine kinase RYK/derailed [Signal transduction mechanisms].
UM226_469	228617	KOG0670, KOG0670, KOG0670, U4/U6-associated splicing factor PRP4 [RNA processing and modification].
UM226_469	228558	KOG0610, KOG0610, KOG0610, Putative serine/threonine protein kinase [General function prediction only].
UM226_471	228672	KOG0725, KOG0725, KOG0725, Reductases with broad range of substrate specificities [General function prediction only].
UM226_471	229142	KOG1200, KOG1200, KOG1200, Mitochondrial/plastidial beta-ketoacyl-ACP reductase [Lipid transport and metabolism].
UM226_471	229149	KOG1207, KOG1207, KOG1207, Diacetyl reductase/L-xylulose reductase [Secondary metabolites biosynthesis, transport and catabolism].
UM226_471	232099	KOG4169, KOG4169, KOG4169, 15-hydroxyprostaglandin dehydrogenase and related dehydrogenases [Lipid transport and metabolism, General function prediction only].
UM226_471	229143	KOG1201, KOG1201, KOG1201, Hydroxysteroid 17-beta dehydrogenase 11 [Secondary metabolites biosynthesis, transport and catabolism].
UM226_471	229147	KOG1205, KOG1205, KOG1205, Predicted dehydrogenase [Secondary metabolites biosynthesis, transport and catabolism].
UM226_471	229150	KOG1208, KOG1208, KOG1208, Dehydrogenases with different specificities (related to short-chain alcohol dehydrogenases) [Secondary metabolites biosynthesis, transport and catabolism].
UM226_471	229152	KOG1210, KOG1210, KOG1210, Predicted 3-ketosphinganine reductase [Secondary metabolites biosynthesis, transport and catabolism].
UM226_471	229141	KOG1199, KOG1199, KOG1199, Short-chain alcohol dehydrogenase/3-hydroxyacyl-CoA dehydrogenase [Secondary metabolites biosynthesis, transport and catabolism].
UM226_471	229551	KOG1610, KOG1610, KOG1610, Corticosteroid 11-beta-dehydrogenase and related short chain-type dehydrogenases [Secondary metabolites biosynthesis, transport and catabolism, General function prediction only].
UM226_471	229146	KOG1204, KOG1204, KOG1204, Predicted dehydrogenase [Secondary metabolites biosynthesis, transport and catabolism].
UM226_471	229151	KOG1209, KOG1209, KOG1209, 1-Acyl dihydroxyacetone phosphate reductase and related dehydrogenases [Secondary metabolites biosynthesis, transport and catabolism].
UM226_472	230389	KOG2450, KOG2450, KOG2450, Aldehyde dehydrogenase [Energy production and conversion].
UM226_472	230390	KOG2451, KOG2451, KOG2451, Aldehyde dehydrogenase [Energy production and conversion].
UM226_472	230393	KOG2454, KOG2454, KOG2454, Betaine aldehyde dehydrogenase [Energy production and conversion].
UM226_472	230391	KOG2452, KOG2452, KOG2452, Formyltetrahydrofolate dehydrogenase [Nucleotide transport and metabolism].
UM226_472	230395	KOG2456, KOG2456, KOG2456, Aldehyde dehydrogenase [Energy production and conversion].
UM226_472	230392	KOG2453, KOG2453, KOG2453, Aldehyde dehydrogenase [Energy production and conversion].
UM226_472	230394	KOG2455, KOG2455, KOG2455, Delta-1-pyrroline-5-carboxylate dehydrogenase [Amino acid transport and metabolism].
UM226_474	227975	KOG0024, KOG0024, KOG0024, Sorbitol dehydrogenase [Secondary metabolites biosynthesis, transport and catabolism].
UM226_474	227973	KOG0022, KOG0022, KOG0022, Alcohol dehydrogenase, class III [Secondary metabolites biosynthesis, transport and catabolism].
UM226_474	227974	KOG0023, KOG0023, KOG0023, Alcohol dehydrogenase, class V [Secondary metabolites biosynthesis, transport and catabolism].
UM226_474	229140	KOG1198, KOG1198, KOG1198, Zinc-binding oxidoreductase [Energy production and conversion, General function prediction only].
UM226_476	228976	KOG1030, KOG1030, KOG1030, Predicted Ca2+-dependent phospholipid-binding protein [General function prediction only].
UM226_477	228203	KOG0254, KOG0254, KOG0254, Predicted transporter (major facilitator superfamily) [General function prediction only].
UM226_478	229163	KOG1221, KOG1221, KOG1221, Acyl-CoA reductase [Lipid transport and metabolism].
UM226_478	229121	KOG1178, KOG1178, KOG1178, Non-ribosomal peptide synthetase/alpha-aminoadipate reductase and related enzymes [Secondary metabolites biosynthesis, transport and catabolism].
UM226_479	231542	KOG3608, KOG3608, KOG3608, Zn finger proteins [General function prediction only].
UM226_479	230401	KOG2462, KOG2462, KOG2462, C2H2-type Zn-finger protein [Transcription].
UM226_482	231999	KOG4068, KOG4068, KOG4068, Uncharacterized conserved protein [Function unknown].
UM226_483	228223	KOG0274, KOG0274, KOG0274, Cdc4 and related F-box and WD-40 proteins [General function prediction only].
UM226_486	230041	KOG2102, KOG2102, KOG2102, Exosomal 3'-5' exoribonuclease complex, subunit Rrp44/Dis3 [Translation, ribosomal structure and biogenesis].
UM226_487	230698	KOG2759, KOG2759, KOG2759, Vacuolar H+-ATPase V1 sector, subunit H [Energy production and conversion].
UM226_489	228176	KOG0227, KOG0227, KOG0227, Splicing factor 3a, subunit 2 [RNA processing and modification].
UM226_490	231145	KOG3207, KOG3207, KOG3207, Beta-tubulin folding cofactor E [Posttranslational modification, protein turnover, chaperones].
UM226_490	230921	KOG2982, KOG2982, KOG2982, Uncharacterized conserved protein [Function unknown].
UM226_490	231144	KOG3206, KOG3206, KOG3206, Alpha-tubulin folding cofactor B [Posttranslational modification, protein turnover, chaperones].
UM226_490	232166	KOG4237, KOG4237, KOG4237, Extracellular matrix protein slit, contains leucine-rich and EGF-like repeats [Extracellular structures, Signal transduction mechanisms].
UM226_490	228917	KOG0971, KOG0971, KOG0971, Microtubule-associated protein dynactin DCTN1/Glued [Cell cycle control, cell division, chromosome partitioning, Cytoskeleton].
UM226_492	230986	KOG3048, KOG3048, KOG3048, Molecular chaperone Prefoldin, subunit 5 [Posttranslational modification, protein turnover, chaperones].
UM226_496	232020	KOG4089, KOG4089, KOG4089, Predicted mitochondrial ribosomal protein L23 [Translation, ribosomal structure and biogenesis].
UM226_501	228013	KOG0062, KOG0062, KOG0062, ATPase component of ABC transporters with duplicated ATPase domains/Translation elongation factor EF-3b [Amino acid transport and metabolism, Translation, ribosomal structure and biogenesis].
UM226_501	228873	KOG0927, KOG0927, KOG0927, Predicted transporter (ABC superfamily) [General function prediction only].
UM226_501	228017	KOG0066, KOG0066, KOG0066, eIF2-interacting protein ABC50 (ABC superfamily) [Translation, ribosomal structure and biogenesis].
UM226_501	228008	KOG0057, KOG0057, KOG0057, Mitochondrial Fe/S cluster exporter, ABC superfamily [Intracellular trafficking, secretion, and vesicular transport].
UM226_501	228006	KOG0055, KOG0055, KOG0055, Multidrug/pheromone exporter, ABC superfamily [Secondary metabolites biosynthesis, transport and catabolism].
UM226_501	228007	KOG0056, KOG0056, KOG0056, Heavy metal exporter HMT1, ABC superfamily [Inorganic ion transport and metabolism].
UM226_501	228010	KOG0059, KOG0059, KOG0059, Lipid exporter ABCA1 and related proteins, ABC superfamily [Lipid transport and metabolism, General function prediction only].
UM226_501	228012	KOG0061, KOG0061, KOG0061, Transporter, ABC superfamily (Breast cancer resistance protein) [Secondary metabolites biosynthesis, transport and catabolism].
UM226_501	228009	KOG0058, KOG0058, KOG0058, Peptide exporter, ABC superfamily [Intracellular trafficking, secretion, and vesicular transport].
UM226_501	230294	KOG2355, KOG2355, KOG2355, Predicted ABC-type transport, ATPase component/CCR4 associated factor [General function prediction only, Transcription].
UM226_501	228014	KOG0063, KOG0063, KOG0063, RNAse L inhibitor, ABC superfamily [RNA processing and modification].
UM226_502	229312	KOG1370, KOG1370, KOG1370, S-adenosylhomocysteine hydrolase [Coenzyme transport and metabolism].
UM226_503	229359	KOG1417, KOG1417, KOG1417, Homogentisate 1,2-dioxygenase [Amino acid transport and metabolism].
UM226_504	230782	KOG2843, KOG2843, KOG2843, Fumarylacetoacetase [Carbohydrate transport and metabolism].
UM226_505	228106	KOG0156, KOG0156, KOG0156, Cytochrome P450 CYP2 subfamily [Secondary metabolites biosynthesis, transport and catabolism].
UM226_505	228107	KOG0157, KOG0157, KOG0157, Cytochrome P450 CYP4/CYP19/CYP26 subfamilies [Secondary metabolites biosynthesis, transport and catabolism, Lipid transport and metabolism].
UM226_505	228109	KOG0159, KOG0159, KOG0159, Cytochrome P450 CYP11/CYP12/CYP24/CYP27 subfamilies [Secondary metabolites biosynthesis, transport and catabolism].
UM226_505	228108	KOG0158, KOG0158, KOG0158, Cytochrome P450 CYP3/CYP5/CYP6/CYP9 subfamilies [Secondary metabolites biosynthesis, transport and catabolism].
UM226_506	228021	KOG0070, KOG0070, KOG0070, GTP-binding ADP-ribosylation factor Arf1 [Intracellular trafficking, secretion, and vesicular transport].
UM226_506	228022	KOG0071, KOG0071, KOG0071, GTP-binding ADP-ribosylation factor Arf6 (dArf3) [Intracellular trafficking, secretion, and vesicular transport].
UM226_506	228023	KOG0072, KOG0072, KOG0072, GTP-binding ADP-ribosylation factor-like protein ARL1 [Intracellular trafficking, secretion, and vesicular transport].
UM226_506	228024	KOG0073, KOG0073, KOG0073, GTP-binding ADP-ribosylation factor-like protein ARL2 [Intracellular trafficking, secretion, and vesicular transport, Cytoskeleton].
UM226_506	228025	KOG0074, KOG0074, KOG0074, GTP-binding ADP-ribosylation factor-like protein ARL3 [General function prediction only].
UM226_506	228027	KOG0076, KOG0076, KOG0076, GTP-binding ADP-ribosylation factor-like protein yARL3 [Intracellular trafficking, secretion, and vesicular transport].
UM226_506	228026	KOG0075, KOG0075, KOG0075, GTP-binding ADP-ribosylation factor-like protein [General function prediction only].
UM226_506	228028	KOG0077, KOG0077, KOG0077, Vesicle coat complex COPII, GTPase subunit SAR1 [Intracellular trafficking, secretion, and vesicular transport].
UM226_506	228041	KOG0090, KOG0090, KOG0090, Signal recognition particle receptor, beta subunit (small G protein superfamily) [Intracellular trafficking, secretion, and vesicular transport].
UM226_506	228043	KOG0092, KOG0092, KOG0092, GTPase Rab5/YPT51 and related small G protein superfamily GTPases [Intracellular trafficking, secretion, and vesicular transport].
UM226_506	228033	KOG0082, KOG0082, KOG0082, G-protein alpha subunit (small G protein superfamily) [Cell cycle control, cell division, chromosome partitioning, Signal transduction mechanisms].
UM226_506	228035	KOG0084, KOG0084, KOG0084, GTPase Rab1/YPT1, small G protein superfamily, and related GTP-binding proteins [Signal transduction mechanisms, Intracellular trafficking, secretion, and vesicular transport].
UM226_506	228045	KOG0094, KOG0094, KOG0094, GTPase Rab6/YPT6/Ryh1, small G protein superfamily [Intracellular trafficking, secretion, and vesicular transport].
UM226_506	228029	KOG0078, KOG0078, KOG0078, GTP-binding protein SEC4, small G protein superfamily, and related Ras family GTP-binding proteins [Signal transduction mechanisms, Intracellular trafficking, secretion, and vesicular transport].
UM226_506	231814	KOG3883, KOG3883, KOG3883, Ras family small GTPase [Signal transduction mechanisms].
UM226_506	228031	KOG0080, KOG0080, KOG0080, GTPase Rab18, small G protein superfamily [General function prediction only].
UM226_506	228036	KOG0085, KOG0085, KOG0085, G protein subunit Galphaq/Galphay, small G protein superfamily [Signal transduction mechanisms].
UM226_506	228032	KOG0081, KOG0081, KOG0081, GTPase Rab27, small G protein superfamily [Intracellular trafficking, secretion, and vesicular transport].
UM226_506	228050	KOG0099, KOG0099, KOG0099, G protein subunit Galphas, small G protein superfamily [Signal transduction mechanisms].
UM226_506	228042	KOG0091, KOG0091, KOG0091, GTPase Rab39, small G protein superfamily [General function prediction only].
UM226_506	228037	KOG0086, KOG0086, KOG0086, GTPase Rab4, small G protein superfamily [Intracellular trafficking, secretion, and vesicular transport].
UM226_506	228344	KOG0395, KOG0395, KOG0395, Ras-related GTPase [General function prediction only].
UM226_506	228034	KOG0083, KOG0083, KOG0083, GTPase Rab26/Rab37, small G protein superfamily [General function prediction only].
UM226_506	228039	KOG0088, KOG0088, KOG0088, GTPase Rab21, small G protein superfamily [General function prediction only].
UM226_507	228389	KOG0440, KOG0440, KOG0440, Cell cycle-associated protein Mob1-1 [Cell cycle control, cell division, chromosome partitioning].
UM226_507	229842	KOG1903, KOG1903, KOG1903, Cell cycle-associated protein [Cell cycle control, cell division, chromosome partitioning].
UM226_509	230367	KOG2428, KOG2428, KOG2428, Uncharacterized conserved protein [Function unknown].
UM226_510	228358	KOG0409, KOG0409, KOG0409, Predicted dehydrogenase [General function prediction only].
UM226_511	230555	KOG2616, KOG2616, KOG2616, Pyridoxalphosphate-dependent enzyme/predicted threonine synthase [Amino acid transport and metabolism].
UM226_515	228641	KOG0694, KOG0694, KOG0694, Serine/threonine protein kinase [Signal transduction mechanisms].
UM226_515	228643	KOG0696, KOG0696, KOG0696, Serine/threonine protein kinase [Signal transduction mechanisms].
UM226_515	228546	KOG0598, KOG0598, KOG0598, Ribosomal protein S6 kinase and related proteins [General function prediction only, Signal transduction mechanisms].
UM226_515	228637	KOG0690, KOG0690, KOG0690, Serine/threonine protein kinase [Signal transduction mechanisms].
UM226_515	228642	KOG0695, KOG0695, KOG0695, Serine/threonine protein kinase [Signal transduction mechanisms].
UM226_515	228564	KOG0616, KOG0616, KOG0616, cAMP-dependent protein kinase catalytic subunit (PKA) [Signal transduction mechanisms].
UM226_515	228553	KOG0605, KOG0605, KOG0605, NDR and related serine/threonine kinases [General function prediction only].
UM226_515	228562	KOG0614, KOG0614, KOG0614, cGMP-dependent protein kinase [Signal transduction mechanisms].
UM226_515	228540	KOG0592, KOG0592, KOG0592, 3-phosphoinositide-dependent protein kinase (PDK1) [Signal transduction mechanisms].
UM226_515	228551	KOG0603, KOG0603, KOG0603, Ribosomal protein S6 kinase [Signal transduction mechanisms].
UM226_515	228558	KOG0610, KOG0610, KOG0610, Putative serine/threonine protein kinase [General function prediction only].
UM226_515	228560	KOG0612, KOG0612, KOG0612, Rho-associated, coiled-coil containing protein kinase [Signal transduction mechanisms].
UM226_515	228932	KOG0986, KOG0986, KOG0986, G protein-coupled receptor kinase [Signal transduction mechanisms].
UM226_515	227983	KOG0032, KOG0032, KOG0032, Ca2+/calmodulin-dependent protein kinase, EF-Hand protein superfamily [Signal transduction mechanisms].
UM226_515	228556	KOG0608, KOG0608, KOG0608, Warts/lats-like serine threonine kinases [Cell cycle control, cell division, chromosome partitioning].
UM226_515	228531	KOG0583, KOG0583, KOG0583, Serine/threonine protein kinase [Signal transduction mechanisms].
UM226_515	228523	KOG0575, KOG0575, KOG0575, Polo-like serine/threonine protein kinase [Cell cycle control, cell division, chromosome partitioning].
UM226_515	228563	KOG0615, KOG0615, KOG0615, Serine/threonine protein kinase Chk2 and related proteins [Cell cycle control, cell division, chromosome partitioning].
UM226_515	228528	KOG0580, KOG0580, KOG0580, Serine/threonine protein kinase [Cell cycle control, cell division, chromosome partitioning].
UM226_515	228543	KOG0595, KOG0595, KOG0595, Serine/threonine-protein kinase involved in autophagy [Posttranslational modification, protein turnover, chaperones, Intracellular trafficking, secretion, and vesicular transport, Signal transduction mechanisms].
UM226_515	228533	KOG0585, KOG0585, KOG0585, Ca2+/calmodulin-dependent protein kinase kinase beta and related serine/threonine protein kinases [Signal transduction mechanisms].
UM226_515	228147	KOG0198, KOG0198, KOG0198, MEKK and related serine/threonine protein kinases [Signal transduction mechanisms].
UM226_515	228141	KOG0192, KOG0192, KOG0192, Tyrosine kinase specific for activated (GTP-bound) p21cdc42Hs [Signal transduction mechanisms].
UM226_515	228559	KOG0611, KOG0611, KOG0611, Predicted serine/threonine protein kinase [General function prediction only].
UM226_515	228545	KOG0597, KOG0597, KOG0597, Serine-threonine protein kinase FUSED [General function prediction only].
UM226_515	227984	KOG0033, KOG0033, KOG0033, Ca2+/calmodulin-dependent protein kinase, EF-Hand protein superfamily [Signal transduction mechanisms].
UM226_515	228529	KOG0581, KOG0581, KOG0581, Mitogen-activated protein kinase kinase (MAP2K) [Signal transduction mechanisms].
UM226_515	228534	KOG0586, KOG0586, KOG0586, Serine/threonine protein kinase [General function prediction only].
UM226_515	228536	KOG0588, KOG0588, KOG0588, Serine/threonine protein kinase [Cell cycle control, cell division, chromosome partitioning].
UM226_515	228537	KOG0589, KOG0589, KOG0589, Serine/threonine protein kinase [General function prediction only].
UM226_515	228526	KOG0578, KOG0578, KOG0578, p21-activated serine/threonine protein kinase [Signal transduction mechanisms].
UM226_515	228527	KOG0579, KOG0579, KOG0579, Ste20-like serine/threonine protein kinase [Signal transduction mechanisms].
UM226_515	228554	KOG0606, KOG0606, KOG0606, Microtubule-associated serine/threonine kinase and related proteins [Signal transduction mechanisms, General function prediction only].
UM226_515	232165	KOG4236, KOG4236, KOG4236, Serine/threonine protein kinase PKC mu/PKD and related proteins [Signal transduction mechanisms].
UM226_515	228539	KOG0591, KOG0591, KOG0591, NIMA (never in mitosis)-related G2-specific serine/threonine protein kinase [Cell cycle control, cell division, chromosome partitioning].
UM226_515	232643	KOG4717, KOG4717, KOG4717, Serine/threonine protein kinase [Signal transduction mechanisms].
UM226_515	228150	KOG0201, KOG0201, KOG0201, Serine/threonine protein kinase [Signal transduction mechanisms].
UM226_515	228143	KOG0194, KOG0194, KOG0194, Protein tyrosine kinase [Signal transduction mechanisms].
UM226_515	228608	KOG0661, KOG0661, KOG0661, MAPK related serine/threonine protein kinase [Signal transduction mechanisms].
UM226_515	228555	KOG0607, KOG0607, KOG0607, MAP kinase-interacting kinase and related serine/threonine protein kinases [Signal transduction mechanisms].
UM226_515	228541	KOG0593, KOG0593, KOG0593, Predicted protein kinase KKIAMRE [General function prediction only].
UM226_515	228542	KOG0594, KOG0594, KOG0594, Protein kinase PCTAIRE and related kinases [General function prediction only].
UM226_515	228552	KOG0604, KOG0604, KOG0604, MAP kinase-activated protein kinase 2 [Signal transduction mechanisms].
UM226_515	228530	KOG0582, KOG0582, KOG0582, Ste20-like serine/threonine protein kinase [Signal transduction mechanisms].
UM226_515	228610	KOG0663, KOG0663, KOG0663, Protein kinase PITSLRE and related kinases [General function prediction only].
UM226_515	228146	KOG0197, KOG0197, KOG0197, Tyrosine kinases [Signal transduction mechanisms].
UM226_515	232179	KOG4250, KOG4250, KOG4250, TANK binding protein kinase TBK1 [Signal transduction mechanisms].
UM226_515	229039	KOG1095, KOG1095, KOG1095, Protein tyrosine kinase [Signal transduction mechanisms].
UM226_515	232208	KOG4279, KOG4279, KOG4279, Serine/threonine protein kinase [Signal transduction mechanisms].
UM226_515	229095	KOG1152, KOG1152, KOG1152, Signal transduction serine/threonine kinase with PAS/PAC sensor domain [Signal transduction mechanisms].
UM226_515	230284	KOG2345, KOG2345, KOG2345, Serine/threonine protein kinase/TGF-beta stimulated factor [Transcription, Lipid transport and metabolism, Signal transduction mechanisms].
UM226_515	228548	KOG0600, KOG0600, KOG0600, Cdc2-related protein kinase [Cell cycle control, cell division, chromosome partitioning].
UM226_515	228547	KOG0599, KOG0599, KOG0599, Phosphorylase kinase gamma subunit [Carbohydrate transport and metabolism].
UM226_515	228606	KOG0659, KOG0659, KOG0659, Cdk activating kinase (CAK)/RNA polymerase II transcription initiation/nucleotide excision repair factor TFIIH/TFIIK, kinase subunit CDK7 [Cell cycle control, cell division, chromosome partitioning, Transcription, Replication, recombination and repair].
UM226_515	228538	KOG0590, KOG0590, KOG0590, Checkpoint kinase and related serine/threonine protein kinases [Cell cycle control, cell division, chromosome partitioning].
UM226_515	232572	KOG4645, KOG4645, KOG4645, MAPKKK (MAP kinase kinase kinase) SSK2 and related serine/threonine protein kinases [Signal transduction mechanisms].
UM226_515	228535	KOG0587, KOG0587, KOG0587, Traf2- and Nck-interacting kinase and related germinal center kinase (GCK) family protein kinases [Signal transduction mechanisms].
UM226_515	229287	KOG1345, KOG1345, KOG1345, Serine/threonine kinase [Signal transduction mechanisms].
UM226_515	228605	KOG0658, KOG0658, KOG0658, Glycogen synthase kinase-3 [Carbohydrate transport and metabolism].
UM226_515	229129	KOG1187, KOG1187, KOG1187, Serine/threonine protein kinase [Signal transduction mechanisms].
UM226_515	228929	KOG0983, KOG0983, KOG0983, Mitogen-activated protein kinase (MAPK) kinase MKK7/JNKK2 [Signal transduction mechanisms].
UM226_515	228525	KOG0577, KOG0577, KOG0577, Serine/threonine protein kinase [Signal transduction mechanisms].
UM226_515	228607	KOG0660, KOG0660, KOG0660, Mitogen-activated protein kinase [Signal transduction mechanisms].
UM226_515	232647	KOG4721, KOG4721, KOG4721, Serine/threonine protein kinase, contains leucine zipper domain [Signal transduction mechanisms].
UM226_515	228971	KOG1025, KOG1025, KOG1025, Epidermal growth factor receptor EGFR and related tyrosine kinases [Signal transduction mechanisms].
UM226_515	229038	KOG1094, KOG1094, KOG1094, Discoidin domain receptor DDR1 [Signal transduction mechanisms].
UM226_515	228614	KOG0667, KOG0667, KOG0667, Dual-specificity tyrosine-phosphorylation regulated kinase [General function prediction only].
UM226_515	228524	KOG0576, KOG0576, KOG0576, Mitogen-activated protein kinase kinase kinase kinase (MAP4K), germinal center kinase family [Signal transduction mechanisms].
UM226_515	228522	KOG0574, KOG0574, KOG0574, STE20-like serine/threonine kinase MST [Signal transduction mechanisms].
UM226_515	228613	KOG0666, KOG0666, KOG0666, Cyclin C-dependent kinase CDK8 [Transcription].
UM226_515	229094	KOG1151, KOG1151, KOG1151, Tousled-like protein kinase [Signal transduction mechanisms].
UM226_515	228544	KOG0596, KOG0596, KOG0596, Dual specificity; serine/threonine and tyrosine kinase [Cell cycle control, cell division, chromosome partitioning].
UM226_515	228609	KOG0662, KOG0662, KOG0662, Cyclin-dependent kinase CDK5 [Intracellular trafficking, secretion, and vesicular transport, Signal transduction mechanisms].
UM226_515	228616	KOG0669, KOG0669, KOG0669, Cyclin T-dependent kinase CDK9 [Cell cycle control, cell division, chromosome partitioning].
UM226_515	228981	KOG1035, KOG1035, KOG1035, eIF-2alpha kinase GCN2 [Translation, ribosomal structure and biogenesis].
UM226_515	228612	KOG0665, KOG0665, KOG0665, Jun-N-terminal kinase (JNK) [Signal transduction mechanisms].
UM226_515	228142	KOG0193, KOG0193, KOG0193, Serine/threonine protein kinase RAF [Signal transduction mechanisms].
UM226_515	232186	KOG4257, KOG4257, KOG4257, Focal adhesion tyrosine kinase FAK, contains FERM domain [Signal transduction mechanisms].
UM226_515	228532	KOG0584, KOG0584, KOG0584, Serine/threonine protein kinase [General function prediction only].
UM226_515	229107	KOG1164, KOG1164, KOG1164, Casein kinase (serine/threonine/tyrosine protein kinase) [Signal transduction mechanisms].
UM226_515	228149	KOG0200, KOG0200, KOG0200, Fibroblast/platelet-derived growth factor receptor and related receptor tyrosine kinases [Signal transduction mechanisms].
UM226_515	228972	KOG1026, KOG1026, KOG1026, Nerve growth factor receptor TRKA and related tyrosine kinases [Signal transduction mechanisms, Intracellular trafficking, secretion, and vesicular transport].
UM226_515	232207	KOG4278, KOG4278, KOG4278, Protein tyrosine kinase [Signal transduction mechanisms].
UM226_515	228148	KOG0199, KOG0199, KOG0199, ACK and related non-receptor tyrosine kinases [Signal transduction mechanisms].
UM226_515	229928	KOG1989, KOG1989, KOG1989, ARK protein kinase family [Signal transduction mechanisms].
UM226_515	232088	KOG4158, KOG4158, KOG4158, BRPK/PTEN-induced protein kinase [Signal transduction mechanisms].
UM226_515	228615	KOG0668, KOG0668, KOG0668, Casein kinase II, alpha subunit [Signal transduction mechanisms, Cell cycle control, cell division, chromosome partitioning, Transcription].
UM226_515	228973	KOG1027, KOG1027, KOG1027, Serine/threonine protein kinase and endoribonuclease ERN1/IRE1, sensor of the unfolded protein response pathway [Signal transduction mechanisms].
UM226_515	228970	KOG1024, KOG1024, KOG1024, Receptor-like protein tyrosine kinase RYK/derailed [Signal transduction mechanisms].
UM226_515	228952	KOG1006, KOG1006, KOG1006, Mitogen-activated protein kinase (MAPK) kinase MKK4 [Signal transduction mechanisms].
UM226_515	228930	KOG0984, KOG0984, KOG0984, Mitogen-activated protein kinase (MAPK) kinase MKK3/MKK6 [Signal transduction mechanisms].
UM226_515	228979	KOG1033, KOG1033, KOG1033, eIF-2alpha kinase PEK/EIF2AK3 [Translation, ribosomal structure and biogenesis].
UM226_515	229109	KOG1166, KOG1166, KOG1166, Mitotic checkpoint serine/threonine protein kinase [Cell cycle control, cell division, chromosome partitioning].
UM226_515	228617	KOG0670, KOG0670, KOG0670, U4/U6-associated splicing factor PRP4 [RNA processing and modification].
UM226_515	228145	KOG0196, KOG0196, KOG0196, Tyrosine kinase, EPH (ephrin) receptor family [Signal transduction mechanisms].
UM226_516	230416	KOG2477, KOG2477, KOG2477, Uncharacterized conserved protein [Function unknown].
UM226_516	230415	KOG2476, KOG2476, KOG2476, Uncharacterized conserved protein [Function unknown].
UM226_517	229473	KOG1532, KOG1532, KOG1532, GTPase XAB1, interacts with DNA repair protein XPA [Replication, recombination and repair].
UM226_517	229475	KOG1534, KOG1534, KOG1534, Putative transcription factor FET5 [Transcription].
UM226_517	229474	KOG1533, KOG1533, KOG1533, Predicted GTPase [General function prediction only].
UM226_519	229379	KOG1438, KOG1438, KOG1438, Anthranilate phosphoribosyltransferase [Amino acid transport and metabolism].
UM226_520	229977	KOG2038, KOG2038, KOG2038, CAATT-binding transcription factor/60S ribosomal subunit biogenesis protein [Translation, ribosomal structure and biogenesis, Transcription].
UM226_520	230093	KOG2154, KOG2154, KOG2154, Predicted nucleolar protein involved in ribosome biogenesis [Translation, ribosomal structure and biogenesis].
UM226_522	230559	KOG2620, KOG2620, KOG2620, Prohibitins and stomatins of the PID superfamily [Energy production and conversion].
UM226_522	230560	KOG2621, KOG2621, KOG2621, Prohibitins and stomatins of the PID superfamily [Energy production and conversion].
UM226_523	229153	KOG1211, KOG1211, KOG1211, Amidases [Translation, ribosomal structure and biogenesis].
UM226_523	229154	KOG1212, KOG1212, KOG1212, Amidases [Translation, ribosomal structure and biogenesis, Lipid transport and metabolism, Signal transduction mechanisms].
UM226_524	230405	KOG2466, KOG2466, KOG2466, Uridine permease/thiamine transporter/allantoin transport [Nucleotide transport and metabolism, Coenzyme transport and metabolism].
UM226_527	228203	KOG0254, KOG0254, KOG0254, Predicted transporter (major facilitator superfamily) [General function prediction only].
UM226_527	229272	KOG1330, KOG1330, KOG1330, Sugar transporter/spinster transmembrane protein [Carbohydrate transport and metabolism].
UM226_527	228204	KOG0255, KOG0255, KOG0255, Synaptic vesicle transporter SVOP and related transporters (major facilitator superfamily) [General function prediction only].
UM226_527	230472	KOG2533, KOG2533, KOG2533, Permease of the major facilitator superfamily [Carbohydrate transport and metabolism].
UM226_527	230554	KOG2615, KOG2615, KOG2615, Permease of the major facilitator superfamily [General function prediction only].
UM226_528	228084	KOG0134, KOG0134, KOG0134, NADH:flavin oxidoreductase/12-oxophytodienoate reductase [Energy production and conversion, General function prediction only].
UM226_529	231607	KOG3675, KOG3675, KOG3675, Dipeptidyl peptidase III [General function prediction only].
UM226_534	229552	KOG1611, KOG1611, KOG1611, Predicted short chain-type dehydrogenase [General function prediction only].
UM226_534	229150	KOG1208, KOG1208, KOG1208, Dehydrogenases with different specificities (related to short-chain alcohol dehydrogenases) [Secondary metabolites biosynthesis, transport and catabolism].
UM226_534	228672	KOG0725, KOG0725, KOG0725, Reductases with broad range of substrate specificities [General function prediction only].
UM226_534	229443	KOG1502, KOG1502, KOG1502, Flavonol reductase/cinnamoyl-CoA reductase [Defense mechanisms].
UM226_534	229147	KOG1205, KOG1205, KOG1205, Predicted dehydrogenase [Secondary metabolites biosynthesis, transport and catabolism].
UM226_534	229151	KOG1209, KOG1209, KOG1209, 1-Acyl dihydroxyacetone phosphate reductase and related dehydrogenases [Secondary metabolites biosynthesis, transport and catabolism].
UM226_535	230472	KOG2533, KOG2533, KOG2533, Permease of the major facilitator superfamily [Carbohydrate transport and metabolism].
UM226_535	230471	KOG2532, KOG2532, KOG2532, Permease of the major facilitator superfamily [Carbohydrate transport and metabolism].
UM226_536	230981	KOG3043, KOG3043, KOG3043, Predicted hydrolase related to dienelactone hydrolase [General function prediction only].
UM226_537	228672	KOG0725, KOG0725, KOG0725, Reductases with broad range of substrate specificities [General function prediction only].
UM226_537	229142	KOG1200, KOG1200, KOG1200, Mitochondrial/plastidial beta-ketoacyl-ACP reductase [Lipid transport and metabolism].
UM226_537	229147	KOG1205, KOG1205, KOG1205, Predicted dehydrogenase [Secondary metabolites biosynthesis, transport and catabolism].
UM226_537	229143	KOG1201, KOG1201, KOG1201, Hydroxysteroid 17-beta dehydrogenase 11 [Secondary metabolites biosynthesis, transport and catabolism].
UM226_537	229150	KOG1208, KOG1208, KOG1208, Dehydrogenases with different specificities (related to short-chain alcohol dehydrogenases) [Secondary metabolites biosynthesis, transport and catabolism].
UM226_537	229149	KOG1207, KOG1207, KOG1207, Diacetyl reductase/L-xylulose reductase [Secondary metabolites biosynthesis, transport and catabolism].
UM226_537	232099	KOG4169, KOG4169, KOG4169, 15-hydroxyprostaglandin dehydrogenase and related dehydrogenases [Lipid transport and metabolism, General function prediction only].
UM226_537	228960	KOG1014, KOG1014, KOG1014, 17 beta-hydroxysteroid dehydrogenase type 3, HSD17B3 [Lipid transport and metabolism].
UM226_537	229141	KOG1199, KOG1199, KOG1199, Short-chain alcohol dehydrogenase/3-hydroxyacyl-CoA dehydrogenase [Secondary metabolites biosynthesis, transport and catabolism].
UM226_537	229551	KOG1610, KOG1610, KOG1610, Corticosteroid 11-beta-dehydrogenase and related short chain-type dehydrogenases [Secondary metabolites biosynthesis, transport and catabolism, General function prediction only].
UM226_537	229146	KOG1204, KOG1204, KOG1204, Predicted dehydrogenase [Secondary metabolites biosynthesis, transport and catabolism].
UM226_537	229552	KOG1611, KOG1611, KOG1611, Predicted short chain-type dehydrogenase [General function prediction only].
UM226_537	229151	KOG1209, KOG1209, KOG1209, 1-Acyl dihydroxyacetone phosphate reductase and related dehydrogenases [Secondary metabolites biosynthesis, transport and catabolism].
UM226_537	229152	KOG1210, KOG1210, KOG1210, Predicted 3-ketosphinganine reductase [Secondary metabolites biosynthesis, transport and catabolism].
UM226_541	228155	KOG0206, KOG0206, KOG0206, P-type ATPase [General function prediction only].
UM226_541	228159	KOG0210, KOG0210, KOG0210, P-type ATPase [Inorganic ion transport and metabolism].
UM226_541	228153	KOG0204, KOG0204, KOG0204, Calcium transporting ATPase [Inorganic ion transport and metabolism].
UM226_541	228157	KOG0208, KOG0208, KOG0208, Cation transport ATPase [Inorganic ion transport and metabolism].
UM226_541	228158	KOG0209, KOG0209, KOG0209, P-type ATPase [Inorganic ion transport and metabolism].
UM226_541	228151	KOG0202, KOG0202, KOG0202, Ca2+ transporting ATPase [Inorganic ion transport and metabolism].
UM226_541	228152	KOG0203, KOG0203, KOG0203, Na+/K+ ATPase, alpha subunit [Inorganic ion transport and metabolism].
UM226_544	227967	KOG0015, KOG0015, KOG0015, Regulator of arginine metabolism and related MADS box-containing transcription factors [Transcription].
UM226_544	227966	KOG0014, KOG0014, KOG0014, MADS box transcription factor [Transcription].
UM226_545	229231	KOG1289, KOG1289, KOG1289, Amino acid transporters [Amino acid transport and metabolism].
UM226_545	229228	KOG1286, KOG1286, KOG1286, Amino acid transporters [Amino acid transport and metabolism].
UM226_545	229229	KOG1287, KOG1287, KOG1287, Amino acid transporters [Amino acid transport and metabolism].
UM226_548	229740	KOG1801, KOG1801, KOG1801, tRNA-splicing endonuclease positive effector (SEN1) [RNA processing and modification].
UM226_548	229741	KOG1802, KOG1802, KOG1802, RNA helicase nonsense mRNA reducing factor (pNORF1) [RNA processing and modification].
UM226_548	229742	KOG1803, KOG1803, KOG1803, DNA helicase [Replication, recombination and repair].
UM226_548	229744	KOG1805, KOG1805, KOG1805, DNA replication helicase [Replication, recombination and repair].
UM226_548	229746	KOG1807, KOG1807, KOG1807, Helicases [Replication, recombination and repair].
UM226_548	229745	KOG1806, KOG1806, KOG1806, DEAD box containing helicases [Replication, recombination and repair].
UM226_548	229743	KOG1804, KOG1804, KOG1804, RNA helicase [RNA processing and modification].
UM226_550	231334	KOG3396, KOG3396, KOG3396, Glucosamine-phosphate N-acetyltransferase [Cell wall/membrane/envelope biogenesis].
UM226_551	231722	KOG3790, KOG3790, KOG3790, Uncharacterized conserved protein [Function unknown].
UM226_552	231282	KOG3344, KOG3344, KOG3344, 40s ribosomal protein s10 [Translation, ribosomal structure and biogenesis].
UM226_553	230766	KOG2827, KOG2827, KOG2827, Uncharacterized conserved protein [Function unknown].
UM226_555	232160	KOG4231, KOG4231, KOG4231, Intracellular membrane-bound Ca2+-independent phospholipase A2 [Lipid transport and metabolism].
UM226_559	231888	KOG3957, KOG3957, KOG3957, Predicted L-carnitine dehydratase/alpha-methylacyl-CoA racemase [Lipid transport and metabolism].
UM226_561	232528	KOG4600, KOG4600, KOG4600, Mitochondrial ribosomal protein MRP7 (L2) [Translation, ribosomal structure and biogenesis].
UM226_562	228395	KOG0446, KOG0446, KOG0446, Vacuolar sorting protein VPS1, dynamin, and related proteins [Intracellular trafficking, secretion, and vesicular transport, General function prediction only].
UM226_562	228396	KOG0447, KOG0447, KOG0447, Dynamin-like GTP binding protein [General function prediction only].
UM226_563	229294	KOG1352, KOG1352, KOG1352, Vacuolar H+-ATPase V1 sector, subunit A [Energy production and conversion].
UM226_563	229292	KOG1350, KOG1350, KOG1350, F0F1-type ATP synthase, beta subunit [Energy production and conversion].
UM226_563	229293	KOG1351, KOG1351, KOG1351, Vacuolar H+-ATPase V1 sector, subunit B [Energy production and conversion].
UM226_566	228905	KOG0959, KOG0959, KOG0959, N-arginine dibasic convertase NRD1 and related Zn2+-dependent endopeptidases, insulinase superfamily [Posttranslational modification, protein turnover, chaperones].
UM226_568	231205	KOG3267, KOG3267, KOG3267, Uncharacterized conserved protein [Function unknown].
UM226_569	231394	KOG3456, KOG3456, KOG3456, NADH:ubiquinone oxidoreductase, NDUFS6/13 kDa subunit [Energy production and conversion].
UM226_573	230535	KOG2596, KOG2596, KOG2596, Aminopeptidase I zinc metalloprotease (M18) [Amino acid transport and metabolism].
UM226_574	230535	KOG2596, KOG2596, KOG2596, Aminopeptidase I zinc metalloprotease (M18) [Amino acid transport and metabolism].
UM226_576	229443	KOG1502, KOG1502, KOG1502, Flavonol reductase/cinnamoyl-CoA reductase [Defense mechanisms].
UM226_578	228203	KOG0254, KOG0254, KOG0254, Predicted transporter (major facilitator superfamily) [General function prediction only].
UM226_578	228517	KOG0569, KOG0569, KOG0569, Permease of the major facilitator superfamily [Carbohydrate transport and metabolism].
UM226_578	228204	KOG0255, KOG0255, KOG0255, Synaptic vesicle transporter SVOP and related transporters (major facilitator superfamily) [General function prediction only].
UM226_578	228201	KOG0252, KOG0252, KOG0252, Inorganic phosphate transporter [Inorganic ion transport and metabolism].
UM226_578	228202	KOG0253, KOG0253, KOG0253, Synaptic vesicle transporter SV2 (major facilitator superfamily) [General function prediction only].
UM226_578	230472	KOG2533, KOG2533, KOG2533, Permease of the major facilitator superfamily [Carbohydrate transport and metabolism].
UM226_580	229381	KOG1440, KOG1440, KOG1440, CDP-diacylglycerol synthase [Lipid transport and metabolism].
UM226_581	228199	KOG0250, KOG0250, KOG0250, DNA repair protein RAD18 (SMC family protein) [Replication, recombination and repair].
UM226_583	231091	KOG3153, KOG3153, KOG3153, Thiamine pyrophosphokinase [Coenzyme transport and metabolism].
UM226_586	229324	KOG1382, KOG1382, KOG1382, Multiple inositol polyphosphate phosphatase [General function prediction only].
UM226_588	229990	KOG2051, KOG2051, KOG2051, Nonsense-mediated mRNA decay 2 protein [RNA processing and modification].
UM226_589	230510	KOG2571, KOG2571, KOG2571, Chitin synthase/hyaluronan synthase (glycosyltransferases) [Cell wall/membrane/envelope biogenesis].
UM226_590	230604	KOG2665, KOG2665, KOG2665, Predicted FAD-dependent oxidoreductase [Function unknown].
UM226_591	228944	KOG0998, KOG0998, KOG0998, Synaptic vesicle protein EHS-1 and related EH domain proteins [Signal transduction mechanisms, Intracellular trafficking, secretion, and vesicular transport].
UM226_591	228975	KOG1029, KOG1029, KOG1029, Endocytic adaptor protein intersectin [Signal transduction mechanisms, Intracellular trafficking, secretion, and vesicular transport].
UM226_591	229893	KOG1954, KOG1954, KOG1954, Endocytosis/signaling protein EHD1 [Signal transduction mechanisms, Intracellular trafficking, secretion, and vesicular transport].
UM226_591	229894	KOG1955, KOG1955, KOG1955, Ral-GTPase effector RALBP1 [Intracellular trafficking, secretion, and vesicular transport].
UM226_592	230510	KOG2571, KOG2571, KOG2571, Chitin synthase/hyaluronan synthase (glycosyltransferases) [Cell wall/membrane/envelope biogenesis].
UM226_593	230510	KOG2571, KOG2571, KOG2571, Chitin synthase/hyaluronan synthase (glycosyltransferases) [Cell wall/membrane/envelope biogenesis].
UM226_593	228114	KOG0164, KOG0164, KOG0164, Myosin class I heavy chain [Cytoskeleton].
UM226_593	228110	KOG0160, KOG0160, KOG0160, Myosin class V heavy chain [Cytoskeleton].
UM226_593	228113	KOG0163, KOG0163, KOG0163, Myosin class VI heavy chain [Cytoskeleton].
UM226_593	232158	KOG4229, KOG4229, KOG4229, Myosin VII, myosin IXB and related myosins [Cell motility].
UM226_593	228111	KOG0161, KOG0161, KOG0161, Myosin class II heavy chain [Cytoskeleton].
UM226_593	228112	KOG0162, KOG0162, KOG0162, Myosin class I heavy chain [Cytoskeleton].
UM226_594	229087	KOG1144, KOG1144, KOG1144, Translation initiation factor 5B (eIF-5B) [Translation, ribosomal structure and biogenesis].
UM226_594	229088	KOG1145, KOG1145, KOG1145, Mitochondrial translation initiation factor 2 (IF-2; GTPase) [Translation, ribosomal structure and biogenesis].
UM226_594	228416	KOG0467, KOG0467, KOG0467, Translation elongation factor 2/ribosome biogenesis protein RIA1 and related proteins [Translation, ribosomal structure and biogenesis].
UM226_594	228411	KOG0462, KOG0462, KOG0462, Elongation factor-type GTP-binding protein [Translation, ribosomal structure and biogenesis].
UM226_594	228414	KOG0465, KOG0465, KOG0465, Mitochondrial elongation factor [Translation, ribosomal structure and biogenesis].
UM226_594	228410	KOG0461, KOG0461, KOG0461, Selenocysteine-specific elongation factor [Translation, ribosomal structure and biogenesis].
UM226_594	228417	KOG0468, KOG0468, KOG0468, U5 snRNP-specific protein [Translation, ribosomal structure and biogenesis].
UM226_595	228204	KOG0255, KOG0255, KOG0255, Synaptic vesicle transporter SVOP and related transporters (major facilitator superfamily) [General function prediction only].
UM226_595	228203	KOG0254, KOG0254, KOG0254, Predicted transporter (major facilitator superfamily) [General function prediction only].
UM226_595	229272	KOG1330, KOG1330, KOG1330, Sugar transporter/spinster transmembrane protein [Carbohydrate transport and metabolism].
UM226_595	230554	KOG2615, KOG2615, KOG2615, Permease of the major facilitator superfamily [General function prediction only].
UM226_595	230443	KOG2504, KOG2504, KOG2504, Monocarboxylate transporter [Carbohydrate transport and metabolism].
UM226_595	230472	KOG2533, KOG2533, KOG2533, Permease of the major facilitator superfamily [Carbohydrate transport and metabolism].
UM226_597	230963	KOG3025, KOG3025, KOG3025, Mitochondrial F1F0-ATP synthase, subunit c/ATP9/proteolipid [Energy production and conversion].
UM226_598	230399	KOG2460, KOG2460, KOG2460, Signal recognition particle, subunit Srp68 [Intracellular trafficking, secretion, and vesicular transport].
UM226_598	229542	KOG1601, KOG1601, KOG1601, GATA-4/5/6 transcription factors [Transcription].
UM226_600	232107	KOG4177, KOG4177, KOG4177, Ankyrin [Cell wall/membrane/envelope biogenesis].
UM226_600	228458	KOG0510, KOG0510, KOG0510, Ankyrin repeat protein [General function prediction only].
UM226_600	228457	KOG0509, KOG0509, KOG0509, Ankyrin repeat and DHHC-type Zn-finger domain containing proteins [General function prediction only].
UM226_600	228455	KOG0507, KOG0507, KOG0507, CASK-interacting adaptor protein (caskin) and related proteins with ankyrin repeats and SAM domain [Signal transduction mechanisms].
UM226_600	232341	KOG4412, KOG4412, KOG4412, 26S proteasome regulatory complex, subunit PSMD10 [Posttranslational modification, protein turnover, chaperones].
UM226_600	228456	KOG0508, KOG0508, KOG0508, Ankyrin repeat protein [General function prediction only].
UM226_600	228462	KOG0514, KOG0514, KOG0514, Ankyrin repeat protein [General function prediction only].
UM226_600	228454	KOG0506, KOG0506, KOG0506, Glutaminase (contains ankyrin repeat) [Amino acid transport and metabolism].
UM226_600	228144	KOG0195, KOG0195, KOG0195, Integrin-linked kinase [Signal transduction mechanisms].
UM226_600	228453	KOG0505, KOG0505, KOG0505, Myosin phosphatase, regulatory subunit [Posttranslational modification, protein turnover, chaperones, Signal transduction mechanisms].
UM226_600	232298	KOG4369, KOG4369, KOG4369, RTK signaling protein MASK/UNC-44 [Signal transduction mechanisms].
UM226_600	228451	KOG0502, KOG0502, KOG0502, Integral membrane ankyrin-repeat protein Kidins220 (protein kinase D substrate) [General function prediction only].
UM226_600	228460	KOG0512, KOG0512, KOG0512, Fetal globin-inducing factor (contains ankyrin repeats) [Transcription].
UM226_600	231608	KOG3676, KOG3676, KOG3676, Ca2+-permeable cation channel OSM-9 and related channels (OTRPC family) [Inorganic ion transport and metabolism, Signal transduction mechanisms].
UM226_600	229650	KOG1710, KOG1710, KOG1710, MYND Zn-finger and ankyrin repeat protein [General function prediction only].
UM226_600	232143	KOG4214, KOG4214, KOG4214, Myotrophin and similar proteins [Transcription].
UM226_600	231543	KOG3609, KOG3609, KOG3609, Receptor-activated Ca2+-permeable cation channels (STRPC family) [Inorganic ion transport and metabolism, Signal transduction mechanisms].
UM226_600	228469	KOG0521, KOG0521, KOG0521, Putative GTPase activating proteins (GAPs) [Signal transduction mechanisms].
UM226_604	230534	KOG2595, KOG2595, KOG2595, Predicted GTPase activator protein [Signal transduction mechanisms].
UM226_606	227990	KOG0039, KOG0039, KOG0039, Ferric reductase, NADH/NADPH oxidase and related proteins [Inorganic ion transport and metabolism, Secondary metabolites biosynthesis, transport and catabolism].
UM226_607	228818	KOG0872, KOG0872, KOG0872, Sterol C5 desaturase [Lipid transport and metabolism].
UM226_607	228819	KOG0873, KOG0873, KOG0873, C-4 sterol methyl oxidase [Lipid transport and metabolism].
UM226_607	228820	KOG0874, KOG0874, KOG0874, Sphingolipid hydroxylase [Lipid transport and metabolism].
UM226_609	229180	KOG1238, KOG1238, KOG1238, Glucose dehydrogenase/choline dehydrogenase/mandelonitrile lyase (GMC oxidoreductase family) [General function prediction only].
UM226_611	229011	KOG1065, KOG1065, KOG1065, Maltase glucoamylase and related hydrolases, glycosyl hydrolase family 31 [Carbohydrate transport and metabolism].
UM226_611	229012	KOG1066, KOG1066, KOG1066, Glucosidase II catalytic (alpha) subunit and related enzymes, glycosyl hydrolase family 31 [Carbohydrate transport and metabolism, Cell wall/membrane/envelope biogenesis, Posttranslational modification, protein turnover, chaperones].
UM226_612	228203	KOG0254, KOG0254, KOG0254, Predicted transporter (major facilitator superfamily) [General function prediction only].
UM226_612	228517	KOG0569, KOG0569, KOG0569, Permease of the major facilitator superfamily [Carbohydrate transport and metabolism].
UM226_612	228204	KOG0255, KOG0255, KOG0255, Synaptic vesicle transporter SVOP and related transporters (major facilitator superfamily) [General function prediction only].
UM226_612	228201	KOG0252, KOG0252, KOG0252, Inorganic phosphate transporter [Inorganic ion transport and metabolism].
UM226_612	228202	KOG0253, KOG0253, KOG0253, Synaptic vesicle transporter SV2 (major facilitator superfamily) [General function prediction only].
UM226_612	230554	KOG2615, KOG2615, KOG2615, Permease of the major facilitator superfamily [General function prediction only].
UM226_613	229908	KOG1969, KOG1969, KOG1969, DNA replication checkpoint protein CHL12/CTF18 [Energy production and conversion, Replication, recombination and repair].
UM226_613	229907	KOG1968, KOG1968, KOG1968, Replication factor C, subunit RFC1 (large subunit) [Replication, recombination and repair].
UM226_614	229150	KOG1208, KOG1208, KOG1208, Dehydrogenases with different specificities (related to short-chain alcohol dehydrogenases) [Secondary metabolites biosynthesis, transport and catabolism].
UM226_614	229147	KOG1205, KOG1205, KOG1205, Predicted dehydrogenase [Secondary metabolites biosynthesis, transport and catabolism].
UM226_614	228672	KOG0725, KOG0725, KOG0725, Reductases with broad range of substrate specificities [General function prediction only].
UM226_614	228960	KOG1014, KOG1014, KOG1014, 17 beta-hydroxysteroid dehydrogenase type 3, HSD17B3 [Lipid transport and metabolism].
UM226_614	229143	KOG1201, KOG1201, KOG1201, Hydroxysteroid 17-beta dehydrogenase 11 [Secondary metabolites biosynthesis, transport and catabolism].
UM226_614	229419	KOG1478, KOG1478, KOG1478, 3-keto sterol reductase [Lipid transport and metabolism].
UM226_614	229151	KOG1209, KOG1209, KOG1209, 1-Acyl dihydroxyacetone phosphate reductase and related dehydrogenases [Secondary metabolites biosynthesis, transport and catabolism].
UM226_614	232099	KOG4169, KOG4169, KOG4169, 15-hydroxyprostaglandin dehydrogenase and related dehydrogenases [Lipid transport and metabolism, General function prediction only].
UM226_614	229142	KOG1200, KOG1200, KOG1200, Mitochondrial/plastidial beta-ketoacyl-ACP reductase [Lipid transport and metabolism].
UM226_615	228420	KOG0471, KOG0471, KOG0471, Alpha-amylase [Carbohydrate transport and metabolism].
UM226_615	228419	KOG0470, KOG0470, KOG0470, 1,4-alpha-glucan branching enzyme/starch branching enzyme II [Carbohydrate transport and metabolism].
UM226_615	230151	KOG2212, KOG2212, KOG2212, Alpha-amylase [Carbohydrate transport and metabolism].
UM226_618	230589	KOG2650, KOG2650, KOG2650, Zinc carboxypeptidase [Function unknown].
UM226_622	227999	KOG0048, KOG0048, KOG0048, Transcription factor, Myb superfamily [Transcription].
UM226_622	228000	KOG0049, KOG0049, KOG0049, Transcription factor, Myb superfamily [Transcription].
UM226_625	229451	KOG1510, KOG1510, KOG1510, RNA polymerase II holoenzyme and mediator subcomplex, subunit SURB7/SRB7 [Transcription].
UM226_626	230531	KOG2592, KOG2592, KOG2592, Tumor differentially expressed (TDE) protein [Function unknown].
UM226_627	230443	KOG2504, KOG2504, KOG2504, Monocarboxylate transporter [Carbohydrate transport and metabolism].
UM226_630	230286	KOG2347, KOG2347, KOG2347, Sec5 subunit of exocyst complex [Intracellular trafficking, secretion, and vesicular transport].
UM226_631	228717	KOG0770, KOG0770, KOG0770, Predicted mitochondrial carrier protein [Energy production and conversion].
UM226_631	228707	KOG0760, KOG0760, KOG0760, Mitochondrial carrier protein MRS3/4 [Energy production and conversion].
UM226_631	228699	KOG0752, KOG0752, KOG0752, Mitochondrial solute carrier protein [Energy production and conversion].
UM226_631	228705	KOG0758, KOG0758, KOG0758, Mitochondrial carnitine-acylcarnitine carrier protein [Energy production and conversion].
UM226_631	228711	KOG0764, KOG0764, KOG0764, Mitochondrial FAD carrier protein [Energy production and conversion].
UM226_631	228715	KOG0768, KOG0768, KOG0768, Mitochondrial carrier protein PET8 [Energy production and conversion].
UM226_631	228709	KOG0762, KOG0762, KOG0762, Mitochondrial carrier protein [Energy production and conversion].
UM226_631	228700	KOG0753, KOG0753, KOG0753, Mitochondrial fatty acid anion carrier protein/Uncoupling protein [Energy production and conversion].
UM226_631	228701	KOG0754, KOG0754, KOG0754, Mitochondrial oxodicarboxylate carrier protein [Energy production and conversion].
UM226_631	228706	KOG0759, KOG0759, KOG0759, Mitochondrial oxoglutarate/malate carrier proteins [Energy production and conversion].
UM226_631	228712	KOG0765, KOG0765, KOG0765, Predicted mitochondrial carrier protein [Energy production and conversion].
UM226_631	228702	KOG0755, KOG0755, KOG0755, Mitochondrial oxaloacetate carrier protein [Energy production and conversion].
UM226_631	228708	KOG0761, KOG0761, KOG0761, Mitochondrial carrier protein CGI-69 [Energy production and conversion].
UM226_631	228714	KOG0767, KOG0767, KOG0767, Mitochondrial phosphate carrier protein [Energy production and conversion].
UM226_631	228704	KOG0757, KOG0757, KOG0757, Mitochondrial carrier protein - Rim2p/Mrs12p [Energy production and conversion].
UM226_631	228713	KOG0766, KOG0766, KOG0766, Predicted mitochondrial carrier protein [Energy production and conversion].
UM226_631	228710	KOG0763, KOG0763, KOG0763, Mitochondrial ornithine transporter [Energy production and conversion].
UM226_631	228716	KOG0769, KOG0769, KOG0769, Predicted mitochondrial carrier protein [Energy production and conversion].
UM226_631	228698	KOG0751, KOG0751, KOG0751, Mitochondrial aspartate/glutamate carrier protein Aralar/Citrin (contains EF-hand Ca2+-binding domains) [Energy production and conversion].
UM226_631	228703	KOG0756, KOG0756, KOG0756, Mitochondrial tricarboxylate/dicarboxylate carrier proteins [Energy production and conversion].
UM226_631	228696	KOG0749, KOG0749, KOG0749, Mitochondrial ADP/ATP carrier proteins [Energy production and conversion].
UM226_631	227987	KOG0036, KOG0036, KOG0036, Predicted mitochondrial carrier protein [Nucleotide transport and metabolism].
UM226_634	229142	KOG1200, KOG1200, KOG1200, Mitochondrial/plastidial beta-ketoacyl-ACP reductase [Lipid transport and metabolism].
UM226_634	228672	KOG0725, KOG0725, KOG0725, Reductases with broad range of substrate specificities [General function prediction only].
UM226_634	229147	KOG1205, KOG1205, KOG1205, Predicted dehydrogenase [Secondary metabolites biosynthesis, transport and catabolism].
UM226_634	229143	KOG1201, KOG1201, KOG1201, Hydroxysteroid 17-beta dehydrogenase 11 [Secondary metabolites biosynthesis, transport and catabolism].
UM226_634	229141	KOG1199, KOG1199, KOG1199, Short-chain alcohol dehydrogenase/3-hydroxyacyl-CoA dehydrogenase [Secondary metabolites biosynthesis, transport and catabolism].
UM226_634	229149	KOG1207, KOG1207, KOG1207, Diacetyl reductase/L-xylulose reductase [Secondary metabolites biosynthesis, transport and catabolism].
UM226_634	232099	KOG4169, KOG4169, KOG4169, 15-hydroxyprostaglandin dehydrogenase and related dehydrogenases [Lipid transport and metabolism, General function prediction only].
UM226_634	229551	KOG1610, KOG1610, KOG1610, Corticosteroid 11-beta-dehydrogenase and related short chain-type dehydrogenases [Secondary metabolites biosynthesis, transport and catabolism, General function prediction only].
UM226_634	229152	KOG1210, KOG1210, KOG1210, Predicted 3-ketosphinganine reductase [Secondary metabolites biosynthesis, transport and catabolism].
UM226_634	228960	KOG1014, KOG1014, KOG1014, 17 beta-hydroxysteroid dehydrogenase type 3, HSD17B3 [Lipid transport and metabolism].
UM226_634	229150	KOG1208, KOG1208, KOG1208, Dehydrogenases with different specificities (related to short-chain alcohol dehydrogenases) [Secondary metabolites biosynthesis, transport and catabolism].
UM226_634	229146	KOG1204, KOG1204, KOG1204, Predicted dehydrogenase [Secondary metabolites biosynthesis, transport and catabolism].
UM226_634	229151	KOG1209, KOG1209, KOG1209, 1-Acyl dihydroxyacetone phosphate reductase and related dehydrogenases [Secondary metabolites biosynthesis, transport and catabolism].
UM226_637	229371	KOG1430, KOG1430, KOG1430, C-3 sterol dehydrogenase/3-beta-hydroxysteroid dehydrogenase and related dehydrogenases [Lipid transport and metabolism, Amino acid transport and metabolism].
UM226_637	228694	KOG0747, KOG0747, KOG0747, Putative NAD+-dependent epimerases [Carbohydrate transport and metabolism].
UM226_637	229443	KOG1502, KOG1502, KOG1502, Flavonol reductase/cinnamoyl-CoA reductase [Defense mechanisms].
UM226_637	229370	KOG1429, KOG1429, KOG1429, dTDP-glucose 4-6-dehydratase/UDP-glucuronic acid decarboxylase [Carbohydrate transport and metabolism, Cell wall/membrane/envelope biogenesis].
UM226_637	229313	KOG1371, KOG1371, KOG1371, UDP-glucose 4-epimerase/UDP-sulfoquinovose synthase [Cell wall/membrane/envelope biogenesis].
UM226_642	229096	KOG1153, KOG1153, KOG1153, Subtilisin-related protease/Vacuolar protease B [Posttranslational modification, protein turnover, chaperones].
UM226_644	232341	KOG4412, KOG4412, KOG4412, 26S proteasome regulatory complex, subunit PSMD10 [Posttranslational modification, protein turnover, chaperones].
UM226_644	232107	KOG4177, KOG4177, KOG4177, Ankyrin [Cell wall/membrane/envelope biogenesis].
UM226_644	228458	KOG0510, KOG0510, KOG0510, Ankyrin repeat protein [General function prediction only].
UM226_644	228457	KOG0509, KOG0509, KOG0509, Ankyrin repeat and DHHC-type Zn-finger domain containing proteins [General function prediction only].
UM226_644	228455	KOG0507, KOG0507, KOG0507, CASK-interacting adaptor protein (caskin) and related proteins with ankyrin repeats and SAM domain [Signal transduction mechanisms].
UM226_644	228456	KOG0508, KOG0508, KOG0508, Ankyrin repeat protein [General function prediction only].
UM226_644	228453	KOG0505, KOG0505, KOG0505, Myosin phosphatase, regulatory subunit [Posttranslational modification, protein turnover, chaperones, Signal transduction mechanisms].
UM226_644	228462	KOG0514, KOG0514, KOG0514, Ankyrin repeat protein [General function prediction only].
UM226_644	228451	KOG0502, KOG0502, KOG0502, Integral membrane ankyrin-repeat protein Kidins220 (protein kinase D substrate) [General function prediction only].
UM226_644	228460	KOG0512, KOG0512, KOG0512, Fetal globin-inducing factor (contains ankyrin repeats) [Transcription].
UM226_644	228468	KOG0520, KOG0520, KOG0520, Uncharacterized conserved protein, contains IPT/TIG domain [Function unknown].
UM226_644	228730	KOG0783, KOG0783, KOG0783, Uncharacterized conserved protein, contains ankyrin and BTB/POZ domains [Function unknown].
UM226_644	229650	KOG1710, KOG1710, KOG1710, MYND Zn-finger and ankyrin repeat protein [General function prediction only].
UM226_646	231093	KOG3155, KOG3155, KOG3155, Actin-related protein Arp2/3 complex, subunit ARPC3 [Cytoskeleton].
UM226_647	228936	KOG0990, KOG0990, KOG0990, Replication factor C, subunit RFC5 [Replication, recombination and repair].
UM226_647	228937	KOG0991, KOG0991, KOG0991, Replication factor C, subunit RFC2 [Replication, recombination and repair].
UM226_647	228935	KOG0989, KOG0989, KOG0989, Replication factor C, subunit RFC4 [Replication, recombination and repair].
UM226_647	229974	KOG2035, KOG2035, KOG2035, Replication factor C, subunit RFC3 [Energy production and conversion, Replication, recombination and repair].
UM226_647	229967	KOG2028, KOG2028, KOG2028, ATPase related to the helicase subunit of the Holliday junction resolvase [Replication, recombination and repair].
UM226_647	229907	KOG1968, KOG1968, KOG1968, Replication factor C, subunit RFC1 (large subunit) [Replication, recombination and repair].
UM226_647	229909	KOG1970, KOG1970, KOG1970, Checkpoint RAD17-RFC complex, RAD17/RAD24 component [Energy production and conversion, Replication, recombination and repair].
UM226_647	229908	KOG1969, KOG1969, KOG1969, DNA replication checkpoint protein CHL12/CTF18 [Energy production and conversion, Replication, recombination and repair].
UM226_649	228548	KOG0600, KOG0600, KOG0600, Cdc2-related protein kinase [Cell cycle control, cell division, chromosome partitioning].
UM226_649	228610	KOG0663, KOG0663, KOG0663, Protein kinase PITSLRE and related kinases [General function prediction only].
UM226_649	228606	KOG0659, KOG0659, KOG0659, Cdk activating kinase (CAK)/RNA polymerase II transcription initiation/nucleotide excision repair factor TFIIH/TFIIK, kinase subunit CDK7 [Cell cycle control, cell division, chromosome partitioning, Transcription, Replication, recombination and repair].
UM226_649	228616	KOG0669, KOG0669, KOG0669, Cyclin T-dependent kinase CDK9 [Cell cycle control, cell division, chromosome partitioning].
UM226_649	228542	KOG0594, KOG0594, KOG0594, Protein kinase PCTAIRE and related kinases [General function prediction only].
UM226_649	228609	KOG0662, KOG0662, KOG0662, Cyclin-dependent kinase CDK5 [Intracellular trafficking, secretion, and vesicular transport, Signal transduction mechanisms].
UM226_649	228607	KOG0660, KOG0660, KOG0660, Mitogen-activated protein kinase [Signal transduction mechanisms].
UM226_649	228608	KOG0661, KOG0661, KOG0661, MAPK related serine/threonine protein kinase [Signal transduction mechanisms].
UM226_649	228613	KOG0666, KOG0666, KOG0666, Cyclin C-dependent kinase CDK8 [Transcription].
UM226_649	228605	KOG0658, KOG0658, KOG0658, Glycogen synthase kinase-3 [Carbohydrate transport and metabolism].
UM226_649	228541	KOG0593, KOG0593, KOG0593, Predicted protein kinase KKIAMRE [General function prediction only].
UM226_649	228611	KOG0664, KOG0664, KOG0664, Nemo-like MAPK-related serine/threonine protein kinase [Signal transduction mechanisms].
UM226_649	228543	KOG0595, KOG0595, KOG0595, Serine/threonine-protein kinase involved in autophagy [Posttranslational modification, protein turnover, chaperones, Intracellular trafficking, secretion, and vesicular transport, Signal transduction mechanisms].
UM226_649	228612	KOG0665, KOG0665, KOG0665, Jun-N-terminal kinase (JNK) [Signal transduction mechanisms].
UM226_649	228614	KOG0667, KOG0667, KOG0667, Dual-specificity tyrosine-phosphorylation regulated kinase [General function prediction only].
UM226_649	228615	KOG0668, KOG0668, KOG0668, Casein kinase II, alpha subunit [Signal transduction mechanisms, Cell cycle control, cell division, chromosome partitioning, Transcription].
UM226_649	228563	KOG0615, KOG0615, KOG0615, Serine/threonine protein kinase Chk2 and related proteins [Cell cycle control, cell division, chromosome partitioning].
UM226_649	229110	KOG1167, KOG1167, KOG1167, Serine/threonine protein kinase of the CDC7 subfamily involved in DNA synthesis, repair and recombination [Replication, recombination and repair].
UM226_649	228147	KOG0198, KOG0198, KOG0198, MEKK and related serine/threonine protein kinases [Signal transduction mechanisms].
UM226_649	228546	KOG0598, KOG0598, KOG0598, Ribosomal protein S6 kinase and related proteins [General function prediction only, Signal transduction mechanisms].
UM226_649	227983	KOG0032, KOG0032, KOG0032, Ca2+/calmodulin-dependent protein kinase, EF-Hand protein superfamily [Signal transduction mechanisms].
UM226_649	228545	KOG0597, KOG0597, KOG0597, Serine-threonine protein kinase FUSED [General function prediction only].
UM226_649	228526	KOG0578, KOG0578, KOG0578, p21-activated serine/threonine protein kinase [Signal transduction mechanisms].
UM226_649	228531	KOG0583, KOG0583, KOG0583, Serine/threonine protein kinase [Signal transduction mechanisms].
UM226_649	228529	KOG0581, KOG0581, KOG0581, Mitogen-activated protein kinase kinase (MAP2K) [Signal transduction mechanisms].
UM226_649	228146	KOG0197, KOG0197, KOG0197, Tyrosine kinases [Signal transduction mechanisms].
UM226_649	228539	KOG0591, KOG0591, KOG0591, NIMA (never in mitosis)-related G2-specific serine/threonine protein kinase [Cell cycle control, cell division, chromosome partitioning].
UM226_649	228537	KOG0589, KOG0589, KOG0589, Serine/threonine protein kinase [General function prediction only].
UM226_649	228141	KOG0192, KOG0192, KOG0192, Tyrosine kinase specific for activated (GTP-bound) p21cdc42Hs [Signal transduction mechanisms].
UM226_649	228523	KOG0575, KOG0575, KOG0575, Polo-like serine/threonine protein kinase [Cell cycle control, cell division, chromosome partitioning].
UM226_649	230284	KOG2345, KOG2345, KOG2345, Serine/threonine protein kinase/TGF-beta stimulated factor [Transcription, Lipid transport and metabolism, Signal transduction mechanisms].
UM226_649	228564	KOG0616, KOG0616, KOG0616, cAMP-dependent protein kinase catalytic subunit (PKA) [Signal transduction mechanisms].
UM226_649	232572	KOG4645, KOG4645, KOG4645, MAPKKK (MAP kinase kinase kinase) SSK2 and related serine/threonine protein kinases [Signal transduction mechanisms].
UM226_649	228530	KOG0582, KOG0582, KOG0582, Ste20-like serine/threonine protein kinase [Signal transduction mechanisms].
UM226_649	228533	KOG0585, KOG0585, KOG0585, Ca2+/calmodulin-dependent protein kinase kinase beta and related serine/threonine protein kinases [Signal transduction mechanisms].
UM226_649	228551	KOG0603, KOG0603, KOG0603, Ribosomal protein S6 kinase [Signal transduction mechanisms].
UM226_649	228143	KOG0194, KOG0194, KOG0194, Protein tyrosine kinase [Signal transduction mechanisms].
UM226_649	228540	KOG0592, KOG0592, KOG0592, 3-phosphoinositide-dependent protein kinase (PDK1) [Signal transduction mechanisms].
UM226_649	232179	KOG4250, KOG4250, KOG4250, TANK binding protein kinase TBK1 [Signal transduction mechanisms].
UM226_649	228528	KOG0580, KOG0580, KOG0580, Serine/threonine protein kinase [Cell cycle control, cell division, chromosome partitioning].
UM226_649	228150	KOG0201, KOG0201, KOG0201, Serine/threonine protein kinase [Signal transduction mechanisms].
UM226_649	232208	KOG4279, KOG4279, KOG4279, Serine/threonine protein kinase [Signal transduction mechanisms].
UM226_649	228544	KOG0596, KOG0596, KOG0596, Dual specificity; serine/threonine and tyrosine kinase [Cell cycle control, cell division, chromosome partitioning].
UM226_649	228972	KOG1026, KOG1026, KOG1026, Nerve growth factor receptor TRKA and related tyrosine kinases [Signal transduction mechanisms, Intracellular trafficking, secretion, and vesicular transport].
UM226_649	228522	KOG0574, KOG0574, KOG0574, STE20-like serine/threonine kinase MST [Signal transduction mechanisms].
UM226_649	227984	KOG0033, KOG0033, KOG0033, Ca2+/calmodulin-dependent protein kinase, EF-Hand protein superfamily [Signal transduction mechanisms].
UM226_649	229039	KOG1095, KOG1095, KOG1095, Protein tyrosine kinase [Signal transduction mechanisms].
UM226_649	232165	KOG4236, KOG4236, KOG4236, Serine/threonine protein kinase PKC mu/PKD and related proteins [Signal transduction mechanisms].
UM226_649	229107	KOG1164, KOG1164, KOG1164, Casein kinase (serine/threonine/tyrosine protein kinase) [Signal transduction mechanisms].
UM226_649	228535	KOG0587, KOG0587, KOG0587, Traf2- and Nck-interacting kinase and related germinal center kinase (GCK) family protein kinases [Signal transduction mechanisms].
UM226_649	228536	KOG0588, KOG0588, KOG0588, Serine/threonine protein kinase [Cell cycle control, cell division, chromosome partitioning].
UM226_649	228641	KOG0694, KOG0694, KOG0694, Serine/threonine protein kinase [Signal transduction mechanisms].
UM226_649	228553	KOG0605, KOG0605, KOG0605, NDR and related serine/threonine kinases [General function prediction only].
UM226_649	229129	KOG1187, KOG1187, KOG1187, Serine/threonine protein kinase [Signal transduction mechanisms].
UM226_649	228932	KOG0986, KOG0986, KOG0986, G protein-coupled receptor kinase [Signal transduction mechanisms].
UM226_649	228534	KOG0586, KOG0586, KOG0586, Serine/threonine protein kinase [General function prediction only].
UM226_649	229928	KOG1989, KOG1989, KOG1989, ARK protein kinase family [Signal transduction mechanisms].
UM226_649	231586	KOG3653, KOG3653, KOG3653, Transforming growth factor beta/activin receptor subfamily of serine/threonine kinases [Signal transduction mechanisms].
UM226_649	228527	KOG0579, KOG0579, KOG0579, Ste20-like serine/threonine protein kinase [Signal transduction mechanisms].
UM226_649	228618	KOG0671, KOG0671, KOG0671, LAMMER dual specificity kinases [Signal transduction mechanisms].
UM226_649	228617	KOG0670, KOG0670, KOG0670, U4/U6-associated splicing factor PRP4 [RNA processing and modification].
UM226_649	228525	KOG0577, KOG0577, KOG0577, Serine/threonine protein kinase [Signal transduction mechanisms].
UM226_649	228559	KOG0611, KOG0611, KOG0611, Predicted serine/threonine protein kinase [General function prediction only].
UM226_649	228637	KOG0690, KOG0690, KOG0690, Serine/threonine protein kinase [Signal transduction mechanisms].
UM226_649	229038	KOG1094, KOG1094, KOG1094, Discoidin domain receptor DDR1 [Signal transduction mechanisms].
UM226_649	232643	KOG4717, KOG4717, KOG4717, Serine/threonine protein kinase [Signal transduction mechanisms].
UM226_649	228973	KOG1027, KOG1027, KOG1027, Serine/threonine protein kinase and endoribonuclease ERN1/IRE1, sensor of the unfolded protein response pathway [Signal transduction mechanisms].
UM226_649	228547	KOG0599, KOG0599, KOG0599, Phosphorylase kinase gamma subunit [Carbohydrate transport and metabolism].
UM226_649	228142	KOG0193, KOG0193, KOG0193, Serine/threonine protein kinase RAF [Signal transduction mechanisms].
UM226_649	228145	KOG0196, KOG0196, KOG0196, Tyrosine kinase, EPH (ephrin) receptor family [Signal transduction mechanisms].
UM226_649	228149	KOG0200, KOG0200, KOG0200, Fibroblast/platelet-derived growth factor receptor and related receptor tyrosine kinases [Signal transduction mechanisms].
UM226_649	228552	KOG0604, KOG0604, KOG0604, MAP kinase-activated protein kinase 2 [Signal transduction mechanisms].
UM226_649	228560	KOG0612, KOG0612, KOG0612, Rho-associated, coiled-coil containing protein kinase [Signal transduction mechanisms].
UM226_649	228538	KOG0590, KOG0590, KOG0590, Checkpoint kinase and related serine/threonine protein kinases [Cell cycle control, cell division, chromosome partitioning].
UM226_649	232207	KOG4278, KOG4278, KOG4278, Protein tyrosine kinase [Signal transduction mechanisms].
UM226_649	229095	KOG1152, KOG1152, KOG1152, Signal transduction serine/threonine kinase with PAS/PAC sensor domain [Signal transduction mechanisms].
UM226_649	228981	KOG1035, KOG1035, KOG1035, eIF-2alpha kinase GCN2 [Translation, ribosomal structure and biogenesis].
UM226_649	228148	KOG0199, KOG0199, KOG0199, ACK and related non-receptor tyrosine kinases [Signal transduction mechanisms].
UM226_649	228524	KOG0576, KOG0576, KOG0576, Mitogen-activated protein kinase kinase kinase kinase (MAP4K), germinal center kinase family [Signal transduction mechanisms].
UM226_649	232186	KOG4257, KOG4257, KOG4257, Focal adhesion tyrosine kinase FAK, contains FERM domain [Signal transduction mechanisms].
UM226_649	228532	KOG0584, KOG0584, KOG0584, Serine/threonine protein kinase [General function prediction only].
UM226_649	228971	KOG1025, KOG1025, KOG1025, Epidermal growth factor receptor EGFR and related tyrosine kinases [Signal transduction mechanisms].
UM226_649	229991	KOG2052, KOG2052, KOG2052, Activin A type IB receptor, serine/threonine protein kinase [Signal transduction mechanisms].
UM226_649	229182	KOG1240, KOG1240, KOG1240, Protein kinase containing WD40 repeats [Signal transduction mechanisms].
UM226_649	228562	KOG0614, KOG0614, KOG0614, cGMP-dependent protein kinase [Signal transduction mechanisms].
UM226_649	229106	KOG1163, KOG1163, KOG1163, Casein kinase (serine/threonine/tyrosine protein kinase) [Signal transduction mechanisms].
UM226_649	229094	KOG1151, KOG1151, KOG1151, Tousled-like protein kinase [Signal transduction mechanisms].
UM226_649	228643	KOG0696, KOG0696, KOG0696, Serine/threonine protein kinase [Signal transduction mechanisms].
UM226_649	232647	KOG4721, KOG4721, KOG4721, Serine/threonine protein kinase, contains leucine zipper domain [Signal transduction mechanisms].
UM226_649	229287	KOG1345, KOG1345, KOG1345, Serine/threonine kinase [Signal transduction mechanisms].
UM226_649	229232	KOG1290, KOG1290, KOG1290, Serine/threonine protein kinase [Signal transduction mechanisms].
UM226_649	228970	KOG1024, KOG1024, KOG1024, Receptor-like protein tyrosine kinase RYK/derailed [Signal transduction mechanisms].
UM226_650	229212	KOG1270, KOG1270, KOG1270, Methyltransferases [Coenzyme transport and metabolism].
UM226_651	228405	KOG0456, KOG0456, KOG0456, Aspartate kinase [Amino acid transport and metabolism].
UM226_653	230366	KOG2427, KOG2427, KOG2427, Uncharacterized conserved protein [Function unknown].
UM226_654	229358	KOG1416, KOG1416, KOG1416, tRNA(1-methyladenosine) methyltransferase, subunit GCD10 [Translation, ribosomal structure and biogenesis].
UM226_655	228560	KOG0612, KOG0612, KOG0612, Rho-associated, coiled-coil containing protein kinase [Signal transduction mechanisms].
UM226_655	228111	KOG0161, KOG0161, KOG0161, Myosin class II heavy chain [Cytoskeleton].
UM226_659	230647	KOG2708, KOG2708, KOG2708, Predicted metalloprotease with chaperone activity (RNAse H/HSP70 fold) [Posttranslational modification, protein turnover, chaperones].
UM226_659	230646	KOG2707, KOG2707, KOG2707, Predicted metalloprotease with chaperone activity (RNAse H/HSP70 fold) [Posttranslational modification, protein turnover, chaperones].
UM226_660	229280	KOG1338, KOG1338, KOG1338, Uncharacterized conserved protein [Function unknown].
UM226_660	229279	KOG1337, KOG1337, KOG1337, N-methyltransferase [General function prediction only].
UM226_665	228614	KOG0667, KOG0667, KOG0667, Dual-specificity tyrosine-phosphorylation regulated kinase [General function prediction only].
UM226_665	228548	KOG0600, KOG0600, KOG0600, Cdc2-related protein kinase [Cell cycle control, cell division, chromosome partitioning].
UM226_665	228541	KOG0593, KOG0593, KOG0593, Predicted protein kinase KKIAMRE [General function prediction only].
UM226_665	228608	KOG0661, KOG0661, KOG0661, MAPK related serine/threonine protein kinase [Signal transduction mechanisms].
UM226_665	228531	KOG0583, KOG0583, KOG0583, Serine/threonine protein kinase [Signal transduction mechanisms].
UM226_665	227983	KOG0032, KOG0032, KOG0032, Ca2+/calmodulin-dependent protein kinase, EF-Hand protein superfamily [Signal transduction mechanisms].
UM226_665	228147	KOG0198, KOG0198, KOG0198, MEKK and related serine/threonine protein kinases [Signal transduction mechanisms].
UM226_665	228932	KOG0986, KOG0986, KOG0986, G protein-coupled receptor kinase [Signal transduction mechanisms].
UM226_665	228543	KOG0595, KOG0595, KOG0595, Serine/threonine-protein kinase involved in autophagy [Posttranslational modification, protein turnover, chaperones, Intracellular trafficking, secretion, and vesicular transport, Signal transduction mechanisms].
UM226_665	228613	KOG0666, KOG0666, KOG0666, Cyclin C-dependent kinase CDK8 [Transcription].
UM226_665	228605	KOG0658, KOG0658, KOG0658, Glycogen synthase kinase-3 [Carbohydrate transport and metabolism].
UM226_665	228542	KOG0594, KOG0594, KOG0594, Protein kinase PCTAIRE and related kinases [General function prediction only].
UM226_665	229107	KOG1164, KOG1164, KOG1164, Casein kinase (serine/threonine/tyrosine protein kinase) [Signal transduction mechanisms].
UM226_669	229557	KOG1616, KOG1616, KOG1616, Protein involved in Snf1 protein kinase complex assembly [Carbohydrate transport and metabolism].
UM226_671	229789	KOG1850, KOG1850, KOG1850, Myosin-like coiled-coil protein [Cytoskeleton].
UM226_672	230443	KOG2504, KOG2504, KOG2504, Monocarboxylate transporter [Carbohydrate transport and metabolism].
UM226_675	228531	KOG0583, KOG0583, KOG0583, Serine/threonine protein kinase [Signal transduction mechanisms].
UM226_675	228536	KOG0588, KOG0588, KOG0588, Serine/threonine protein kinase [Cell cycle control, cell division, chromosome partitioning].
UM226_675	228534	KOG0586, KOG0586, KOG0586, Serine/threonine protein kinase [General function prediction only].
UM226_675	227983	KOG0032, KOG0032, KOG0032, Ca2+/calmodulin-dependent protein kinase, EF-Hand protein superfamily [Signal transduction mechanisms].
UM226_675	228523	KOG0575, KOG0575, KOG0575, Polo-like serine/threonine protein kinase [Cell cycle control, cell division, chromosome partitioning].
UM226_675	228543	KOG0595, KOG0595, KOG0595, Serine/threonine-protein kinase involved in autophagy [Posttranslational modification, protein turnover, chaperones, Intracellular trafficking, secretion, and vesicular transport, Signal transduction mechanisms].
UM226_675	232643	KOG4717, KOG4717, KOG4717, Serine/threonine protein kinase [Signal transduction mechanisms].
UM226_675	228546	KOG0598, KOG0598, KOG0598, Ribosomal protein S6 kinase and related proteins [General function prediction only, Signal transduction mechanisms].
UM226_675	228559	KOG0611, KOG0611, KOG0611, Predicted serine/threonine protein kinase [General function prediction only].
UM226_675	228528	KOG0580, KOG0580, KOG0580, Serine/threonine protein kinase [Cell cycle control, cell division, chromosome partitioning].
UM226_675	228563	KOG0615, KOG0615, KOG0615, Serine/threonine protein kinase Chk2 and related proteins [Cell cycle control, cell division, chromosome partitioning].
UM226_675	228564	KOG0616, KOG0616, KOG0616, cAMP-dependent protein kinase catalytic subunit (PKA) [Signal transduction mechanisms].
UM226_675	228147	KOG0198, KOG0198, KOG0198, MEKK and related serine/threonine protein kinases [Signal transduction mechanisms].
UM226_675	228545	KOG0597, KOG0597, KOG0597, Serine-threonine protein kinase FUSED [General function prediction only].
UM226_675	227984	KOG0033, KOG0033, KOG0033, Ca2+/calmodulin-dependent protein kinase, EF-Hand protein superfamily [Signal transduction mechanisms].
UM226_675	228641	KOG0694, KOG0694, KOG0694, Serine/threonine protein kinase [Signal transduction mechanisms].
UM226_675	228533	KOG0585, KOG0585, KOG0585, Ca2+/calmodulin-dependent protein kinase kinase beta and related serine/threonine protein kinases [Signal transduction mechanisms].
UM226_675	228540	KOG0592, KOG0592, KOG0592, 3-phosphoinositide-dependent protein kinase (PDK1) [Signal transduction mechanisms].
UM226_675	228150	KOG0201, KOG0201, KOG0201, Serine/threonine protein kinase [Signal transduction mechanisms].
UM226_675	228547	KOG0599, KOG0599, KOG0599, Phosphorylase kinase gamma subunit [Carbohydrate transport and metabolism].
UM226_675	228537	KOG0589, KOG0589, KOG0589, Serine/threonine protein kinase [General function prediction only].
UM226_675	228637	KOG0690, KOG0690, KOG0690, Serine/threonine protein kinase [Signal transduction mechanisms].
UM226_675	228551	KOG0603, KOG0603, KOG0603, Ribosomal protein S6 kinase [Signal transduction mechanisms].
UM226_675	228141	KOG0192, KOG0192, KOG0192, Tyrosine kinase specific for activated (GTP-bound) p21cdc42Hs [Signal transduction mechanisms].
UM226_675	228548	KOG0600, KOG0600, KOG0600, Cdc2-related protein kinase [Cell cycle control, cell division, chromosome partitioning].
UM226_675	228529	KOG0581, KOG0581, KOG0581, Mitogen-activated protein kinase kinase (MAP2K) [Signal transduction mechanisms].
UM226_675	228539	KOG0591, KOG0591, KOG0591, NIMA (never in mitosis)-related G2-specific serine/threonine protein kinase [Cell cycle control, cell division, chromosome partitioning].
UM226_675	228562	KOG0614, KOG0614, KOG0614, cGMP-dependent protein kinase [Signal transduction mechanisms].
UM226_675	228560	KOG0612, KOG0612, KOG0612, Rho-associated, coiled-coil containing protein kinase [Signal transduction mechanisms].
UM226_675	229928	KOG1989, KOG1989, KOG1989, ARK protein kinase family [Signal transduction mechanisms].
UM226_675	228541	KOG0593, KOG0593, KOG0593, Predicted protein kinase KKIAMRE [General function prediction only].
UM226_675	228643	KOG0696, KOG0696, KOG0696, Serine/threonine protein kinase [Signal transduction mechanisms].
UM226_675	228642	KOG0695, KOG0695, KOG0695, Serine/threonine protein kinase [Signal transduction mechanisms].
UM226_675	228552	KOG0604, KOG0604, KOG0604, MAP kinase-activated protein kinase 2 [Signal transduction mechanisms].
UM226_675	228542	KOG0594, KOG0594, KOG0594, Protein kinase PCTAIRE and related kinases [General function prediction only].
UM226_675	229287	KOG1345, KOG1345, KOG1345, Serine/threonine kinase [Signal transduction mechanisms].
UM226_675	228606	KOG0659, KOG0659, KOG0659, Cdk activating kinase (CAK)/RNA polymerase II transcription initiation/nucleotide excision repair factor TFIIH/TFIIK, kinase subunit CDK7 [Cell cycle control, cell division, chromosome partitioning, Transcription, Replication, recombination and repair].
UM226_675	228526	KOG0578, KOG0578, KOG0578, p21-activated serine/threonine protein kinase [Signal transduction mechanisms].
UM226_675	230284	KOG2345, KOG2345, KOG2345, Serine/threonine protein kinase/TGF-beta stimulated factor [Transcription, Lipid transport and metabolism, Signal transduction mechanisms].
UM226_675	229129	KOG1187, KOG1187, KOG1187, Serine/threonine protein kinase [Signal transduction mechanisms].
UM226_675	229095	KOG1152, KOG1152, KOG1152, Signal transduction serine/threonine kinase with PAS/PAC sensor domain [Signal transduction mechanisms].
UM226_675	232179	KOG4250, KOG4250, KOG4250, TANK binding protein kinase TBK1 [Signal transduction mechanisms].
UM226_675	228143	KOG0194, KOG0194, KOG0194, Protein tyrosine kinase [Signal transduction mechanisms].
UM226_675	228527	KOG0579, KOG0579, KOG0579, Ste20-like serine/threonine protein kinase [Signal transduction mechanisms].
UM226_675	228553	KOG0605, KOG0605, KOG0605, NDR and related serine/threonine kinases [General function prediction only].
UM226_675	232647	KOG4721, KOG4721, KOG4721, Serine/threonine protein kinase, contains leucine zipper domain [Signal transduction mechanisms].
UM226_675	232165	KOG4236, KOG4236, KOG4236, Serine/threonine protein kinase PKC mu/PKD and related proteins [Signal transduction mechanisms].
UM226_675	228530	KOG0582, KOG0582, KOG0582, Ste20-like serine/threonine protein kinase [Signal transduction mechanisms].
UM226_675	228609	KOG0662, KOG0662, KOG0662, Cyclin-dependent kinase CDK5 [Intracellular trafficking, secretion, and vesicular transport, Signal transduction mechanisms].
UM226_675	232572	KOG4645, KOG4645, KOG4645, MAPKKK (MAP kinase kinase kinase) SSK2 and related serine/threonine protein kinases [Signal transduction mechanisms].
UM226_675	228607	KOG0660, KOG0660, KOG0660, Mitogen-activated protein kinase [Signal transduction mechanisms].
UM226_675	228610	KOG0663, KOG0663, KOG0663, Protein kinase PITSLRE and related kinases [General function prediction only].
UM226_675	228932	KOG0986, KOG0986, KOG0986, G protein-coupled receptor kinase [Signal transduction mechanisms].
UM226_675	228605	KOG0658, KOG0658, KOG0658, Glycogen synthase kinase-3 [Carbohydrate transport and metabolism].
UM226_675	228538	KOG0590, KOG0590, KOG0590, Checkpoint kinase and related serine/threonine protein kinases [Cell cycle control, cell division, chromosome partitioning].
UM226_675	228981	KOG1035, KOG1035, KOG1035, eIF-2alpha kinase GCN2 [Translation, ribosomal structure and biogenesis].
UM226_675	232186	KOG4257, KOG4257, KOG4257, Focal adhesion tyrosine kinase FAK, contains FERM domain [Signal transduction mechanisms].
UM226_675	228535	KOG0587, KOG0587, KOG0587, Traf2- and Nck-interacting kinase and related germinal center kinase (GCK) family protein kinases [Signal transduction mechanisms].
UM226_675	228544	KOG0596, KOG0596, KOG0596, Dual specificity; serine/threonine and tyrosine kinase [Cell cycle control, cell division, chromosome partitioning].
UM226_675	228608	KOG0661, KOG0661, KOG0661, MAPK related serine/threonine protein kinase [Signal transduction mechanisms].
UM226_675	228613	KOG0666, KOG0666, KOG0666, Cyclin C-dependent kinase CDK8 [Transcription].
UM226_675	228929	KOG0983, KOG0983, KOG0983, Mitogen-activated protein kinase (MAPK) kinase MKK7/JNKK2 [Signal transduction mechanisms].
UM226_675	228149	KOG0200, KOG0200, KOG0200, Fibroblast/platelet-derived growth factor receptor and related receptor tyrosine kinases [Signal transduction mechanisms].
UM226_675	229038	KOG1094, KOG1094, KOG1094, Discoidin domain receptor DDR1 [Signal transduction mechanisms].
UM226_675	228972	KOG1026, KOG1026, KOG1026, Nerve growth factor receptor TRKA and related tyrosine kinases [Signal transduction mechanisms, Intracellular trafficking, secretion, and vesicular transport].
UM226_675	228556	KOG0608, KOG0608, KOG0608, Warts/lats-like serine threonine kinases [Cell cycle control, cell division, chromosome partitioning].
UM226_675	228952	KOG1006, KOG1006, KOG1006, Mitogen-activated protein kinase (MAPK) kinase MKK4 [Signal transduction mechanisms].
UM226_675	232208	KOG4279, KOG4279, KOG4279, Serine/threonine protein kinase [Signal transduction mechanisms].
UM226_675	228616	KOG0669, KOG0669, KOG0669, Cyclin T-dependent kinase CDK9 [Cell cycle control, cell division, chromosome partitioning].
UM226_675	228142	KOG0193, KOG0193, KOG0193, Serine/threonine protein kinase RAF [Signal transduction mechanisms].
UM226_675	228146	KOG0197, KOG0197, KOG0197, Tyrosine kinases [Signal transduction mechanisms].
UM226_675	228525	KOG0577, KOG0577, KOG0577, Serine/threonine protein kinase [Signal transduction mechanisms].
UM226_675	229094	KOG1151, KOG1151, KOG1151, Tousled-like protein kinase [Signal transduction mechanisms].
UM226_675	228614	KOG0667, KOG0667, KOG0667, Dual-specificity tyrosine-phosphorylation regulated kinase [General function prediction only].
UM226_675	228522	KOG0574, KOG0574, KOG0574, STE20-like serine/threonine kinase MST [Signal transduction mechanisms].
UM226_675	229107	KOG1164, KOG1164, KOG1164, Casein kinase (serine/threonine/tyrosine protein kinase) [Signal transduction mechanisms].
UM226_675	229039	KOG1095, KOG1095, KOG1095, Protein tyrosine kinase [Signal transduction mechanisms].
UM226_675	228524	KOG0576, KOG0576, KOG0576, Mitogen-activated protein kinase kinase kinase kinase (MAP4K), germinal center kinase family [Signal transduction mechanisms].
UM226_675	228555	KOG0607, KOG0607, KOG0607, MAP kinase-interacting kinase and related serine/threonine protein kinases [Signal transduction mechanisms].
UM226_675	228148	KOG0199, KOG0199, KOG0199, ACK and related non-receptor tyrosine kinases [Signal transduction mechanisms].
UM226_675	228930	KOG0984, KOG0984, KOG0984, Mitogen-activated protein kinase (MAPK) kinase MKK3/MKK6 [Signal transduction mechanisms].
UM226_675	228973	KOG1027, KOG1027, KOG1027, Serine/threonine protein kinase and endoribonuclease ERN1/IRE1, sensor of the unfolded protein response pathway [Signal transduction mechanisms].
UM226_675	228612	KOG0665, KOG0665, KOG0665, Jun-N-terminal kinase (JNK) [Signal transduction mechanisms].
UM226_675	228554	KOG0606, KOG0606, KOG0606, Microtubule-associated serine/threonine kinase and related proteins [Signal transduction mechanisms, General function prediction only].
UM226_675	228979	KOG1033, KOG1033, KOG1033, eIF-2alpha kinase PEK/EIF2AK3 [Translation, ribosomal structure and biogenesis].
UM226_675	228558	KOG0610, KOG0610, KOG0610, Putative serine/threonine protein kinase [General function prediction only].
UM226_675	231586	KOG3653, KOG3653, KOG3653, Transforming growth factor beta/activin receptor subfamily of serine/threonine kinases [Signal transduction mechanisms].
UM226_675	228611	KOG0664, KOG0664, KOG0664, Nemo-like MAPK-related serine/threonine protein kinase [Signal transduction mechanisms].
UM226_675	232207	KOG4278, KOG4278, KOG4278, Protein tyrosine kinase [Signal transduction mechanisms].
UM226_675	229106	KOG1163, KOG1163, KOG1163, Casein kinase (serine/threonine/tyrosine protein kinase) [Signal transduction mechanisms].
UM226_675	228615	KOG0668, KOG0668, KOG0668, Casein kinase II, alpha subunit [Signal transduction mechanisms, Cell cycle control, cell division, chromosome partitioning, Transcription].
UM226_675	228145	KOG0196, KOG0196, KOG0196, Tyrosine kinase, EPH (ephrin) receptor family [Signal transduction mechanisms].
UM226_675	228532	KOG0584, KOG0584, KOG0584, Serine/threonine protein kinase [General function prediction only].
UM226_675	228618	KOG0671, KOG0671, KOG0671, LAMMER dual specificity kinases [Signal transduction mechanisms].
UM226_675	228971	KOG1025, KOG1025, KOG1025, Epidermal growth factor receptor EGFR and related tyrosine kinases [Signal transduction mechanisms].
UM226_675	228969	KOG1023, KOG1023, KOG1023, Natriuretic peptide receptor, guanylate cyclase [Signal transduction mechanisms].
UM226_675	232088	KOG4158, KOG4158, KOG4158, BRPK/PTEN-induced protein kinase [Signal transduction mechanisms].
UM226_675	229991	KOG2052, KOG2052, KOG2052, Activin A type IB receptor, serine/threonine protein kinase [Signal transduction mechanisms].
UM226_675	228970	KOG1024, KOG1024, KOG1024, Receptor-like protein tyrosine kinase RYK/derailed [Signal transduction mechanisms].
UM226_675	229110	KOG1167, KOG1167, KOG1167, Serine/threonine protein kinase of the CDC7 subfamily involved in DNA synthesis, repair and recombination [Replication, recombination and repair].
UM226_675	229182	KOG1240, KOG1240, KOG1240, Protein kinase containing WD40 repeats [Signal transduction mechanisms].
UM226_676	229228	KOG1286, KOG1286, KOG1286, Amino acid transporters [Amino acid transport and metabolism].
UM226_676	229229	KOG1287, KOG1287, KOG1287, Amino acid transporters [Amino acid transport and metabolism].
UM226_677	229518	KOG1577, KOG1577, KOG1577, Aldo/keto reductase family proteins [General function prediction only].
UM226_677	229516	KOG1575, KOG1575, KOG1575, Voltage-gated shaker-like K+ channel, subunit beta/KCNAB [Energy production and conversion].
UM226_678	228492	KOG0544, KOG0544, KOG0544, FKBP-type peptidyl-prolyl cis-trans isomerase [Posttranslational modification, protein turnover, chaperones].
UM226_678	228497	KOG0549, KOG0549, KOG0549, FKBP-type peptidyl-prolyl cis-trans isomerase [Posttranslational modification, protein turnover, chaperones].
UM226_678	228500	KOG0552, KOG0552, KOG0552, FKBP-type peptidyl-prolyl cis-trans isomerase [Posttranslational modification, protein turnover, chaperones].
UM226_678	228491	KOG0543, KOG0543, KOG0543, FKBP-type peptidyl-prolyl cis-trans isomerase [Posttranslational modification, protein turnover, chaperones].
UM226_678	232546	KOG4618, KOG4618, KOG4618, Uncharacterized conserved protein [Function unknown].
UM226_679	230599	KOG2660, KOG2660, KOG2660, Locus-specific chromosome binding proteins [Function unknown].
UM226_679	230116	KOG2177, KOG2177, KOG2177, Predicted E3 ubiquitin ligase [Posttranslational modification, protein turnover, chaperones].
UM226_679	232089	KOG4159, KOG4159, KOG4159, Predicted E3 ubiquitin ligase [Posttranslational modification, protein turnover, chaperones].
UM226_683	228650	KOG0703, KOG0703, KOG0703, Predicted GTPase-activating protein [Signal transduction mechanisms].
UM226_683	228652	KOG0705, KOG0705, KOG0705, GTPase-activating protein Centaurin gamma (contains Ras-like GTPase, PH and ankyrin repeat domains) [Signal transduction mechanisms].
UM226_683	228651	KOG0704, KOG0704, KOG0704, ADP-ribosylation factor GTPase activator [Signal transduction mechanisms, Intracellular trafficking, secretion, and vesicular transport, Cytoskeleton].
UM226_683	228469	KOG0521, KOG0521, KOG0521, Putative GTPase activating proteins (GAPs) [Signal transduction mechanisms].
UM226_683	228653	KOG0706, KOG0706, KOG0706, Predicted GTPase-activating protein [Signal transduction mechanisms].
UM226_683	228764	KOG0818, KOG0818, KOG0818, GTPase-activating proteins of the GIT family [Signal transduction mechanisms].
UM226_683	228662	KOG0715, KOG0715, KOG0715, Molecular chaperone (DnaJ superfamily) [Posttranslational modification, protein turnover, chaperones].
UM226_683	229061	KOG1117, KOG1117, KOG1117, Rho- and Arf-GTPase activating protein ARAP3 [Signal transduction mechanisms, Cytoskeleton].
UM226_683	228638	KOG0691, KOG0691, KOG0691, Molecular chaperone (DnaJ superfamily) [Posttranslational modification, protein turnover, chaperones].
UM226_683	228660	KOG0713, KOG0713, KOG0713, Molecular chaperone (DnaJ superfamily) [Posttranslational modification, protein turnover, chaperones].
UM226_683	228664	KOG0717, KOG0717, KOG0717, Molecular chaperone (DnaJ superfamily) [Posttranslational modification, protein turnover, chaperones].
UM226_683	228659	KOG0712, KOG0712, KOG0712, Molecular chaperone (DnaJ superfamily) [Posttranslational modification, protein turnover, chaperones].
UM226_683	228663	KOG0716, KOG0716, KOG0716, Molecular chaperone (DnaJ superfamily) [Posttranslational modification, protein turnover, chaperones].
UM226_683	228666	KOG0719, KOG0719, KOG0719, Molecular chaperone (DnaJ superfamily) [Posttranslational modification, protein turnover, chaperones].
UM226_683	228668	KOG0721, KOG0721, KOG0721, Molecular chaperone (DnaJ superfamily) [Posttranslational modification, protein turnover, chaperones].
UM226_683	228661	KOG0714, KOG0714, KOG0714, Molecular chaperone (DnaJ superfamily) [Posttranslational modification, protein turnover, chaperones].
UM226_683	228669	KOG0722, KOG0722, KOG0722, Molecular chaperone (DnaJ superfamily) [Posttranslational modification, protein turnover, chaperones].
UM226_683	228571	KOG0624, KOG0624, KOG0624, dsRNA-activated protein kinase inhibitor P58, contains TPR and DnaJ domains [Defense mechanisms].
UM226_683	228665	KOG0718, KOG0718, KOG0718, Molecular chaperone (DnaJ superfamily) [Posttranslational modification, protein turnover, chaperones].
UM226_686	231080	KOG3142, KOG3142, KOG3142, Prenylated rab acceptor 1 [Intracellular trafficking, secretion, and vesicular transport].
UM226_687	228638	KOG0691, KOG0691, KOG0691, Molecular chaperone (DnaJ superfamily) [Posttranslational modification, protein turnover, chaperones].
UM226_687	228660	KOG0713, KOG0713, KOG0713, Molecular chaperone (DnaJ superfamily) [Posttranslational modification, protein turnover, chaperones].
UM226_689	231103	KOG3165, KOG3165, KOG3165, Predicted nucleic-acid-binding protein, contains PIN domain [General function prediction only].
UM226_689	231102	KOG3164, KOG3164, KOG3164, Uncharacterized proteins of PilT N-term./Vapc superfamily [General function prediction only].
UM226_690	228695	KOG0748, KOG0748, KOG0748, Predicted membrane proteins, contain hemolysin III domain [General function prediction only, Signal transduction mechanisms].
UM226_691	229409	KOG1468, KOG1468, KOG1468, Predicted translation initiation factor related to eIF-2B alpha/beta/delta subunits (CIG2/IDI2) [Translation, ribosomal structure and biogenesis].
UM226_691	229407	KOG1466, KOG1466, KOG1466, Translation initiation factor 2B, alpha subunit (eIF-2Balpha/GCN3) [Translation, ribosomal structure and biogenesis].
UM226_691	229406	KOG1465, KOG1465, KOG1465, Translation initiation factor 2B, beta subunit (eIF-2Bbeta/GCD7) [Translation, ribosomal structure and biogenesis].
UM226_691	229408	KOG1467, KOG1467, KOG1467, Translation initiation factor 2B, delta subunit (eIF-2Bdelta/GCD2) [Translation, ribosomal structure and biogenesis].
UM226_693	228975	KOG1029, KOG1029, KOG1029, Endocytic adaptor protein intersectin [Signal transduction mechanisms, Intracellular trafficking, secretion, and vesicular transport].
UM226_693	229893	KOG1954, KOG1954, KOG1954, Endocytosis/signaling protein EHD1 [Signal transduction mechanisms, Intracellular trafficking, secretion, and vesicular transport].
UM226_693	228944	KOG0998, KOG0998, KOG0998, Synaptic vesicle protein EHS-1 and related EH domain proteins [Signal transduction mechanisms, Intracellular trafficking, secretion, and vesicular transport].
UM226_693	229894	KOG1955, KOG1955, KOG1955, Ral-GTPase effector RALBP1 [Intracellular trafficking, secretion, and vesicular transport].
UM226_694	229532	KOG1591, KOG1591, KOG1591, Prolyl 4-hydroxylase alpha subunit [Amino acid transport and metabolism].
UM226_695	229615	KOG1674, KOG1674, KOG1674, Cyclin [General function prediction only].
UM226_696	228123	KOG0174, KOG0174, KOG0174, 20S proteasome, regulatory subunit beta type PSMB6/PSMB9/PRE3 [Posttranslational modification, protein turnover, chaperones].
UM226_696	228122	KOG0173, KOG0173, KOG0173, 20S proteasome, regulatory subunit beta type PSMB7/PSMB10/PUP1 [Posttranslational modification, protein turnover, chaperones].
UM226_696	228124	KOG0175, KOG0175, KOG0175, 20S proteasome, regulatory subunit beta type PSMB5/PSMB8/PRE2 [Posttranslational modification, protein turnover, chaperones].
UM226_696	228128	KOG0179, KOG0179, KOG0179, 20S proteasome, regulatory subunit beta type PSMB1/PRE7 [Posttranslational modification, protein turnover, chaperones].
UM226_696	228126	KOG0177, KOG0177, KOG0177, 20S proteasome, regulatory subunit beta type PSMB2/PRE1 [Posttranslational modification, protein turnover, chaperones].
UM226_696	228127	KOG0178, KOG0178, KOG0178, 20S proteasome, regulatory subunit alpha type PSMA4/PRE9 [Posttranslational modification, protein turnover, chaperones].
UM226_696	228133	KOG0184, KOG0184, KOG0184, 20S proteasome, regulatory subunit alpha type PSMA3/PRE10 [Posttranslational modification, protein turnover, chaperones].
UM226_696	228125	KOG0176, KOG0176, KOG0176, 20S proteasome, regulatory subunit alpha type PSMA5/PUP2 [Posttranslational modification, protein turnover, chaperones].
UM226_697	232320	KOG4391, KOG4391, KOG4391, Predicted alpha/beta hydrolase BEM46 [General function prediction only].
UM226_697	229493	KOG1552, KOG1552, KOG1552, Predicted alpha/beta hydrolase [General function prediction only].
UM226_697	229396	KOG1455, KOG1455, KOG1455, Lysophospholipase [Lipid transport and metabolism].
UM226_697	229494	KOG1553, KOG1553, KOG1553, Predicted alpha/beta hydrolase BAT5 [General function prediction only].
UM226_698	229841	KOG1902, KOG1902, KOG1902, Putative signal transduction protein involved in RNA splicing [Signal transduction mechanisms, RNA processing and modification].
UM226_701	228315	KOG0366, KOG0366, KOG0366, Protein geranylgeranyltransferase type II, beta subunit [Posttranslational modification, protein turnover, chaperones].
UM226_701	228314	KOG0365, KOG0365, KOG0365, Beta subunit of farnesyltransferase [Posttranslational modification, protein turnover, chaperones].
UM226_701	228316	KOG0367, KOG0367, KOG0367, Protein geranylgeranyltransferase Type I, beta subunit [Posttranslational modification, protein turnover, chaperones].
UM226_702	232198	KOG4269, KOG4269, KOG4269, Rac GTPase-activating protein BCR/ABR [Signal transduction mechanisms].
UM226_702	229391	KOG1450, KOG1450, KOG1450, Predicted Rho GTPase-activating protein [Signal transduction mechanisms].
UM226_702	232199	KOG4270, KOG4270, KOG4270, GTPase-activator protein [Signal transduction mechanisms].
UM226_702	231500	KOG3564, KOG3564, KOG3564, GTPase-activating protein [General function prediction only].
UM226_702	232335	KOG4406, KOG4406, KOG4406, CDC42 Rho GTPase-activating protein [Signal transduction mechanisms, Cytoskeleton].
UM226_702	229394	KOG1453, KOG1453, KOG1453, Chimaerin and related Rho GTPase activating proteins [Signal transduction mechanisms].
UM226_702	232336	KOG4407, KOG4407, KOG4407, Predicted Rho GTPase-activating protein [General function prediction only].
UM226_702	232200	KOG4271, KOG4271, KOG4271, Rho-GTPase activating protein [Signal transduction mechanisms].
UM226_702	229061	KOG1117, KOG1117, KOG1117, Rho- and Arf-GTPase activating protein ARAP3 [Signal transduction mechanisms, Cytoskeleton].
UM226_702	230649	KOG2710, KOG2710, KOG2710, Rho GTPase-activating protein [Signal transduction mechanisms, Cytoskeleton].
UM226_703	231559	KOG3625, KOG3625, KOG3625, Alpha amylase [Carbohydrate transport and metabolism].
UM226_704	230389	KOG2450, KOG2450, KOG2450, Aldehyde dehydrogenase [Energy production and conversion].
UM226_704	230390	KOG2451, KOG2451, KOG2451, Aldehyde dehydrogenase [Energy production and conversion].
UM226_704	230391	KOG2452, KOG2452, KOG2452, Formyltetrahydrofolate dehydrogenase [Nucleotide transport and metabolism].
UM226_704	230393	KOG2454, KOG2454, KOG2454, Betaine aldehyde dehydrogenase [Energy production and conversion].
UM226_704	230395	KOG2456, KOG2456, KOG2456, Aldehyde dehydrogenase [Energy production and conversion].
UM226_704	230392	KOG2453, KOG2453, KOG2453, Aldehyde dehydrogenase [Energy production and conversion].
UM226_704	230394	KOG2455, KOG2455, KOG2455, Delta-1-pyrroline-5-carboxylate dehydrogenase [Amino acid transport and metabolism].
UM226_704	230388	KOG2449, KOG2449, KOG2449, Methylmalonate semialdehyde dehydrogenase [Amino acid transport and metabolism, Carbohydrate transport and metabolism].
UM226_707	228996	KOG1050, KOG1050, KOG1050, Trehalose-6-phosphate synthase component TPS1 and related subunits [Carbohydrate transport and metabolism].
UM226_710	230987	KOG3049, KOG3049, KOG3049, Succinate dehydrogenase, Fe-S protein subunit [Energy production and conversion].
UM226_711	228631	KOG0684, KOG0684, KOG0684, Cytochrome P450 [Secondary metabolites biosynthesis, transport and catabolism].
UM226_711	228108	KOG0158, KOG0158, KOG0158, Cytochrome P450 CYP3/CYP5/CYP6/CYP9 subfamilies [Secondary metabolites biosynthesis, transport and catabolism].
UM226_711	228107	KOG0157, KOG0157, KOG0157, Cytochrome P450 CYP4/CYP19/CYP26 subfamilies [Secondary metabolites biosynthesis, transport and catabolism, Lipid transport and metabolism].
UM226_711	228109	KOG0159, KOG0159, KOG0159, Cytochrome P450 CYP11/CYP12/CYP24/CYP27 subfamilies [Secondary metabolites biosynthesis, transport and catabolism].
UM226_711	228106	KOG0156, KOG0156, KOG0156, Cytochrome P450 CYP2 subfamily [Secondary metabolites biosynthesis, transport and catabolism].
UM226_713	230915	KOG2976, KOG2976, KOG2976, Protein involved in autophagy and nutrient starvation [Posttranslational modification, protein turnover, chaperones].
UM226_715	230682	KOG2743, KOG2743, KOG2743, Cobalamin synthesis protein [Coenzyme transport and metabolism].
UM226_717	228167	KOG0218, KOG0218, KOG0218, Mismatch repair MSH3 [Replication, recombination and repair].
UM226_717	228166	KOG0217, KOG0217, KOG0217, Mismatch repair ATPase MSH6 (MutS family) [Replication, recombination and repair].
UM226_717	228168	KOG0219, KOG0219, KOG0219, Mismatch repair ATPase MSH2 (MutS family) [Replication, recombination and repair].
UM226_717	228170	KOG0221, KOG0221, KOG0221, Mismatch repair ATPase MSH5 (MutS family) [Replication, recombination and repair].
UM226_717	228169	KOG0220, KOG0220, KOG0220, Mismatch repair ATPase MSH4 (MutS family) [Replication, recombination and repair].
UM226_718	230349	KOG2410, KOG2410, KOG2410, Gamma-glutamyltransferase [Amino acid transport and metabolism].
UM226_719	229200	KOG1258, KOG1258, KOG1258, mRNA processing protein [RNA processing and modification].
UM226_719	229854	KOG1915, KOG1915, KOG1915, Cell cycle control protein (crooked neck) [Cell cycle control, cell division, chromosome partitioning].
UM226_719	229853	KOG1914, KOG1914, KOG1914, mRNA cleavage and polyadenylation factor I complex, subunit RNA14 [RNA processing and modification].
UM226_723	230443	KOG2504, KOG2504, KOG2504, Monocarboxylate transporter [Carbohydrate transport and metabolism].
UM226_725	230472	KOG2533, KOG2533, KOG2533, Permease of the major facilitator superfamily [Carbohydrate transport and metabolism].
UM226_725	230471	KOG2532, KOG2532, KOG2532, Permease of the major facilitator superfamily [Carbohydrate transport and metabolism].
UM226_725	229272	KOG1330, KOG1330, KOG1330, Sugar transporter/spinster transmembrane protein [Carbohydrate transport and metabolism].
UM226_726	229180	KOG1238, KOG1238, KOG1238, Glucose dehydrogenase/choline dehydrogenase/mandelonitrile lyase (GMC oxidoreductase family) [General function prediction only].
UM226_730	228406	KOG0457, KOG0457, KOG0457, Histone acetyltransferase complex SAGA/ADA, subunit ADA2 [Chromatin structure and dynamics].
UM226_731	228546	KOG0598, KOG0598, KOG0598, Ribosomal protein S6 kinase and related proteins [General function prediction only, Signal transduction mechanisms].
UM226_731	228641	KOG0694, KOG0694, KOG0694, Serine/threonine protein kinase [Signal transduction mechanisms].
UM226_731	228637	KOG0690, KOG0690, KOG0690, Serine/threonine protein kinase [Signal transduction mechanisms].
UM226_731	228564	KOG0616, KOG0616, KOG0616, cAMP-dependent protein kinase catalytic subunit (PKA) [Signal transduction mechanisms].
UM226_731	228553	KOG0605, KOG0605, KOG0605, NDR and related serine/threonine kinases [General function prediction only].
UM226_731	228643	KOG0696, KOG0696, KOG0696, Serine/threonine protein kinase [Signal transduction mechanisms].
UM226_731	228642	KOG0695, KOG0695, KOG0695, Serine/threonine protein kinase [Signal transduction mechanisms].
UM226_731	228560	KOG0612, KOG0612, KOG0612, Rho-associated, coiled-coil containing protein kinase [Signal transduction mechanisms].
UM226_731	228932	KOG0986, KOG0986, KOG0986, G protein-coupled receptor kinase [Signal transduction mechanisms].
UM226_731	228562	KOG0614, KOG0614, KOG0614, cGMP-dependent protein kinase [Signal transduction mechanisms].
UM226_731	228540	KOG0592, KOG0592, KOG0592, 3-phosphoinositide-dependent protein kinase (PDK1) [Signal transduction mechanisms].
UM226_731	228558	KOG0610, KOG0610, KOG0610, Putative serine/threonine protein kinase [General function prediction only].
UM226_731	228551	KOG0603, KOG0603, KOG0603, Ribosomal protein S6 kinase [Signal transduction mechanisms].
UM226_731	228556	KOG0608, KOG0608, KOG0608, Warts/lats-like serine threonine kinases [Cell cycle control, cell division, chromosome partitioning].
UM226_731	228531	KOG0583, KOG0583, KOG0583, Serine/threonine protein kinase [Signal transduction mechanisms].
UM226_731	228528	KOG0580, KOG0580, KOG0580, Serine/threonine protein kinase [Cell cycle control, cell division, chromosome partitioning].
UM226_731	228523	KOG0575, KOG0575, KOG0575, Polo-like serine/threonine protein kinase [Cell cycle control, cell division, chromosome partitioning].
UM226_731	227983	KOG0032, KOG0032, KOG0032, Ca2+/calmodulin-dependent protein kinase, EF-Hand protein superfamily [Signal transduction mechanisms].
UM226_731	228563	KOG0615, KOG0615, KOG0615, Serine/threonine protein kinase Chk2 and related proteins [Cell cycle control, cell division, chromosome partitioning].
UM226_731	228543	KOG0595, KOG0595, KOG0595, Serine/threonine-protein kinase involved in autophagy [Posttranslational modification, protein turnover, chaperones, Intracellular trafficking, secretion, and vesicular transport, Signal transduction mechanisms].
UM226_731	227984	KOG0033, KOG0033, KOG0033, Ca2+/calmodulin-dependent protein kinase, EF-Hand protein superfamily [Signal transduction mechanisms].
[truncated: 30,742 more rows]
