# Supplementary material for: Dissecting the fungal biology of Bipolaris papendorfii: from phylogenetic to comparative genomic analysis
Source: DNA Res. 2015 Apr 27;22(3):219–32. doi: 10.1093/dnares/dsv007 (PMC4463846; doi:10.1093/dnares/dsv007)
Supplement: Supplementary Data [file supp_dsv007_dsv007supp_table5.xlsx]

## Sheet: Sheet1
Supplementary Table S5. Distribution of predicted proteins from B. papendorfii UM 226 genome that involved in in metabolic pathway by KEGG database.
Pathway	Enzyme	Ezyme ID	Gene ID
Carbohydrate metabolism
C5-Branched dibasic acid metabolism	synthase	ec:2.2.1.6	UM226_7456, UM226_10199
C5-Branched dibasic acid metabolism	ligase (ADP-forming)	ec:6.2.1.5	UM226_3000, UM226_3202, UM226_7028, UM226_11067
C5-Branched dibasic acid metabolism	decarboxylase	ec:4.1.1.5	UM226_570
C5-Branched dibasic acid metabolism	dehydrogenase	ec:1.1.1.85	UM226_4507
Glycolysis / Gluconeogenesis	phosphohexokinase	ec:2.7.1.11	UM226_7178
Glycolysis / Gluconeogenesis	carboxykinase (ATP)	ec:4.1.1.49	UM226_11310
Glycolysis / Gluconeogenesis	1-epimerase	ec:5.1.3.15	UM226_3407
Glycolysis / Gluconeogenesis	isomerase	ec:5.3.1.9	UM226_732
Glycolysis / Gluconeogenesis	isomerase	ec:5.3.1.1	UM226_6049, UM226_9717
Glycolysis / Gluconeogenesis	glucokinase (phosphorylating)	ec:2.7.1.2	UM226_9297, UM226_10105
Glycolysis / Gluconeogenesis	hexokinase type IV glucokinase	ec:2.7.1.1	UM226_7169
Glycolysis / Gluconeogenesis	hydratase	ec:4.2.1.11	UM226_1595
Glycolysis / Gluconeogenesis	1-epimerase	ec:5.1.3.3	UM226_10270
Glycolysis / Gluconeogenesis	dehydrogenase (NADP+)	ec:1.1.1.2	UM226_4857, UM226_4923, UM226_6523, UM226_7797, UM226_7947, UM226_8802, UM226_11092
Glycolysis / Gluconeogenesis	dehydrogenase	ec:1.1.1.1	UM226_2222, UM226_3892, UM226_4729, UM226_7898, UM226_9820, UM226_10754, UM226_10825
Glycolysis / Gluconeogenesis	hexose diphosphatase	ec:3.1.3.11	UM226_9319, UM226_11353
Glycolysis / Gluconeogenesis	ligase	ec:6.2.1.1	UM226_3650, UM226_7568
Glycolysis / Gluconeogenesis	kinase	ec:2.7.2.3	UM226_2782
Glycolysis / Gluconeogenesis	decarboxylase	ec:4.1.1.1	UM226_1303, UM226_2030
Glycolysis / Gluconeogenesis	acetyltransferase	ec:2.3.1.12	UM226_5634, UM226_6552
Glycolysis / Gluconeogenesis	dehydrogenase [NAD(P)+]	ec:1.2.1.5	UM226_704, UM226_1893, UM226_2239, UM226_2916, UM226_4923, UM226_7412, UM226_10350, UM226_10517, UM226_10921, UM226_11072, UM226_11317
Glycolysis / Gluconeogenesis	dehydrogenase (NAD+)	ec:1.2.1.3	UM226_472, UM226_704, UM226_1893, UM226_1992, UM226_2239, UM226_2916, UM226_4074, UM226_4923, UM226_7412, UM226_10517, UM226_10921, UM226_11072, UM226_11317
Glycolysis / Gluconeogenesis	aldolase	ec:4.1.2.13	UM226_8255, UM226_8344, UM226_11483
Glycolysis / Gluconeogenesis	dehydrogenase	ec:1.1.1.27	UM226_8527, UM226_9829
Glycolysis / Gluconeogenesis	dehydrogenase (acetyl-transferring)	ec:1.2.4.1	UM226_6988, UM226_8259, UM226_10772
Glycolysis / Gluconeogenesis	dehydrogenase	ec:1.8.1.4	UM226_7342, UM226_7343
Glycolysis / Gluconeogenesis	dehydrogenase (phosphorylating)	ec:1.2.1.12	UM226_4033
Glycolysis / Gluconeogenesis	(alpha-D-glucose-1,6-bisphosphate-dependent)	ec:5.4.2.2	UM226_2457, UM226_7315, UM226_7443
Glycolysis / Gluconeogenesis	kinase	ec:2.7.1.40	UM226_8132
Starch and sucrose metabolism	phosphorylase	ec:2.4.1.1	UM226_933
Starch and sucrose metabolism	isomerase	ec:5.3.1.9	UM226_732
Starch and sucrose metabolism	fructokinase (phosphorylating)	ec:2.7.1.4	UM226_9297, UM226_10105
Starch and sucrose metabolism	glucokinase (phosphorylating)	ec:2.7.1.2	UM226_9297, UM226_10105
Starch and sucrose metabolism	hexokinase type IV glucokinase	ec:2.7.1.1	UM226_7169
Starch and sucrose metabolism	1,4-beta-cellobiosidase (non-reducing end)	ec:3.2.1.91	UM226_3477, UM226_9024, UM226_10060
Starch and sucrose metabolism	endo-1,4-beta-D-glucanase	ec:3.2.1.4	UM226_1719, UM226_2105, UM226_3537, UM226_3771, UM226_4554, UM226_5673, UM226_6183, UM226_6407, UM226_6776, UM226_6922, UM226_9024, UM226_9138, UM226_10317, UM226_10890
Starch and sucrose metabolism	1,4-alpha-glucosidase	ec:3.2.1.3	UM226_432, UM226_3001
Starch and sucrose metabolism	glycogenase	ec:3.2.1.1	UM226_615
Starch and sucrose metabolism	1,4-alpha-galacturonidase	ec:3.2.1.67	UM226_6328, UM226_9864
Starch and sucrose metabolism	pectin demethoxylase	ec:3.1.1.11	UM226_4574, UM226_5772
Starch and sucrose metabolism	1,3-beta-glucosidase	ec:3.2.1.58	UM226_7638, UM226_10557
Starch and sucrose metabolism	alpha-glucosidase	ec:3.2.1.48	UM226_5799, UM226_6134, UM226_8392
Starch and sucrose metabolism	endo-1,3-beta-D-glucosidase	ec:3.2.1.39	UM226_4077, UM226_4270
Starch and sucrose metabolism	1,4-beta-xylosidase	ec:3.2.1.37	UM226_4394, UM226_8346
Starch and sucrose metabolism	amylo-1,6-glucosidase	ec:3.2.1.33	UM226_703, UM226_889
Starch and sucrose metabolism	trehalase	ec:3.2.1.28	UM226_770, UM226_6411, UM226_10373
Starch and sucrose metabolism	invertase	ec:3.2.1.26	UM226_5799, UM226_6134, UM226_8392
Starch and sucrose metabolism	gentiobiase	ec:3.2.1.21	UM226_4563, UM226_9883, UM226_10119, UM226_11150
Starch and sucrose metabolism	maltase	ec:3.2.1.20	UM226_47, UM226_104, UM226_3391, UM226_5799, UM226_6134, UM226_6313, UM226_6738, UM226_8392, UM226_11042
Starch and sucrose metabolism	pectin depolymerase	ec:3.2.1.15	UM226_4569, UM226_6328, UM226_6415, UM226_9864
Starch and sucrose metabolism	limit dextrinase (erroneous)	ec:3.2.1.10	UM226_3391, UM226_5799, UM226_6134, UM226_8392
Starch and sucrose metabolism	uridylyltransferase	ec:2.7.7.9	UM226_5747
Starch and sucrose metabolism	trehalose 6-phosphatase	ec:3.1.3.12	UM226_707, UM226_974, UM226_5361
Starch and sucrose metabolism	synthase	ec:2.4.1.34	UM226_1446
Starch and sucrose metabolism	disproportionating enzyme	ec:2.4.1.25	UM226_703
Starch and sucrose metabolism	branching enzyme	ec:2.4.1.18	UM226_4013
Starch and sucrose metabolism	synthase (UDP-forming)	ec:2.4.1.15	UM226_707, UM226_974, UM226_5361
Starch and sucrose metabolism	synthase	ec:2.4.1.11	UM226_11160
Starch and sucrose metabolism	(alpha-D-glucose-1,6-bisphosphate-dependent)	ec:5.4.2.2	UM226_2457, UM226_7315, UM226_7443
Citrate cycle (TCA cycle)	carboxykinase (ATP)	ec:4.1.1.49	UM226_11310
Citrate cycle (TCA cycle)	carboxylase	ec:6.4.1.1	UM226_2480, UM226_2481, UM226_8257
Citrate cycle (TCA cycle)	citrate synthase	ec:2.3.3.8	UM226_3202, UM226_3203, UM226_11067
Citrate cycle (TCA cycle)	(Si)-synthase	ec:2.3.3.1	UM226_3116, UM226_7562
Citrate cycle (TCA cycle)	ligase (ADP-forming)	ec:6.2.1.5	UM226_3000, UM226_3202, UM226_7028, UM226_11067
Citrate cycle (TCA cycle)	ligase (GDP-forming)	ec:6.2.1.4	UM226_7028, UM226_11067
Citrate cycle (TCA cycle)	succinyltransferase	ec:2.3.1.61	UM226_8406
Citrate cycle (TCA cycle)	dehydrogenase	ec:1.3.5.1	UM226_710, UM226_7762, UM226_9402, UM226_9848
Citrate cycle (TCA cycle)	acetyltransferase	ec:2.3.1.12	UM226_5634, UM226_6552
Citrate cycle (TCA cycle)	dehydrogenase (NADP+)	ec:1.1.1.42	UM226_4715
Citrate cycle (TCA cycle)	dehydrogenase (NAD+)	ec:1.1.1.41	UM226_6566, UM226_8096
Citrate cycle (TCA cycle)	dehydrogenase	ec:1.1.1.37	UM226_8428, UM226_11047
Citrate cycle (TCA cycle)	dehydrogenase (succinyl-transferring)	ec:1.2.4.2	UM226_7342, UM226_11354
Citrate cycle (TCA cycle)	dehydrogenase (acetyl-transferring)	ec:1.2.4.1	UM226_6988, UM226_8259, UM226_10772
Citrate cycle (TCA cycle)	dehydrogenase	ec:1.8.1.4	UM226_7342, UM226_7343
Citrate cycle (TCA cycle)	hydratase	ec:4.2.1.3	UM226_1309, UM226_10200, UM226_10201
Citrate cycle (TCA cycle)	hydratase	ec:4.2.1.2	UM226_2132
Pentose phosphate pathway	deoxyribokinase	ec:2.7.1.15	UM226_3473
Pentose phosphate pathway	gluconokinase (phosphorylating)	ec:2.7.1.12	UM226_3256, UM226_5258
Pentose phosphate pathway	phosphohexokinase	ec:2.7.1.11	UM226_7178
Pentose phosphate pathway	diphosphokinase	ec:2.7.6.1	UM226_4680, UM226_8917, UM226_9171
Pentose phosphate pathway	isomerase	ec:5.3.1.9	UM226_732
Pentose phosphate pathway	isomerase	ec:5.3.1.6	UM226_2233, UM226_9579, UM226_9580
Pentose phosphate pathway	3-epimerase	ec:5.1.3.1	UM226_7787
Pentose phosphate pathway	phosphogluconolactonase	ec:3.1.1.31	UM226_9966
Pentose phosphate pathway	dihydroxyacetonetransferase	ec:2.2.1.2	UM226_1007
Pentose phosphate pathway	glycolaldehydetransferase	ec:2.2.1.1	UM226_5174, UM226_8537
Pentose phosphate pathway	hexose diphosphatase	ec:3.1.3.11	UM226_9319, UM226_11353
Pentose phosphate pathway	aldolase	ec:4.1.2.13	UM226_8255, UM226_8344, UM226_11483
Pentose phosphate pathway	dehydrogenase (NADP+)	ec:1.1.1.49	UM226_141
Pentose phosphate pathway	dehydrogenase (NADP+-dependent, decarboxylating)	ec:1.1.1.44	UM226_799, UM226_4258, UM226_5184, UM226_7900, UM226_9601, UM226_10052, UM226_10376
Pentose phosphate pathway	(alpha-D-glucose-1,6-bisphosphate-dependent)	ec:5.4.2.2	UM226_2457, UM226_7315, UM226_7443
Pentose phosphate pathway	D-xylulose-5-phosphate D-glyceraldehyde-3-phosphate-lyase (phosphate-acetylating)	ec:4.1.2.9	UM226_7316
Pentose phosphate pathway	aldolase	ec:4.1.2.4	UM226_8306
Pentose and glucuronate interconversions	xylulokinase (phosphorylating)	ec:2.7.1.17	UM226_4859
Pentose and glucuronate interconversions	3-epimerase	ec:5.1.3.1	UM226_7787
Pentose and glucuronate interconversions	1,4-alpha-galacturonidase	ec:3.2.1.67	UM226_6328, UM226_9864
Pentose and glucuronate interconversions	pectin demethoxylase	ec:3.1.1.11	UM226_4574, UM226_5772
Pentose and glucuronate interconversions	reductase	ec:1.1.1.9	UM226_3875, UM226_10359
Pentose and glucuronate interconversions	lyase	ec:4.2.2.2	UM226_2692, UM226_5108, UM226_5664, UM226_8761, UM226_10168, UM226_10896, UM226_11107
Pentose and glucuronate interconversions	dehydrogenase (NADP+)	ec:1.1.1.2	UM226_4857, UM226_4923, UM226_6523, UM226_7797, UM226_7947, UM226_8802, UM226_11092
Pentose and glucuronate interconversions	pectin depolymerase	ec:3.2.1.15	UM226_4569, UM226_6328, UM226_6415, UM226_9864
Pentose and glucuronate interconversions	uridylyltransferase	ec:2.7.7.9	UM226_5747
Pentose and glucuronate interconversions	dehydrogenase (NAD+)	ec:1.2.1.3	UM226_472, UM226_704, UM226_1893, UM226_1992, UM226_2239, UM226_2916, UM226_4074, UM226_4923, UM226_7412, UM226_10517, UM226_10921, UM226_11072, UM226_11317
Pentose and glucuronate interconversions	3-dehydrogenase	ec:1.1.1.45	UM226_6956
Pentose and glucuronate interconversions	2-dehydrogenase	ec:1.1.1.250	UM226_778, UM226_8668, UM226_11339
Pentose and glucuronate interconversions	reductase	ec:1.1.1.21	UM226_748, UM226_3253, UM226_3923, UM226_4110, UM226_4152, UM226_5082, UM226_5251, UM226_7622, UM226_8169, UM226_8620, UM226_8757, UM226_9382
Pentose and glucuronate interconversions	2-dehydrogenase	ec:1.1.1.14	UM226_3875, UM226_5175, UM226_7620, UM226_10093, UM226_10356, UM226_10359
Pentose and glucuronate interconversions	4-dehydrogenase	ec:1.1.1.12	UM226_5175, UM226_7620, UM226_10356
Pentose and glucuronate interconversions	reductase	ec:1.1.1.10	UM226_2310
Galactose metabolism	phosphohexokinase	ec:2.7.1.11	UM226_7178
Galactose metabolism	galactokinase (phosphorylating)	ec:2.7.1.6	UM226_7004
Galactose metabolism	glucokinase (phosphorylating)	ec:2.7.1.2	UM226_9297, UM226_10105
Galactose metabolism	hexokinase type IV glucokinase	ec:2.7.1.1	UM226_7169
Galactose metabolism	1-epimerase	ec:5.1.3.3	UM226_10270
Galactose metabolism	4-epimerase	ec:5.1.3.2	UM226_10270, UM226_11114
Galactose metabolism	invertase	ec:3.2.1.26	UM226_5799, UM226_6134, UM226_8392
Galactose metabolism	lactase (ambiguous)	ec:3.2.1.23	UM226_1276, UM226_2123, UM226_2727, UM226_4984, UM226_10654
Galactose metabolism	melibiase	ec:3.2.1.22	UM226_9426, UM226_9865, UM226_9866
Galactose metabolism	maltase	ec:3.2.1.20	UM226_47, UM226_104, UM226_3391, UM226_5799, UM226_6134, UM226_6313, UM226_6738, UM226_8392, UM226_11042
Galactose metabolism	limit dextrinase (erroneous)	ec:3.2.1.10	UM226_3391, UM226_5799, UM226_6134, UM226_8392
Galactose metabolism	uridylyltransferase	ec:2.7.7.9	UM226_5747
Galactose metabolism	uridylyltransferase	ec:2.7.7.12	UM226_758
Galactose metabolism	deacetylase	ec:3.5.1.25	UM226_7172
Galactose metabolism	reductase	ec:1.1.1.21	UM226_748, UM226_3253, UM226_3923, UM226_4110, UM226_4152, UM226_5082, UM226_5251, UM226_7622, UM226_8169, UM226_8620, UM226_8757, UM226_9382
Galactose metabolism	(alpha-D-glucose-1,6-bisphosphate-dependent)	ec:5.4.2.2	UM226_2457, UM226_7315, UM226_7443
Fructose and mannose metabolism	phosphohexokinase	ec:2.7.1.11	UM226_7178
Fructose and mannose metabolism	isomerase	ec:5.3.1.8	UM226_4144, UM226_7425
Fructose and mannose metabolism	isomerase	ec:5.3.1.6	UM226_2233, UM226_9579, UM226_9580
Fructose and mannose metabolism	isomerase	ec:5.3.1.1	UM226_6049, UM226_9717
Fructose and mannose metabolism	mannokinase (phosphorylating)	ec:2.7.1.7	UM226_9297, UM226_10105
Fructose and mannose metabolism	fructokinase (phosphorylating)	ec:2.7.1.4	UM226_9297, UM226_10105
Fructose and mannose metabolism	hexokinase type IV glucokinase	ec:2.7.1.1	UM226_7169
Fructose and mannose metabolism	endo-1,4-beta-mannosidase	ec:3.2.1.78	UM226_4554
Fructose and mannose metabolism	2-dehydrogenase (NADP+)	ec:1.1.1.138	UM226_2310
Fructose and mannose metabolism	2-phosphatase	ec:3.1.3.46	UM226_1223, UM226_2649, UM226_2650, UM226_5056
Fructose and mannose metabolism	hexose diphosphatase	ec:3.1.3.11	UM226_9319, UM226_11353
Fructose and mannose metabolism	guanylyltransferase	ec:2.7.7.13	UM226_1117
Fructose and mannose metabolism	2-dehydrogenase	ec:1.1.1.67	UM226_9037
Fructose and mannose metabolism	synthase	ec:1.1.1.271	UM226_2542
Fructose and mannose metabolism	aldolase	ec:4.1.2.13	UM226_8255, UM226_8344, UM226_11483
Fructose and mannose metabolism	phosphofructokinase 2	ec:2.7.1.105	UM226_1223, UM226_2649, UM226_2650, UM226_5056
Fructose and mannose metabolism	reductase	ec:1.1.1.21	UM226_748, UM226_3253, UM226_3923, UM226_4110, UM226_4152, UM226_5082, UM226_5251, UM226_7622, UM226_8169, UM226_8620, UM226_8757, UM226_9382
Fructose and mannose metabolism	5-dehydrogenase	ec:1.1.1.17	UM226_4548
Fructose and mannose metabolism	2-dehydrogenase	ec:1.1.1.14	UM226_3875, UM226_5175, UM226_7620, UM226_10093, UM226_10356, UM226_10359
Fructose and mannose metabolism	mannose phosphomutase	ec:5.4.2.8	UM226_4189
Ascorbate and aldarate metabolism	oxygenase	ec:1.13.99.1	UM226_747, UM226_7623
Ascorbate and aldarate metabolism	reductase (NADH)	ec:1.6.5.4	UM226_49
Ascorbate and aldarate metabolism	dehydrogenase (NAD+)	ec:1.2.1.3	UM226_472, UM226_704, UM226_1893, UM226_1992, UM226_2239, UM226_2916, UM226_4074, UM226_4923, UM226_7412, UM226_10517, UM226_10921, UM226_11072, UM226_11317
Amino sugar and nucleotide sugar metabolism	4,6-dehydratase	ec:4.2.1.76	UM226_7831
Amino sugar and nucleotide sugar metabolism	isomerase	ec:5.3.1.9	UM226_732
Amino sugar and nucleotide sugar metabolism	isomerase	ec:5.3.1.8	UM226_4144, UM226_7425
Amino sugar and nucleotide sugar metabolism	mannokinase (phosphorylating)	ec:2.7.1.7	UM226_9297, UM226_10105
Amino sugar and nucleotide sugar metabolism	galactokinase (phosphorylating)	ec:2.7.1.6	UM226_7004
Amino sugar and nucleotide sugar metabolism	fructokinase (phosphorylating)	ec:2.7.1.4	UM226_9297, UM226_10105
Amino sugar and nucleotide sugar metabolism	glucokinase (phosphorylating)	ec:2.7.1.2	UM226_9297, UM226_10105
Amino sugar and nucleotide sugar metabolism	hexokinase type IV glucokinase	ec:2.7.1.1	UM226_7169
Amino sugar and nucleotide sugar metabolism	4-epimerase	ec:5.1.3.2	UM226_10270, UM226_11114
Amino sugar and nucleotide sugar metabolism	end alpha-L-arabinofuranosidase	ec:3.2.1.55	UM226_2316, UM226_6545, UM226_8346, UM226_9935, UM226_10906
Amino sugar and nucleotide sugar metabolism	hexosaminidase	ec:3.2.1.52	UM226_1246, UM226_6768, UM226_10798
Amino sugar and nucleotide sugar metabolism	1,4-beta-xylosidase	ec:3.2.1.37	UM226_4394, UM226_8346
Amino sugar and nucleotide sugar metabolism	chitodextrinase	ec:3.2.1.14	UM226_3044, UM226_4423, UM226_6089, UM226_6390
Amino sugar and nucleotide sugar metabolism	uridylyltransferase	ec:2.7.7.9	UM226_5747
Amino sugar and nucleotide sugar metabolism	reductase	ec:1.6.2.2	UM226_8128, UM226_10327, UM226_11200
Amino sugar and nucleotide sugar metabolism	diphosphorylase	ec:2.7.7.23	UM226_7244
Amino sugar and nucleotide sugar metabolism	guanylyltransferase	ec:2.7.7.13	UM226_1117
Amino sugar and nucleotide sugar metabolism	uridylyltransferase	ec:2.7.7.12	UM226_758
Amino sugar and nucleotide sugar metabolism	deaminase	ec:3.5.99.6	UM226_7167
Amino sugar and nucleotide sugar metabolism	deacetylase	ec:3.5.1.41	UM226_526
Amino sugar and nucleotide sugar metabolism	deacetylase	ec:3.5.1.25	UM226_7172
Amino sugar and nucleotide sugar metabolism	synthase	ec:1.1.1.271	UM226_2542
Amino sugar and nucleotide sugar metabolism	synthase	ec:2.4.1.16	UM226_589, UM226_592, UM226_593, UM226_3326, UM226_4944, UM226_10420, UM226_10421, UM226_11371
Amino sugar and nucleotide sugar metabolism	N-acetyltransferase	ec:2.3.1.4	UM226_550
Amino sugar and nucleotide sugar metabolism	mannose phosphomutase	ec:5.4.2.8	UM226_4189
Amino sugar and nucleotide sugar metabolism	mutase	ec:5.4.2.3	UM226_7443
Amino sugar and nucleotide sugar metabolism	transaminase (isomerizing)	ec:2.6.1.16	UM226_8510, UM226_8511
Amino sugar and nucleotide sugar metabolism	(alpha-D-glucose-1,6-bisphosphate-dependent)	ec:5.4.2.2	UM226_2457, UM226_7315, UM226_7443
Pyruvate metabolism	carboxykinase (ATP)	ec:4.1.1.49	UM226_11310
Pyruvate metabolism	carboxylase	ec:6.4.1.2	UM226_3818, UM226_7523
Pyruvate metabolism	carboxylase	ec:6.4.1.1	UM226_2480, UM226_2481, UM226_8257
Pyruvate metabolism	hydrolase	ec:3.1.2.6	UM226_5972
Pyruvate metabolism	hydrolase	ec:3.1.2.1	UM226_7061
Pyruvate metabolism	synthase	ec:2.3.3.9	UM226_5050
Pyruvate metabolism	ligase	ec:6.2.1.1	UM226_3650, UM226_7568
Pyruvate metabolism	kinase	ec:2.7.2.1	UM226_11616
Pyruvate metabolism	decarboxylase	ec:4.1.1.3	UM226_383
Pyruvate metabolism	acetyltransferase	ec:2.3.1.12	UM226_5634, UM226_6552
Pyruvate metabolism	reductase (NADP+)	ec:1.1.1.79	UM226_5797
Pyruvate metabolism	reductase (NADH)	ec:1.1.1.78	UM226_2222, UM226_10754
Pyruvate metabolism	reductase (NADPH)	ec:1.1.1.283	UM226_7024
Pyruvate metabolism	lyase	ec:4.4.1.5	UM226_956
Pyruvate metabolism	acetylphosphatase	ec:3.6.1.7	UM226_1665
Pyruvate metabolism	dehydrogenase (NAD+)	ec:1.2.1.3	UM226_472, UM226_704, UM226_1893, UM226_1992, UM226_2239, UM226_2916, UM226_4074, UM226_4923, UM226_7412, UM226_10517, UM226_10921, UM226_11072, UM226_11317
Pyruvate metabolism	dehydrogenase (cytochrome)	ec:1.1.2.4	UM226_1354, UM226_1921, UM226_3352, UM226_3611
Pyruvate metabolism	dehydrogenase (cytochrome)	ec:1.1.2.3	UM226_5339, UM226_5784, UM226_7174, UM226_9379
Pyruvate metabolism	dehydrogenase (oxaloacetate-decarboxylating) (NADP+)	ec:1.1.1.40	UM226_383
Pyruvate metabolism	dehydrogenase (decarboxylating)	ec:1.1.1.39	UM226_383
Pyruvate metabolism	dehydrogenase (oxaloacetate-decarboxylating)	ec:1.1.1.38	UM226_5177
Pyruvate metabolism	dehydrogenase	ec:1.1.1.37	UM226_8428, UM226_11047
Pyruvate metabolism	C-acetyltransferase	ec:2.3.1.9	UM226_1509, UM226_2215, UM226_9746
Pyruvate metabolism	dehydrogenase	ec:1.1.1.27	UM226_8527, UM226_9829
Pyruvate metabolism	dehydrogenase (acetyl-transferring)	ec:1.2.4.1	UM226_6988, UM226_8259, UM226_10772
Pyruvate metabolism	synthase	ec:2.3.3.14	UM226_4744
Pyruvate metabolism	synthase	ec:2.3.3.13	UM226_4474, UM226_11565
Pyruvate metabolism	dehydrogenase	ec:1.8.1.4	UM226_7342, UM226_7343
Pyruvate metabolism	kinase	ec:2.7.1.40	UM226_8132
Pyruvate metabolism	hydratase	ec:4.2.1.2	UM226_2132
Glyoxylate and dicarboxylate metabolism	equilase	ec:1.11.1.6	UM226_843, UM226_1744, UM226_4856, UM226_7257, UM226_7336, UM226_7958
Glyoxylate and dicarboxylate metabolism	kynurenine formamidase	ec:3.5.1.9	UM226_2841, UM226_4867
Glyoxylate and dicarboxylate metabolism	lyase	ec:4.1.3.1	UM226_4682, UM226_7563
Glyoxylate and dicarboxylate metabolism	hydroxymethyltransferase	ec:2.1.2.1	UM226_408, UM226_11535
Glyoxylate and dicarboxylate metabolism	oxidase	ec:1.2.3.5	UM226_9844
Glyoxylate and dicarboxylate metabolism	oxidase	ec:1.2.3.4	UM226_2542
Glyoxylate and dicarboxylate metabolism	phosphatase	ec:3.1.3.18	UM226_9862
Glyoxylate and dicarboxylate metabolism	synthase	ec:2.3.3.9	UM226_5050
Glyoxylate and dicarboxylate metabolism	(Si)-synthase	ec:2.3.3.1	UM226_3116, UM226_7562
Glyoxylate and dicarboxylate metabolism	ec:3.5.1.49 formamidase	ec:3.5.1.49	UM226_371
Glyoxylate and dicarboxylate metabolism	decarboxylase	ec:4.1.1.2	UM226_9062
Glyoxylate and dicarboxylate metabolism	dehydrogenase	ec:1.1.1.93	UM226_1073
Glyoxylate and dicarboxylate metabolism	deformylase	ec:3.5.1.10	UM226_7420
Glyoxylate and dicarboxylate metabolism	reductase	ec:1.1.1.81	UM226_5797
Glyoxylate and dicarboxylate metabolism	reductase (NADP+)	ec:1.1.1.79	UM226_5797
Glyoxylate and dicarboxylate metabolism	dehydrogenase	ec:1.1.99.14	UM226_1921, UM226_3611
Glyoxylate and dicarboxylate metabolism	dehydrogenase	ec:1.2.1.2	UM226_4045
Glyoxylate and dicarboxylate metabolism	dehydrogenase	ec:1.1.1.37	UM226_8428, UM226_11047
Glyoxylate and dicarboxylate metabolism	C-acetyltransferase	ec:2.3.1.9	UM226_1509, UM226_2215, UM226_9746
Glyoxylate and dicarboxylate metabolism	dehydrogenase	ec:1.1.1.29	UM226_5797
Glyoxylate and dicarboxylate metabolism	reductase	ec:1.1.1.26	UM226_5617
Glyoxylate and dicarboxylate metabolism	transaminase	ec:2.6.1.4	UM226_718, UM226_7650
Glyoxylate and dicarboxylate metabolism	ligase	ec:6.3.1.2	UM226_1444, UM226_3354, UM226_9293
Glyoxylate and dicarboxylate metabolism	hydratase	ec:4.2.1.3	UM226_1309, UM226_10200, UM226_10201
Glyoxylate and dicarboxylate metabolism	oxidase	ec:1.1.3.15	UM226_244, UM226_1085, UM226_5784, UM226_6507, UM226_8485, UM226_9072, UM226_9379
Propanoate metabolism	dehydratase	ec:4.2.1.79	UM226_336, UM226_539, UM226_9312
Propanoate metabolism	hydratase	ec:4.2.1.17	UM226_185, UM226_4435, UM226_6735, UM226_7037, UM226_7465, UM226_9724
Propanoate metabolism	carboxylase	ec:6.4.1.2	UM226_3818, UM226_7523
Propanoate metabolism	lyase	ec:4.1.3.30	UM226_7563
Propanoate metabolism	hydrolase	ec:3.1.2.4	UM226_6791
Propanoate metabolism	CoA-transferase	ec:2.8.3.8	UM226_7061
Propanoate metabolism	ligase (ADP-forming)	ec:6.2.1.5	UM226_3000, UM226_3202, UM226_7028, UM226_11067
Propanoate metabolism	ligase (GDP-forming)	ec:6.2.1.4	UM226_7028, UM226_11067
Propanoate metabolism	ligase	ec:6.2.1.1	UM226_3650, UM226_7568
Propanoate metabolism	kinase	ec:2.7.2.1	UM226_11616
Propanoate metabolism	reductase (NADPH)	ec:1.1.1.283	UM226_7024
Propanoate metabolism	C-acetyltransferase	ec:2.3.1.9	UM226_1509, UM226_2215, UM226_9746
Propanoate metabolism	dehydrogenase	ec:1.1.1.27	UM226_8527, UM226_9829
Propanoate metabolism	dehydrogenase (CoA-acylating)	ec:1.2.1.27	UM226_3681
Propanoate metabolism	dehydrogenase (acetylating)	ec:1.2.1.18	UM226_3681
Propanoate metabolism	transaminase	ec:2.6.1.19	UM226_3122
Butanoate metabolism	decarboxylase	ec:4.1.1.15	UM226_4477, UM226_7598
Butanoate metabolism	hydratase	ec:4.2.1.17	UM226_185, UM226_4435, UM226_6735, UM226_7037, UM226_7465, UM226_9724
Butanoate metabolism	CoA-transferase	ec:2.8.3.8	UM226_7061
Butanoate metabolism	CoA-transferase	ec:2.8.3.5	UM226_7546, UM226_7899, UM226_10868
Butanoate metabolism	lyase	ec:4.1.3.4	UM226_7610
Butanoate metabolism	dehydrogenase	ec:1.1.1.157	UM226_1788
Butanoate metabolism	synthase	ec:2.2.1.6	UM226_7456, UM226_10199
Butanoate metabolism	ligase	ec:6.2.1.2	UM226_3517, UM226_3569
Butanoate metabolism	dehydrogenase	ec:1.3.5.1	UM226_710, UM226_7762, UM226_9402, UM226_9848
Butanoate metabolism	decarboxylase	ec:4.1.1.5	UM226_570
Butanoate metabolism	dehydrogenase (decarboxylating)	ec:1.1.1.83	UM226_1073
Butanoate metabolism	C-acetyltransferase	ec:2.3.1.9	UM226_1509, UM226_2215, UM226_9746
Butanoate metabolism	dehydrogenase	ec:1.1.1.35	UM226_1788, UM226_9724, UM226_10948
Butanoate metabolism	synthase	ec:2.3.3.10	UM226_7161, UM226_10335
Butanoate metabolism	ligase	ec:6.2.1.16	UM226_3517, UM226_3569
Butanoate metabolism	dehydrogenase (NAD+)	ec:1.2.1.24	UM226_784, UM226_7952, UM226_10517, UM226_11058
Butanoate metabolism	dehydrogenase [NAD(P)+]	ec:1.2.1.16	UM226_784, UM226_7952, UM226_10517, UM226_11058
Butanoate metabolism	transaminase	ec:2.6.1.19	UM226_3122
Inositol phosphate metabolism	phospholipase C	ec:3.1.4.11	UM226_1212, UM226_7913
Inositol phosphate metabolism	3-phosphatidyltransferase	ec:2.7.8.11	UM226_878
Inositol phosphate metabolism	isomerase	ec:5.3.1.1	UM226_6049, UM226_9717
Inositol phosphate metabolism	oxygenase	ec:1.13.99.1	UM226_747, UM226_7623
Inositol phosphate metabolism	3-phosphatase	ec:3.1.3.67	UM226_6616
Inositol phosphate metabolism	inositol-1,3-bisphosphate 3-phosphatase	ec:3.1.3.64	UM226_6616, UM226_8107, UM226_8349
Inositol phosphate metabolism	1-phosphatase	ec:3.1.3.57	UM226_1105
Inositol phosphate metabolism	5-phosphatase	ec:3.1.3.56	UM226_8107
Inositol phosphate metabolism	5-phosphatase	ec:3.1.3.36	UM226_8107, UM226_8155
Inositol phosphate metabolism	6-phytase (name based on 1L-numbering system and not 1D-numbering)	ec:3.1.3.26	UM226_2177
Inositol phosphate metabolism	phosphatase	ec:3.1.3.25	UM226_3423, UM226_4260, UM226_6466
Inositol phosphate metabolism	1-phytase	ec:3.1.3.8	UM226_3470
Inositol phosphate metabolism	5-kinase	ec:2.7.1.150	UM226_1042
Inositol phosphate metabolism	3-kinase	ec:2.7.1.137	UM226_929, UM226_6021, UM226_11473
Inositol phosphate metabolism	3-kinase	ec:2.7.1.127	UM226_2734, UM226_5918
Inositol phosphate metabolism	dehydrogenase (acetylating)	ec:1.2.1.18	UM226_3681
Inositol phosphate metabolism	synthase	ec:5.5.1.4	UM226_9509
Inositol phosphate metabolism	5-kinase	ec:2.7.1.68	UM226_172, UM226_1042
Inositol phosphate metabolism	4-kinase	ec:2.7.1.67	UM226_6144, UM226_8778
Energy metabolism
Oxidative phosphorylation	dehydrogenase	ec:1.6.99.3	UM226_1685
Oxidative phosphorylation	reductase	ec:1.10.2.2	UM226_70, UM226_392, UM226_3530, UM226_6963, UM226_7391, UM226_7392, UM226_11280
Oxidative phosphorylation	kinase	ec:2.7.4.1	UM226_270, UM226_2696, UM226_10790
Oxidative phosphorylation	ATPase	ec:3.6.3.6	UM226_563, UM226_2264, UM226_3924, UM226_4011, UM226_5397, UM226_6503, UM226_9465, UM226_10004, UM226_10021
Oxidative phosphorylation	dehydrogenase	ec:1.3.5.1	UM226_710, UM226_7762, UM226_9402, UM226_9848
Oxidative phosphorylation	reductase (H+-translocating)	ec:1.6.5.3	UM226_183, UM226_1082, UM226_1136, UM226_1202, UM226_1242, UM226_1374, UM226_3059, UM226_3305, UM226_3387, UM226_3931, UM226_4017, UM226_4294, UM226_6461, UM226_7285, UM226_7352
Oxidative phosphorylation	diphosphatase	ec:3.6.1.1	UM226_7732
Oxidative phosphorylation	ATPase	ec:3.6.3.10	UM226_11596
Oxidative phosphorylation	oxidase	ec:1.9.3.1	UM226_1287, UM226_2889, UM226_4034, UM226_5764, UM226_6979, UM226_7528, UM226_7996, UM226_7997, UM226_8206, UM226_8227, UM226_9228, UM226_9289, UM226_9336
Photosynthesis	reductase	ec:1.18.1.2	UM226_7064
Carbon fixation in photosynthetic organisms	carboxykinase (ATP)	ec:4.1.1.49	UM226_11310
Carbon fixation in photosynthetic organisms	isomerase	ec:5.3.1.6	UM226_2233, UM226_9579, UM226_9580
Carbon fixation in photosynthetic organisms	isomerase	ec:5.3.1.1	UM226_6049, UM226_9717
Carbon fixation in photosynthetic organisms	3-epimerase	ec:5.1.3.1	UM226_7787
Carbon fixation in photosynthetic organisms	glycolaldehydetransferase	ec:2.2.1.1	UM226_5174, UM226_8537
Carbon fixation in photosynthetic organisms	hexose diphosphatase	ec:3.1.3.11	UM226_9319, UM226_11353
Carbon fixation in photosynthetic organisms	kinase	ec:2.7.2.3	UM226_2782
Carbon fixation in photosynthetic organisms	aldolase	ec:4.1.2.13	UM226_8255, UM226_8344, UM226_11483
Carbon fixation in photosynthetic organisms	dehydrogenase (oxaloacetate-decarboxylating) (NADP+)	ec:1.1.1.40	UM226_383
Carbon fixation in photosynthetic organisms	dehydrogenase (decarboxylating)	ec:1.1.1.39	UM226_383
Carbon fixation in photosynthetic organisms	dehydrogenase	ec:1.1.1.37	UM226_8428, UM226_11047
Carbon fixation in photosynthetic organisms	transaminase	ec:2.6.1.2	UM226_718, UM226_7650
Carbon fixation in photosynthetic organisms	transaminase	ec:2.6.1.1	UM226_4141, UM226_10408
Carbon fixation in photosynthetic organisms	dehydrogenase (phosphorylating)	ec:1.2.1.12	UM226_4033
Carbon fixation in photosynthetic organisms	D-xylulose-5-phosphate D-glyceraldehyde-3-phosphate-lyase (phosphate-acetylating)	ec:4.1.2.9	UM226_7316
Carbon fixation pathways in prokaryotes	ligase	ec:6.3.4.3	UM226_10372
Carbon fixation pathways in prokaryotes	reductase [NAD(P)H]	ec:1.5.1.20	UM226_1352, UM226_9718
Carbon fixation pathways in prokaryotes	hydratase	ec:4.2.1.17	UM226_185, UM226_4435, UM226_6735, UM226_7037, UM226_7465, UM226_9724
Carbon fixation pathways in prokaryotes	carboxylase	ec:6.4.1.2	UM226_3818, UM226_7523
Carbon fixation pathways in prokaryotes	carboxylase	ec:6.4.1.1	UM226_2480, UM226_2481, UM226_8257
Carbon fixation pathways in prokaryotes	cyclohydrolase	ec:3.5.4.9	UM226_10372
Carbon fixation pathways in prokaryotes	citrate synthase	ec:2.3.3.8	UM226_3202, UM226_3203, UM226_11067
Carbon fixation pathways in prokaryotes	ligase (ADP-forming)	ec:6.2.1.5	UM226_3000, UM226_3202, UM226_7028, UM226_11067
Carbon fixation pathways in prokaryotes	ligase	ec:6.2.1.1	UM226_3650, UM226_7568
Carbon fixation pathways in prokaryotes	kinase	ec:2.7.2.1	UM226_11616
Carbon fixation pathways in prokaryotes	dehydrogenase (NADP+)	ec:1.1.1.42	UM226_4715
Carbon fixation pathways in prokaryotes	dehydrogenase	ec:1.1.1.37	UM226_8428, UM226_11047
Carbon fixation pathways in prokaryotes	C-acetyltransferase	ec:2.3.1.9	UM226_1509, UM226_2215, UM226_9746
Carbon fixation pathways in prokaryotes	dehydrogenase	ec:1.1.1.35	UM226_1788, UM226_9724, UM226_10948
Carbon fixation pathways in prokaryotes	dehydrogenase (NADP+)	ec:1.5.1.5	UM226_10372
Carbon fixation pathways in prokaryotes	entry	ec:1.3.99.1	UM226_1269, UM226_7707
Carbon fixation pathways in prokaryotes	hydratase	ec:4.2.1.3	UM226_1309, UM226_10200, UM226_10201
Carbon fixation pathways in prokaryotes	hydratase	ec:4.2.1.2	UM226_2132
Methane metabolism	oxidase	ec:1.1.3.13	UM226_1663
Methane metabolism	phosphohexokinase	ec:2.7.1.11	UM226_7178
Methane metabolism	hydratase	ec:4.2.1.11	UM226_1595
Methane metabolism	synthase	ec:4.4.1.22	UM226_962
Methane metabolism	transketolase	ec:2.2.1.3	UM226_5174
Methane metabolism	hydroxymethyltransferase	ec:2.1.2.1	UM226_408, UM226_11535
Methane metabolism	hexose diphosphatase	ec:3.1.3.11	UM226_9319, UM226_11353
Methane metabolism	ligase	ec:6.2.1.1	UM226_3650, UM226_7568
Methane metabolism	kinase	ec:2.7.2.1	UM226_11616
Methane metabolism	dehydrogenase	ec:1.1.1.95	UM226_140, UM226_956
Methane metabolism	phosphatase	ec:3.1.3.3	UM226_7131
Methane metabolism	dehydrogenase	ec:1.1.1.284	UM226_3892, UM226_9820
Methane metabolism	dehydrogenase	ec:1.2.1.2	UM226_4045
Methane metabolism	aldolase	ec:4.1.2.13	UM226_8255, UM226_8344, UM226_11483
Methane metabolism	dehydrogenase	ec:1.1.1.37	UM226_8428, UM226_11047
Methane metabolism	dehydrogenase	ec:1.1.1.29	UM226_5797
Methane metabolism	dehydrogenase	ec:1.2.1.46	UM226_9820
Methane metabolism	transaminase	ec:2.6.1.52	UM226_4007
Methane metabolism	kinase	ec:2.7.1.29	UM226_5993, UM226_9996
Nitrogen metabolism	synthase (NADH)	ec:1.4.1.14	UM226_3936
Nitrogen metabolism	synthase (NADPH)	ec:1.4.1.13	UM226_3936
Nitrogen metabolism	cyanate lyase	ec:4.2.1.104	UM226_8862, UM226_9974
Nitrogen metabolism	reductase	ec:1.7.99.4	UM226_3522, UM226_8117
Nitrogen metabolism	monooxygenase	ec:1.13.12.16	UM226_674, UM226_3451, UM226_5588, UM226_9726
Nitrogen metabolism	dehydrogenase (NADP+)	ec:1.4.1.4	UM226_8621
Nitrogen metabolism	dehydrogenase	ec:1.4.1.2	UM226_10782
Nitrogen metabolism	reductase [NAD(P)H]	ec:1.7.1.4	UM226_6600
Nitrogen metabolism	reductase (NADPH)	ec:1.7.1.3	UM226_6599
Nitrogen metabolism	reductase (NADH)	ec:1.7.1.1	UM226_6599
Nitrogen metabolism	ec:3.5.1.49 formamidase	ec:3.5.1.49	UM226_371
Nitrogen metabolism	synthase (ammonia)	ec:6.3.4.16	UM226_3664, UM226_3665, UM226_5956
Nitrogen metabolism	acetonitrilase	ec:3.5.5.1	UM226_1084, UM226_8068, UM226_9462
Nitrogen metabolism	reductase (NO-forming)	ec:1.7.2.1	UM226_4034
Nitrogen metabolism	ligase	ec:6.3.1.2	UM226_1444, UM226_3354, UM226_9293
Nitrogen metabolism	dehydratase	ec:4.2.1.1	UM226_1933, UM226_2026, UM226_8860, UM226_10424, UM226_11022
Sulfur metabolism	adenylyltransferase	ec:2.7.7.4	UM226_4428
Sulfur metabolism	sulfurtransferase	ec:2.8.1.1	UM226_6762, UM226_6859
Sulfur metabolism	nucleotidase	ec:3.1.3.7	UM226_1105
Sulfur metabolism	gamma-synthase	ec:2.5.1.48	UM226_7729
Sulfur metabolism	synthase	ec:2.5.1.47	UM226_7737, UM226_9055, UM226_9590, UM226_11166
Sulfur metabolism	reductase (NADPH)	ec:1.8.1.2	UM226_954, UM226_2275
Sulfur metabolism	reductase (thioredoxin)	ec:1.8.4.8	UM226_4429
Sulfur metabolism	kinase	ec:2.7.1.25	UM226_3213
Lipid metabolism
Fatty acid elongation	hydratase	ec:4.2.1.17	UM226_185, UM226_4435, UM226_6735, UM226_7037, UM226_7465, UM226_9724
Fatty acid elongation	C-acyltransferase	ec:2.3.1.16	UM226_2215, UM226_7026, UM226_7897
Fatty acid elongation	dehydrogenase	ec:1.1.1.35	UM226_1788, UM226_9724, UM226_10948
Fatty acid elongation	dehydrogenase	ec:1.1.1.211	UM226_7465
Fatty acid elongation	hydrolase	ec:3.1.2.22	UM226_7060
Fatty acid elongation	reductase (NADPH)	ec:1.3.1.38	UM226_10610
Fatty acid biosynthesis	dehydratase	ec:4.2.1.59	UM226_7190
Fatty acid biosynthesis	carboxylase	ec:6.4.1.2	UM226_3818, UM226_7523
Fatty acid biosynthesis	reductase	ec:1.1.1.100	UM226_7189
Fatty acid biosynthesis	synthase	ec:2.3.1.86	UM226_415, UM226_1201, UM226_1896, UM226_5038, UM226_5378, UM226_7189, UM226_7190, UM226_10665
Fatty acid biosynthesis	synthase	ec:2.3.1.85	UM226_37, UM226_2495, UM226_3339, UM226_4220, UM226_4361, UM226_5626, UM226_6240, UM226_6252, UM226_8230
Fatty acid biosynthesis	ligase	ec:6.2.1.3	UM226_764, UM226_3271, UM226_5378, UM226_5627, UM226_7302, UM226_8504, UM226_9054
Fatty acid biosynthesis	synthase I	ec:2.3.1.41	UM226_5506, UM226_7189, UM226_8046, UM226_8855
Fatty acid biosynthesis	S-malonyltransferase	ec:2.3.1.39	UM226_7190
Fatty acid biosynthesis	hydrolase	ec:3.1.2.14	UM226_7190
Fatty acid biosynthesis	reductase (NADPH, Si-specific)	ec:1.3.1.10	UM226_7190
Fatty acid degradation	hydratase	ec:4.2.1.17	UM226_185, UM226_4435, UM226_6735, UM226_7037, UM226_7465, UM226_9724
Fatty acid degradation	1-monooxygenase	ec:1.14.15.3	UM226_6569
Fatty acid degradation	dehydrogenase	ec:1.1.1.1	UM226_2222, UM226_3892, UM226_4729, UM226_7898, UM226_9820, UM226_10754, UM226_10825
Fatty acid degradation	ligase	ec:6.2.1.3	UM226_764, UM226_3271, UM226_5378, UM226_5627, UM226_7302, UM226_8504, UM226_9054
Fatty acid degradation	C-acyltransferase	ec:2.3.1.16	UM226_2215, UM226_7026, UM226_7897
Fatty acid degradation	dehydrogenase (NAD+)	ec:1.2.1.3	UM226_472, UM226_704, UM226_1893, UM226_1992, UM226_2239, UM226_2916, UM226_4074, UM226_4923, UM226_7412, UM226_10517, UM226_10921, UM226_11072, UM226_11317
Fatty acid degradation	C-acetyltransferase	ec:2.3.1.9	UM226_1509, UM226_2215, UM226_9746
Fatty acid degradation	dehydrogenase	ec:1.1.1.35	UM226_1788, UM226_9724, UM226_10948
Fatty acid degradation	oxidase	ec:1.3.3.6	UM226_242, UM226_5529, UM226_8553
Fatty acid degradation	dehydrogenase	ec:1.1.1.211	UM226_7465
Fatty acid degradation	monooxygenase	ec:1.14.14.1	UM226_867, UM226_4157
Fatty acid degradation	isomerase	ec:5.3.3.8	UM226_9042
Synthesis and degradation of ketone bodies	CoA-transferase	ec:2.8.3.5	UM226_7546, UM226_7899, UM226_10868
Synthesis and degradation of ketone bodies	lyase	ec:4.1.3.4	UM226_7610
Synthesis and degradation of ketone bodies	C-acetyltransferase	ec:2.3.1.9	UM226_1509, UM226_2215, UM226_9746
Synthesis and degradation of ketone bodies	synthase	ec:2.3.3.10	UM226_7161, UM226_10335
Ether lipid metabolism	D	ec:3.1.4.4	UM226_4705, UM226_6556
Ether lipid metabolism	esterase	ec:3.1.1.47	UM226_6220, UM226_6221, UM226_6449, UM226_11075, UM226_11147
Ether lipid metabolism	reductase	ec:1.1.1.101	UM226_3449
Ether lipid metabolism	phosphatase	ec:3.1.3.4	UM226_5327, UM226_7764, UM226_11102
Ether lipid metabolism	cholinephosphotransferase	ec:2.7.8.2	UM226_821
Ether lipid metabolism	EPT	ec:2.7.8.1	UM226_821
Ether lipid metabolism	A2	ec:3.1.1.4	UM226_777, UM226_3532, UM226_3799, UM226_6302, UM226_8105, UM226_11133
Cutin, suberine and wax biosynthesis	O-acyltransferase	ec:2.3.1.20	UM226_5864, UM226_8490
Glycerophospholipid metabolism	phosphodiesterase	ec:3.1.4.46	UM226_1174, UM226_2963, UM226_5248, UM226_8051, UM226_10816
Glycerophospholipid metabolism	decarboxylase	ec:4.1.1.65	UM226_6666, UM226_9511, UM226_10871
Glycerophospholipid metabolism	D	ec:3.1.4.4	UM226_4705, UM226_6556
Glycerophospholipid metabolism	3-phosphatidyltransferase	ec:2.7.8.11	UM226_878
Glycerophospholipid metabolism	dehydrogenase (NAD+)	ec:1.1.1.8	UM226_10196, UM226_10474
Glycerophospholipid metabolism	N-methyltransferase	ec:2.1.1.71	UM226_2787
Glycerophospholipid metabolism	reductase	ec:1.1.1.101	UM226_3449
Glycerophospholipid metabolism	N-methyltransferase	ec:2.1.1.17	UM226_10156, UM226_10157
Glycerophospholipid metabolism	cytidylyltransferase	ec:2.7.7.41	UM226_580
Glycerophospholipid metabolism	cytidylyltransferase	ec:2.7.7.15	UM226_8565
Glycerophospholipid metabolism	cytidylyltransferase	ec:2.7.7.14	UM226_8549, UM226_8565
Glycerophospholipid metabolism	O-acyltransferase	ec:2.3.1.51	UM226_1005, UM226_8969
Glycerophospholipid metabolism	O-acyltransferase	ec:2.3.1.43	UM226_2526
Glycerophospholipid metabolism	O-acyltransferase	ec:2.3.1.42	UM226_4199, UM226_4409
Glycerophospholipid metabolism	O-acyltransferase	ec:2.3.1.23	UM226_8969
Glycerophospholipid metabolism	1-O-acyltransferase	ec:2.3.1.15	UM226_4199, UM226_4409, UM226_7454
Glycerophospholipid metabolism	phosphatase	ec:3.1.3.4	UM226_5327, UM226_7764, UM226_11102
Glycerophospholipid metabolism	kinase (ATP)	ec:2.7.1.107	UM226_7409, UM226_7494
Glycerophospholipid metabolism	O-phosphatidyltransferase	ec:2.7.8.8	UM226_1448
Glycerophospholipid metabolism	3-phosphatidyltransferase	ec:2.7.8.5	UM226_3060
Glycerophospholipid metabolism	cholinephosphotransferase	ec:2.7.8.2	UM226_821
Glycerophospholipid metabolism	EPT	ec:2.7.8.1	UM226_821
Glycerophospholipid metabolism	dehydrogenase	ec:1.1.5.3	UM226_10196
Glycerophospholipid metabolism	true cholinesterase	ec:3.1.1.7	UM226_6718
Glycerophospholipid metabolism	lecithinase B	ec:3.1.1.5	UM226_1129, UM226_3074, UM226_6278, UM226_10560, UM226_10566, UM226_11147
Glycerophospholipid metabolism	A2	ec:3.1.1.4	UM226_777, UM226_3532, UM226_3799, UM226_6302, UM226_8105, UM226_11133
Steroid biosynthesis	synthase	ec:5.4.99.7	UM226_1271
Steroid biosynthesis	esterase	ec:3.1.1.13	UM226_5594
Steroid biosynthesis	24-C-methyltransferase	ec:2.1.1.41	UM226_6989
Steroid biosynthesis	O-acyltransferase	ec:2.3.1.26	UM226_1509, UM226_9746
Steroid biosynthesis	monooxygenase	ec:1.14.13.72	UM226_4512
Steroid biosynthesis	14alpha-demethylase	ec:1.14.13.70	UM226_4997, UM226_7091
Steroid biosynthesis	synthase	ec:2.5.1.21	UM226_1936
Steroid biosynthesis	reductase	ec:1.3.1.71	UM226_5329
Steroid biosynthesis	reductase	ec:1.3.1.70	UM226_3978
Steroid biosynthesis	Delta-isomerase	ec:5.3.3.5	UM226_3774, UM226_5096, UM226_9655
Primary bile acid biosynthesis	hydratase	ec:4.2.1.107	UM226_9724, UM226_10948
Primary bile acid biosynthesis	dehydrogenase	ec:1.1.1.35	UM226_1788, UM226_9724, UM226_10948
Primary bile acid biosynthesis	racemase	ec:5.1.99.4	UM226_559
Steroid hormone biosynthesis	O-methyltransferase	ec:2.1.1.6	UM226_1598, UM226_6357
Steroid hormone biosynthesis	monooxygenase (side-chain-cleaving)	ec:1.14.15.6	UM226_11138
Steroid hormone biosynthesis	11beta-monooxygenase	ec:1.14.15.4	UM226_8534
Steroid hormone biosynthesis	dehydrogenase	ec:1.1.1.145	UM226_999, UM226_7654
Steroid hormone biosynthesis	17-dehydrogenase	ec:1.1.1.62	UM226_4340, UM226_5393, UM226_10250
Steroid hormone biosynthesis	sulfatase	ec:3.1.6.1	UM226_8891
Steroid hormone biosynthesis	monooxygenase	ec:1.14.14.1	UM226_867, UM226_4157
Glycerolipid metabolism	lipase	ec:3.1.1.23	UM226_7357, UM226_7883
Glycerolipid metabolism	dehydrogenase (NADP+)	ec:1.1.1.2	UM226_4857, UM226_4923, UM226_6523, UM226_7797, UM226_7947, UM226_8802, UM226_11092
Glycerolipid metabolism	melibiase	ec:3.2.1.22	UM226_9426, UM226_9865, UM226_9866
Glycerolipid metabolism	alpha-glycerophosphatase	ec:3.1.3.21	UM226_3152
Glycerolipid metabolism	acyltransferase	ec:2.3.1.158	UM226_2526
Glycerolipid metabolism	O-acyltransferase	ec:2.3.1.51	UM226_1005, UM226_8969
Glycerolipid metabolism	O-acyltransferase	ec:2.3.1.22	UM226_8490
Glycerolipid metabolism	O-acyltransferase	ec:2.3.1.20	UM226_5864, UM226_8490
Glycerolipid metabolism	1-O-acyltransferase	ec:2.3.1.15	UM226_4199, UM226_4409, UM226_7454
Glycerolipid metabolism	phosphatase	ec:3.1.3.4	UM226_5327, UM226_7764, UM226_11102
Glycerolipid metabolism	dehydrogenase (NAD+)	ec:1.2.1.3	UM226_472, UM226_704, UM226_1893, UM226_1992, UM226_2239, UM226_2916, UM226_4074, UM226_4923, UM226_7412, UM226_10517, UM226_10921, UM226_11072, UM226_11317
Glycerolipid metabolism	kinase (ATP)	ec:2.7.1.107	UM226_7409, UM226_7494
Glycerolipid metabolism	reductase	ec:1.1.1.21	UM226_748, UM226_3253, UM226_3923, UM226_4110, UM226_4152, UM226_5082, UM226_5251, UM226_7622, UM226_8169, UM226_8620, UM226_8757, UM226_9382
Glycerolipid metabolism	lipase	ec:3.1.1.3	UM226_806, UM226_831, UM226_1539, UM226_2557, UM226_6549, UM226_6727, UM226_8671, UM226_11172
Glycerolipid metabolism	kinase	ec:2.7.1.30	UM226_9767
Glycerolipid metabolism	kinase	ec:2.7.1.29	UM226_5993, UM226_9996
Sphingolipid metabolism	phosphodiesterase	ec:3.1.4.12	UM226_2537
Sphingolipid metabolism	psychosine hydrolase	ec:3.2.1.45	UM226_10951
Sphingolipid metabolism	lactase (ambiguous)	ec:3.2.1.23	UM226_1276, UM226_2123, UM226_2727, UM226_4984, UM226_10654
Sphingolipid metabolism	melibiase	ec:3.2.1.22	UM226_9426, UM226_9865, UM226_9866
Sphingolipid metabolism	C-palmitoyltransferase	ec:2.3.1.50	UM226_1447, UM226_6043
Sphingolipid metabolism	acylsphingosine deacylase	ec:3.5.1.23	UM226_3229, UM226_10390
Sphingolipid metabolism	N-acyltransferase	ec:2.3.1.24	UM226_9833, UM226_11405
Sphingolipid metabolism	phosphatase	ec:3.1.3.4	UM226_5327, UM226_7764, UM226_11102
Sphingolipid metabolism	aldolase	ec:4.1.2.27	UM226_2077
Sphingolipid metabolism	sulfatase	ec:3.1.6.1	UM226_8891
alpha-Linolenic acid metabolism	hydratase	ec:4.2.1.17	UM226_185, UM226_4435, UM226_6735, UM226_7037, UM226_7465, UM226_9724
alpha-Linolenic acid metabolism	C-acyltransferase	ec:2.3.1.16	UM226_2215, UM226_7026, UM226_7897
alpha-Linolenic acid metabolism	13S-lipoxygenase	ec:1.13.11.12	UM226_5620, UM226_7454
alpha-Linolenic acid metabolism	oxidase	ec:1.3.3.6	UM226_242, UM226_5529, UM226_8553
alpha-Linolenic acid metabolism	A2	ec:3.1.1.4	UM226_777, UM226_3532, UM226_3799, UM226_6302, UM226_8105, UM226_11133
Linoleic acid metabolism	acid dehydrogenase	ec:1.14.99.33	UM226_3932
Linoleic acid metabolism	13S-lipoxygenase	ec:1.13.11.12	UM226_5620, UM226_7454
Linoleic acid metabolism	monooxygenase	ec:1.14.14.1	UM226_867, UM226_4157
Linoleic acid metabolism	A2	ec:3.1.1.4	UM226_777, UM226_3532, UM226_3799, UM226_6302, UM226_8105, UM226_11133
Biosynthesis of unsaturated fatty acids	hydratase	ec:4.2.1.17	UM226_185, UM226_4435, UM226_6735, UM226_7037, UM226_7465, UM226_9724
Biosynthesis of unsaturated fatty acids	reductase	ec:1.1.1.100	UM226_7189
Biosynthesis of unsaturated fatty acids	C-acyltransferase	ec:2.3.1.16	UM226_2215, UM226_7026, UM226_7897
Biosynthesis of unsaturated fatty acids	9-desaturase	ec:1.14.19.1	UM226_761, UM226_3113, UM226_9349
Biosynthesis of unsaturated fatty acids	oxidase	ec:1.3.3.6	UM226_242, UM226_5529, UM226_8553
Biosynthesis of unsaturated fatty acids	dehydrogenase	ec:1.1.1.211	UM226_7465
Biosynthesis of unsaturated fatty acids	reductase (NADPH)	ec:1.3.1.38	UM226_10610
Arachidonic acid metabolism	hydrolase	ec:3.3.2.6	UM226_9581
Arachidonic acid metabolism	epoxide hydrolase	ec:3.3.2.10	UM226_898, UM226_2731, UM226_9581, UM226_10321, UM226_10478
Arachidonic acid metabolism	glutamyl transpeptidase	ec:2.3.2.2	UM226_718, UM226_11300
Arachidonic acid metabolism	1-monooxygenase	ec:1.14.15.3	UM226_6569
Arachidonic acid metabolism	peroxidase	ec:1.11.1.9	UM226_1206, UM226_2053, UM226_5792
Arachidonic acid metabolism	reductase (NADPH)	ec:1.1.1.184	UM226_65, UM226_3253, UM226_3874, UM226_4110, UM226_5251, UM226_7024, UM226_7419, UM226_7622, UM226_8169, UM226_8757, UM226_9382
Arachidonic acid metabolism	monooxygenase	ec:1.14.14.1	UM226_867, UM226_4157
Arachidonic acid metabolism	A2	ec:3.1.1.4	UM226_777, UM226_3532, UM226_3799, UM226_6302, UM226_8105, UM226_11133
Nucleotide metabolism
Purine metabolism	synthase	ec:6.3.4.4	UM226_220, UM226_221
Purine metabolism	diphosphokinase	ec:2.7.6.1	UM226_4680, UM226_8917, UM226_9171
Purine metabolism	phosphodiesterase	ec:3.1.4.17	UM226_6347
Purine metabolism	ec:3.5.3.4 allantoicase	ec:3.5.3.4	UM226_5333
Purine metabolism	carboxylase	ec:4.1.1.21	UM226_10115
Purine metabolism	oxidase	ec:1.17.3.2	UM226_7607, UM226_7880
Purine metabolism	urate hydroxylase	ec:1.7.3.3	UM226_10622
Purine metabolism	synthase	ec:6.3.2.6	UM226_2880
Purine metabolism	phosphoribosyltransferase	ec:2.4.2.22	UM226_10560
Purine metabolism	kinase	ec:2.7.4.8	UM226_8021
Purine metabolism	kinase	ec:2.7.4.6	UM226_1300
Purine metabolism	kinase	ec:2.7.4.3	UM226_136, UM226_3938, UM226_4609, UM226_5012, UM226_9928, UM226_11104
Purine metabolism	phosphoribosyldiphosphate 5-amidotransferase	ec:2.4.2.14	UM226_6520
Purine metabolism	ec:3.5.1.5 urease	ec:3.5.1.5	UM226_58
Purine metabolism	synthase	ec:6.3.5.3	UM226_3707
Purine metabolism	synthase (glutamine-hydrolysing)	ec:6.3.5.2	UM226_72, UM226_3664, UM226_3665, UM226_5956
Purine metabolism	cyclase	ec:4.6.1.2	UM226_6007, UM226_11048, UM226_11128
Purine metabolism	cyclase	ec:4.6.1.1	UM226_2508
Purine metabolism	formyltransferase	ec:2.1.2.3	UM226_3934
Purine metabolism	formyltransferase	ec:2.1.2.2	UM226_3837, UM226_5835
Purine metabolism	dehydrogenase	ec:1.17.1.4	UM226_7607, UM226_7880
Purine metabolism	cyclohydrolase	ec:3.5.4.10	UM226_3934
Purine metabolism	DNA polymerase	ec:2.7.7.7	UM226_1234, UM226_1235, UM226_1423, UM226_1537, UM226_2911, UM226_3272, UM226_4097, UM226_5074, UM226_5431, UM226_5621, UM226_7294, UM226_7295, UM226_7296, UM226_8744, UM226_8783, UM226_9831, UM226_10039, UM226_10050, UM226_10262, UM226_10780, UM226_10781, UM226_11301
Purine metabolism	RNA polymerase	ec:2.7.7.6	UM226_405, UM226_2125, UM226_2243, UM226_2259, UM226_2534, UM226_3025, UM226_3223, UM226_3304, UM226_3921, UM226_4248, UM226_4725, UM226_4726, UM226_5308, UM226_5737, UM226_5871, UM226_6250, UM226_6704, UM226_6705, UM226_6942, UM226_7539, UM226_7911, UM226_7936, UM226_8516, UM226_9021, UM226_9174, UM226_9960, UM226_10178, UM226_10289, UM226_10395, UM226_10616, UM226_10687, UM226_10688, UM226_11014
Purine metabolism	adenylyltransferase	ec:2.7.7.4	UM226_4428
Purine metabolism	deaminase	ec:3.5.4.6	UM226_7769
Purine metabolism	deaminase	ec:3.5.4.3	UM226_10568
Purine metabolism	adenylyltransferase	ec:2.7.7.53	UM226_5310
Purine metabolism	phosphoribosyltransferase	ec:2.4.2.8	UM226_10560
Purine metabolism	phosphoribosyltransferase	ec:2.4.2.7	UM226_2984
Purine metabolism	phosphorylase	ec:2.4.2.1	UM226_11044
Purine metabolism	reductase	ec:1.17.4.1	UM226_7207, UM226_8603
Purine metabolism	cyclo-ligase	ec:6.3.3.1	UM226_2983, UM226_5835
Purine metabolism	nucleosidase	ec:3.2.2.2	UM226_11044
Purine metabolism	diphosphate phosphatase	ec:3.6.1.6	UM226_6525, UM226_10287
Purine metabolism	adenylpyrophosphatase	ec:3.6.1.3	UM226_88, UM226_136, UM226_171, UM226_300, UM226_425, UM226_517, UM226_566, UM226_1184, UM226_1604, UM226_1650, UM226_2102, UM226_2258, UM226_2610, UM226_3020, UM226_3169, UM226_3243, UM226_4014, UM226_4588, UM226_5350, UM226_5539, UM226_5540, UM226_5788, UM226_5828, UM226_5887, UM226_5939, UM226_6002, UM226_6378, UM226_6388, UM226_6567, UM226_6800, UM226_6822, UM226_6962, UM226_7040, UM226_7180,…
Purine metabolism	lyase	ec:4.3.2.2	UM226_2203
Purine metabolism	ec:3.5.2.5 allantoinase	ec:3.5.2.5	UM226_10801
Purine metabolism	dinucleosidetriphosphatase	ec:3.6.1.29	UM226_9681
Purine metabolism	ligase	ec:6.3.4.13	UM226_2983, UM226_5835
Purine metabolism	(asymmetrical)	ec:3.6.1.17	UM226_9681
Purine metabolism	phosphatase	ec:3.6.1.15	UM226_227, UM226_403, UM226_613, UM226_783, UM226_1613, UM226_1726, UM226_2224, UM226_2229, UM226_2806, UM226_2982, UM226_3875, UM226_4233, UM226_6160, UM226_6318, UM226_8563, UM226_8589, UM226_9279, UM226_9681, UM226_9721, UM226_10287, UM226_10595, UM226_10789, UM226_10923, UM226_11004, UM226_11644
Purine metabolism	diphosphatase	ec:3.6.1.13	UM226_314, UM226_6525
Purine metabolism	kinase	ec:2.7.4.10	UM226_9928
Purine metabolism	dehydrogenase	ec:1.1.1.205	UM226_1881
Purine metabolism	(alpha-D-glucose-1,6-bisphosphate-dependent)	ec:5.4.2.2	UM226_2457, UM226_7315, UM226_7443
Purine metabolism	kinase	ec:2.7.1.40	UM226_8132
Purine metabolism	kinase	ec:2.7.1.25	UM226_3213
Purine metabolism	kinase	ec:2.7.1.20	UM226_903
Pyrimidine metabolism	synthase (glutamine hydrolysing)	ec:6.3.4.2	UM226_308
Pyrimidine metabolism	decarboxylase	ec:4.1.1.23	UM226_872
Pyrimidine metabolism	kinase	ec:2.7.4.9	UM226_3697
Pyrimidine metabolism	kinase	ec:2.7.4.6	UM226_1300
Pyrimidine metabolism	phosphoribosyltransferase	ec:2.4.2.10	UM226_872, UM226_9712
Pyrimidine metabolism	synthase (glutamine-hydrolysing)	ec:6.3.5.5	UM226_3664, UM226_3665, UM226_3812, UM226_5956
Pyrimidine metabolism	synthase	ec:2.1.1.45	UM226_9696
Pyrimidine metabolism	deaminase	ec:3.5.4.12	UM226_5582
Pyrimidine metabolism	DNA polymerase	ec:2.7.7.7	UM226_1234, UM226_1235, UM226_1423, UM226_1537, UM226_2911, UM226_3272, UM226_4097, UM226_5074, UM226_5431, UM226_5621, UM226_7294, UM226_7295, UM226_7296, UM226_8744, UM226_8783, UM226_9831, UM226_10039, UM226_10050, UM226_10262, UM226_10780, UM226_10781, UM226_11301
Pyrimidine metabolism	RNA polymerase	ec:2.7.7.6	UM226_405, UM226_2125, UM226_2243, UM226_2259, UM226_2534, UM226_3025, UM226_3223, UM226_3304, UM226_3921, UM226_4248, UM226_4725, UM226_4726, UM226_5308, UM226_5737, UM226_5871, UM226_6250, UM226_6704, UM226_6705, UM226_6942, UM226_7539, UM226_7911, UM226_7936, UM226_8516, UM226_9021, UM226_9174, UM226_9960, UM226_10178, UM226_10289, UM226_10395, UM226_10616, UM226_10687, UM226_10688, UM226_11014
Pyrimidine metabolism	deaminase	ec:3.5.4.5	UM226_7887
Pyrimidine metabolism	phosphoribosyltransferase	ec:2.4.2.9	UM226_129, UM226_2224
Pyrimidine metabolism	phosphorylase	ec:2.4.2.1	UM226_11044
Pyrimidine metabolism	reductase	ec:1.17.4.1	UM226_7207, UM226_8603
Pyrimidine metabolism	dehydrogenase (quinone)	ec:1.3.5.2	UM226_6417
Pyrimidine metabolism	diphosphate phosphatase	ec:3.6.1.6	UM226_6525, UM226_10287
Pyrimidine metabolism	carbamoylaspartic dehydrase	ec:3.5.2.3	UM226_3664, UM226_3665, UM226_4252, UM226_5956
Pyrimidine metabolism	diphosphatase	ec:3.6.1.23	UM226_7813
Pyrimidine metabolism	(asymmetrical)	ec:3.6.1.17	UM226_9681
Pyrimidine metabolism	kinase	ec:2.7.4.14	UM226_5012
Pyrimidine metabolism	carbamoyltransferase	ec:2.1.3.2	UM226_3664, UM226_3665, UM226_5956
Pyrimidine metabolism	reductase	ec:1.8.1.9	UM226_7726
Pyrimidine metabolism	kinase	ec:2.7.1.48	UM226_129, UM226_2224, UM226_5012
Amino acid metabolism
Alanine, aspartate and glutamate metabolism	synthase	ec:6.3.4.5	UM226_8264, UM226_9248
Alanine, aspartate and glutamate metabolism	synthase	ec:6.3.4.4	UM226_220, UM226_221
Alanine, aspartate and glutamate metabolism	synthase (NADH)	ec:1.4.1.14	UM226_3936
Alanine, aspartate and glutamate metabolism	synthase (NADPH)	ec:1.4.1.13	UM226_3936
Alanine, aspartate and glutamate metabolism	decarboxylase	ec:4.1.1.15	UM226_4477, UM226_7598
Alanine, aspartate and glutamate metabolism	phosphoribosyldiphosphate 5-amidotransferase	ec:2.4.2.14	UM226_6520
Alanine, aspartate and glutamate metabolism	glutaminase I	ec:3.5.1.2	UM226_11590
Alanine, aspartate and glutamate metabolism	asparaginase II	ec:3.5.1.1	UM226_2720, UM226_10280, UM226_11147
Alanine, aspartate and glutamate metabolism	synthase (glutamine-hydrolysing)	ec:6.3.5.5	UM226_3664, UM226_3665, UM226_3812, UM226_5956
Alanine, aspartate and glutamate metabolism	synthase (glutamine-hydrolysing)	ec:6.3.5.4	UM226_3720, UM226_9397, UM226_10206, UM226_11239
Alanine, aspartate and glutamate metabolism	dehydrogenase (NADP+)	ec:1.4.1.4	UM226_8621
Alanine, aspartate and glutamate metabolism	dehydrogenase	ec:1.4.1.2	UM226_10782
Alanine, aspartate and glutamate metabolism	lyase	ec:4.3.2.2	UM226_2203
Alanine, aspartate and glutamate metabolism	lyase	ec:4.3.2.1	UM226_9281
Alanine, aspartate and glutamate metabolism	synthase (ammonia)	ec:6.3.4.16	UM226_3664, UM226_3665, UM226_5956
Alanine, aspartate and glutamate metabolism	carbamoyltransferase	ec:2.1.3.2	UM226_3664, UM226_3665, UM226_5956
Alanine, aspartate and glutamate metabolism	transaminase	ec:2.6.1.2	UM226_718, UM226_7650
Alanine, aspartate and glutamate metabolism	transaminase	ec:2.6.1.1	UM226_4141, UM226_10408
Alanine, aspartate and glutamate metabolism	transaminase	ec:2.6.1.44	UM226_718, UM226_2967, UM226_7650
Alanine, aspartate and glutamate metabolism	dehydrogenase (NAD+)	ec:1.2.1.24	UM226_784, UM226_7952, UM226_10517, UM226_11058
Alanine, aspartate and glutamate metabolism	ligase	ec:6.3.1.2	UM226_1444, UM226_3354, UM226_9293
Alanine, aspartate and glutamate metabolism	ligase	ec:6.3.1.1	UM226_10206
Alanine, aspartate and glutamate metabolism	dehydrogenase [NAD(P)+]	ec:1.2.1.16	UM226_784, UM226_7952, UM226_10517, UM226_11058
Alanine, aspartate and glutamate metabolism	transaminase	ec:2.6.1.19	UM226_3122
Alanine, aspartate and glutamate metabolism	transaminase (isomerizing)	ec:2.6.1.16	UM226_8510, UM226_8511
Glycine, serine and threonine metabolism	S-aminomethyldihydrolipoylprotein:(6S)-tetrahydrofolate aminomethyltransferase (ammonia-forming)	ec:2.1.2.10	UM226_5973, UM226_9464
Glycine, serine and threonine metabolism	oxidase	ec:1.4.3.3	UM226_3105, UM226_3106, UM226_4304
Glycine, serine and threonine metabolism	beta-synthase	ec:4.2.1.22	UM226_9590, UM226_11166
Glycine, serine and threonine metabolism	synthase	ec:4.2.1.20	UM226_9375, UM226_9376
Glycine, serine and threonine metabolism	oxidase	ec:1.4.3.21	UM226_285, UM226_287, UM226_1614, UM226_5346, UM226_5347, UM226_7411, UM226_8641, UM226_11031, UM226_11032
Glycine, serine and threonine metabolism	ammonia-lyase	ec:4.3.1.19	UM226_1016, UM226_1589
Glycine, serine and threonine metabolism	ammonia-lyase	ec:4.3.1.17	UM226_1589, UM226_9859
Glycine, serine and threonine metabolism	dehydrogenase	ec:1.1.1.3	UM226_3429
Glycine, serine and threonine metabolism	dehydrogenase	ec:1.1.1.1	UM226_2222, UM226_3892, UM226_4729, UM226_7898, UM226_9820, UM226_10754, UM226_10825
Glycine, serine and threonine metabolism	hydroxymethyltransferase	ec:2.1.2.1	UM226_408, UM226_11535
Glycine, serine and threonine metabolism	dehydrogenase (aminomethyl-transferring)	ec:1.4.4.2	UM226_6155, UM226_7342, UM226_9464, UM226_10565
Glycine, serine and threonine metabolism	kinase	ec:2.7.2.4	UM226_651, UM226_3429
Glycine, serine and threonine metabolism	synthase	ec:2.3.1.37	UM226_3785
Glycine, serine and threonine metabolism	dehydrogenase	ec:1.1.1.95	UM226_140, UM226_956
Glycine, serine and threonine metabolism	phosphatase	ec:3.1.3.3	UM226_7131
Glycine, serine and threonine metabolism	reductase	ec:1.1.1.81	UM226_5797
Glycine, serine and threonine metabolism	gamma-lyase	ec:4.4.1.1	UM226_6421, UM226_7729
Glycine, serine and threonine metabolism	synthase	ec:4.2.3.1	UM226_511
Glycine, serine and threonine metabolism	dehydrogenase	ec:1.1.1.29	UM226_5797
Glycine, serine and threonine metabolism	O-phosphatidyltransferase	ec:2.7.8.8	UM226_1448
Glycine, serine and threonine metabolism	transaminase	ec:2.6.1.52	UM226_4007
Glycine, serine and threonine metabolism	transaminase	ec:2.6.1.4	UM226_718, UM226_7650
Glycine, serine and threonine metabolism	dehydrogenase	ec:1.8.1.4	UM226_7342, UM226_7343
Glycine, serine and threonine metabolism	transaminase	ec:2.6.1.44	UM226_718, UM226_2967, UM226_7650
Glycine, serine and threonine metabolism	dehydrogenase	ec:1.2.1.11	UM226_1922
Glycine, serine and threonine metabolism	kinase	ec:2.7.1.39	UM226_2983
Glycine, serine and threonine metabolism	oxidase	ec:1.1.3.17	UM226_6984
Cysteine and methionine metabolism	decarboxylase	ec:4.1.1.50	UM226_3448
Cysteine and methionine metabolism	isomerase	ec:5.3.1.23	UM226_691
Cysteine and methionine metabolism	1-phosphate dehydratase	ec:4.2.1.109	UM226_7759
Cysteine and methionine metabolism	beta-synthase	ec:4.2.1.22	UM226_9590, UM226_11166
Cysteine and methionine metabolism	(S)-S-oxide reductase	ec:1.8.4.13	UM226_1876
Cysteine and methionine metabolism	ammonia-lyase	ec:4.3.1.17	UM226_1589, UM226_9859
Cysteine and methionine metabolism	phosphorylase	ec:2.4.2.28	UM226_8236
Cysteine and methionine metabolism	dehydrogenase	ec:1.1.1.3	UM226_3429
Cysteine and methionine metabolism	synthase	ec:3.1.3.77	UM226_2686
Cysteine and methionine metabolism	synthase	ec:4.4.1.14	UM226_5637, UM226_7650, UM226_7919, UM226_10442
Cysteine and methionine metabolism	S-methyltransferase	ec:2.1.1.14	UM226_2940, UM226_4765, UM226_7023
Cysteine and methionine metabolism	adenosyltransferase	ec:2.5.1.6	UM226_10788
Cysteine and methionine metabolism	S-methyltransferase	ec:2.1.1.10	UM226_4638
Cysteine and methionine metabolism	kinase	ec:2.7.2.4	UM226_651, UM226_3429
Cysteine and methionine metabolism	O-acetyltransferase	ec:2.3.1.31	UM226_3825, UM226_4385, UM226_10753
Cysteine and methionine metabolism	S-adenosylhomocysteine synthase	ec:3.3.1.1	UM226_502
Cysteine and methionine metabolism	beta-lyase	ec:4.4.1.8	UM226_6421
Cysteine and methionine metabolism	gamma-lyase	ec:4.4.1.1	UM226_6421, UM226_7729
Cysteine and methionine metabolism	dehydrogenase	ec:1.1.1.37	UM226_8428, UM226_11047
Cysteine and methionine metabolism	aminocarboxypropyltransferase	ec:2.5.1.49	UM226_9055
Cysteine and methionine metabolism	gamma-synthase	ec:2.5.1.48	UM226_7729
Cysteine and methionine metabolism	synthase	ec:2.5.1.47	UM226_7737, UM226_9055, UM226_9590, UM226_11166
Cysteine and methionine metabolism	dehydrogenase	ec:1.1.1.27	UM226_8527, UM226_9829
Cysteine and methionine metabolism	dioxygenase	ec:1.13.11.20	UM226_2018
Cysteine and methionine metabolism	synthase	ec:2.5.1.22	UM226_1171
Cysteine and methionine metabolism	synthase	ec:2.5.1.16	UM226_1171
Cysteine and methionine metabolism	transaminase	ec:2.6.1.57	UM226_3324
Cysteine and methionine metabolism	transaminase	ec:2.6.1.1	UM226_4141, UM226_10408
Cysteine and methionine metabolism	dehydrogenase	ec:1.2.1.11	UM226_1922
Valine, leucine and isoleucine degradation	hydratase	ec:4.2.1.17	UM226_185, UM226_4435, UM226_6735, UM226_7037, UM226_7465, UM226_9724
Valine, leucine and isoleucine degradation	carboxylase	ec:6.4.1.4	UM226_2391, UM226_2392
Valine, leucine and isoleucine degradation	hydrolase	ec:3.1.2.4	UM226_6791
Valine, leucine and isoleucine degradation	CoA-transferase	ec:2.8.3.5	UM226_7546, UM226_7899, UM226_10868
Valine, leucine and isoleucine degradation	lyase	ec:4.1.3.4	UM226_7610
Valine, leucine and isoleucine degradation	oxidase	ec:1.2.3.1	UM226_7607, UM226_7880
Valine, leucine and isoleucine degradation	(2-methylpropanoyl)transferase	ec:2.3.1.168	UM226_10488
Valine, leucine and isoleucine degradation	C-acyltransferase	ec:2.3.1.16	UM226_2215, UM226_7026, UM226_7897
Valine, leucine and isoleucine degradation	dehydrogenase (NAD+)	ec:1.2.1.3	UM226_472, UM226_704, UM226_1893, UM226_1992, UM226_2239, UM226_2916, UM226_4074, UM226_4923, UM226_7412, UM226_10517, UM226_10921, UM226_11072, UM226_11317
Valine, leucine and isoleucine degradation	C-acetyltransferase	ec:2.3.1.9	UM226_1509, UM226_2215, UM226_9746
Valine, leucine and isoleucine degradation	dehydrogenase	ec:1.1.1.35	UM226_1788, UM226_9724, UM226_10948
Valine, leucine and isoleucine degradation	dehydrogenase	ec:1.1.1.31	UM226_10052, UM226_10376
Valine, leucine and isoleucine degradation	dehydrogenase (2-methylpropanoyl-transferring)	ec:1.2.4.4	UM226_8259
Valine, leucine and isoleucine degradation	synthase	ec:2.3.3.10	UM226_7161, UM226_10335
Valine, leucine and isoleucine degradation	dehydrogenase	ec:1.8.1.4	UM226_7342, UM226_7343
Valine, leucine and isoleucine degradation	transaminase	ec:2.6.1.42	UM226_2790, UM226_8049, UM226_8090
Valine, leucine and isoleucine degradation	dehydrogenase (CoA-acylating)	ec:1.2.1.27	UM226_3681
Valine, leucine and isoleucine biosynthesis	dehydratase	ec:4.2.1.33	UM226_4540
Valine, leucine and isoleucine biosynthesis	ammonia-lyase	ec:4.3.1.19	UM226_1016, UM226_1589
Valine, leucine and isoleucine biosynthesis	synthase	ec:2.2.1.6	UM226_7456, UM226_10199
Valine, leucine and isoleucine biosynthesis	reductoisomerase	ec:1.1.1.86	UM226_502, UM226_11367
Valine, leucine and isoleucine biosynthesis	dehydrogenase	ec:1.1.1.85	UM226_4507
Valine, leucine and isoleucine biosynthesis	synthase	ec:2.3.3.13	UM226_4474, UM226_11565
Valine, leucine and isoleucine biosynthesis	transaminase	ec:2.6.1.42	UM226_2790, UM226_8049, UM226_8090
Valine, leucine and isoleucine biosynthesis	dehydratase	ec:4.2.1.9	UM226_3820, UM226_5669
Lysine biosynthesis	dehydrogenase (NADP+, L-glutamate-forming)	ec:1.5.1.10	UM226_3034
Lysine biosynthesis	hydratase	ec:4.2.1.36	UM226_4006
Lysine biosynthesis	dehydrogenase	ec:1.1.1.3	UM226_3429
Lysine biosynthesis	kinase	ec:2.7.2.4	UM226_651, UM226_3429
Lysine biosynthesis	dehydrogenase	ec:1.1.1.87	UM226_8396
Lysine biosynthesis	dehydrogenase (NAD+, L-lysine-forming)	ec:1.5.1.7	UM226_6611
Lysine biosynthesis	transaminase	ec:2.6.1.57	UM226_3324
Lysine biosynthesis	synthase	ec:2.3.3.14	UM226_4744
Lysine biosynthesis	dehydrogenase	ec:1.2.1.31	UM226_478, UM226_3258, UM226_7586
Lysine biosynthesis	transaminase	ec:2.6.1.39	UM226_3324
Lysine biosynthesis	dehydrogenase	ec:1.2.1.11	UM226_1922
Lysine degradation	dehydrogenase (NADP+, L-glutamate-forming)	ec:1.5.1.10	UM226_3034
Lysine degradation	hydratase	ec:4.2.1.17	UM226_185, UM226_4435, UM226_6735, UM226_7037, UM226_7465, UM226_9724
Lysine degradation	N-methyltransferase	ec:2.1.1.43	UM226_812, UM226_1797, UM226_2266, UM226_4602, UM226_5333, UM226_5494, UM226_6434, UM226_6543, UM226_6747, UM226_11284
Lysine degradation	oxidase	ec:1.5.3.7	UM226_1633
Lysine degradation	succinyltransferase	ec:2.3.1.61	UM226_8406
Lysine degradation	dehydrogenase (NAD+)	ec:1.2.1.3	UM226_472, UM226_704, UM226_1893, UM226_1992, UM226_2239, UM226_2916, UM226_4074, UM226_4923, UM226_7412, UM226_10517, UM226_10921, UM226_11072, UM226_11317
Lysine degradation	dioxygenase	ec:1.14.11.8	UM226_1780
Lysine degradation	C-acetyltransferase	ec:2.3.1.9	UM226_1509, UM226_2215, UM226_9746
Lysine degradation	dehydrogenase	ec:1.1.1.35	UM226_1788, UM226_9724, UM226_10948
Lysine degradation	dehydrogenase (NAD+, L-glutamate-forming)	ec:1.5.1.9	UM226_3034
Lysine degradation	dehydrogenase (NAD+, L-lysine-forming)	ec:1.5.1.7	UM226_6611
Lysine degradation	dehydrogenase (succinyl-transferring)	ec:1.2.4.2	UM226_7342, UM226_11354
Lysine degradation	dehydrogenase	ec:1.2.1.47	UM226_2239
Lysine degradation	dehydrogenase	ec:1.2.1.31	UM226_478, UM226_3258, UM226_7586
Lysine degradation	transaminase	ec:2.6.1.39	UM226_3324
Arginine and proline metabolism	carboxylase	ec:6.3.4.6	UM226_1673, UM226_3818
Arginine and proline metabolism	synthase	ec:6.3.4.5	UM226_8264, UM226_9248
Arginine and proline metabolism	decarboxylase	ec:4.1.1.50	UM226_3448
Arginine and proline metabolism	arginine amidinase	ec:3.5.3.1	UM226_1679
Arginine and proline metabolism	decarboxylase	ec:4.1.1.19	UM226_8082
Arginine and proline metabolism	decarboxylase	ec:4.1.1.17	UM226_8082
Arginine and proline metabolism	oxidase	ec:1.4.3.3	UM226_3105, UM226_3106, UM226_4304
Arginine and proline metabolism	ec:3.5.1.5 urease	ec:3.5.1.5	UM226_58
Arginine and proline metabolism	acylamidase	ec:3.5.1.4	UM226_7357, UM226_7883
Arginine and proline metabolism	glutaminase I	ec:3.5.1.2	UM226_11590
Arginine and proline metabolism	dehydrogenase (NADP+)	ec:1.4.1.4	UM226_8621
Arginine and proline metabolism	dehydrogenase	ec:1.4.1.2	UM226_10782
Arginine and proline metabolism	kinase	ec:2.7.2.8	UM226_7592
Arginine and proline metabolism	hydrolase	ec:3.5.1.54	UM226_1673, UM226_3818
Arginine and proline metabolism	5-kinase	ec:2.7.2.11	UM226_4568
Arginine and proline metabolism	N-acetyltransferase	ec:2.3.1.35	UM226_1981, UM226_8644, UM226_8645, UM226_10384
Arginine and proline metabolism	acid amidohydrolase	ec:3.5.1.14	UM226_1825, UM226_3317
Arginine and proline metabolism	lyase	ec:4.3.2.1	UM226_9281
Arginine and proline metabolism	dehydrogenase (NAD+)	ec:1.2.1.3	UM226_472, UM226_704, UM226_1893, UM226_1992, UM226_2239, UM226_2916, UM226_4074, UM226_4923, UM226_7412, UM226_10517, UM226_10921, UM226_11072, UM226_11317
Arginine and proline metabolism	synthase (ammonia)	ec:6.3.4.16	UM226_3664, UM226_3665, UM226_5956
Arginine and proline metabolism	N-acetyltransferase	ec:2.3.1.1	UM226_1981, UM226_8644, UM226_8645, UM226_9600, UM226_10384
Arginine and proline metabolism	reductase	ec:1.5.1.2	UM226_10760
Arginine and proline metabolism	carbamoyltransferase	ec:2.1.3.3	UM226_228
Arginine and proline metabolism	synthase	ec:2.5.1.22	UM226_1171
Arginine and proline metabolism	synthase	ec:2.5.1.16	UM226_1171
Arginine and proline metabolism	dehydrogenase	ec:1.2.1.41	UM226_10111
Arginine and proline metabolism	agmatine ureohydrolase	ec:3.5.3.11	UM226_5043, UM226_10929
Arginine and proline metabolism	transaminase	ec:2.6.1.1	UM226_4141, UM226_10408
Arginine and proline metabolism	reductase	ec:1.2.1.38	UM226_7592
Arginine and proline metabolism	dehydrogenase	ec:1.2.1.19	UM226_2239
Arginine and proline metabolism	ligase	ec:6.3.1.2	UM226_1444, UM226_3354, UM226_9293
Arginine and proline metabolism	aminotransferase	ec:2.6.1.13	UM226_6110
Arginine and proline metabolism	transaminase	ec:2.6.1.11	UM226_6110, UM226_6529
Histidine metabolism	decarboxylase	ec:4.1.1.28	UM226_1238
Histidine metabolism	isomerase	ec:5.3.1.16	UM226_8636
Histidine metabolism	dehydratase	ec:4.2.1.19	UM226_11015
Histidine metabolism	phosphoribosyltransferase	ec:2.4.2.17	UM226_6115
Histidine metabolism	cyclohydrolase	ec:3.5.4.19	UM226_10322, UM226_10323
Histidine metabolism	histidinol phosphate phosphatase	ec:3.1.3.15	UM226_10414
Histidine metabolism	diphosphatase	ec:3.6.1.31	UM226_10322, UM226_10323
Histidine metabolism	dehydrogenase [NAD(P)+]	ec:1.2.1.5	UM226_704, UM226_1893, UM226_2239, UM226_2916, UM226_4923, UM226_7412, UM226_10350, UM226_10517, UM226_10921, UM226_11072, UM226_11317
Histidine metabolism	dehydrogenase (NAD+)	ec:1.2.1.3	UM226_472, UM226_704, UM226_1893, UM226_1992, UM226_2239, UM226_2916, UM226_4074, UM226_4923, UM226_7412, UM226_10517, UM226_10921, UM226_11072, UM226_11317
Histidine metabolism	dehydrogenase	ec:1.1.1.23	UM226_10322, UM226_10323
Histidine metabolism	transaminase	ec:2.6.1.9	UM226_9757
Tyrosine metabolism	O-methyltransferase	ec:2.1.1.6	UM226_1598, UM226_6357
Tyrosine metabolism	beta-diketonase	ec:3.7.1.2	UM226_504, UM226_2810
Tyrosine metabolism	decarboxylase	ec:4.1.1.28	UM226_1238
Tyrosine metabolism	oxidase	ec:1.4.3.21	UM226_285, UM226_287, UM226_1614, UM226_5346, UM226_5347, UM226_7411, UM226_8641, UM226_11031, UM226_11032
Tyrosine metabolism	dehydrogenase	ec:1.1.1.1	UM226_2222, UM226_3892, UM226_4729, UM226_7898, UM226_9820, UM226_10754, UM226_10825
Tyrosine metabolism	oxidase	ec:1.2.3.1	UM226_7607, UM226_7880
Tyrosine metabolism	1,2-dioxygenase	ec:1.13.11.5	UM226_503, UM226_860, UM226_7895
Tyrosine metabolism	dehydrogenase [NAD(P)+]	ec:1.2.1.5	UM226_704, UM226_1893, UM226_2239, UM226_2916, UM226_4923, UM226_7412, UM226_10350, UM226_10517, UM226_10921, UM226_11072, UM226_11317
Tyrosine metabolism	dioxygenase	ec:1.13.11.27	UM226_4374
Tyrosine metabolism	transaminase	ec:2.6.1.57	UM226_3324
Tyrosine metabolism	transaminase	ec:2.6.1.9	UM226_9757
Tyrosine metabolism	transaminase	ec:2.6.1.1	UM226_4141, UM226_10408
Tyrosine metabolism	dehydrogenase [NAD(P)+]	ec:1.2.1.16	UM226_784, UM226_7952, UM226_10517, UM226_11058
Phenylalanine metabolism	decarboxylase	ec:4.1.1.28	UM226_1238
Phenylalanine metabolism	hydratase	ec:4.2.1.17	UM226_185, UM226_4435, UM226_6735, UM226_7037, UM226_7465, UM226_9724
Phenylalanine metabolism	oxidase	ec:1.4.3.21	UM226_285, UM226_287, UM226_1614, UM226_5346, UM226_5347, UM226_7411, UM226_8641, UM226_11031, UM226_11032
Phenylalanine metabolism	lactoperoxidase	ec:1.11.1.7	UM226_317, UM226_333, UM226_673, UM226_1322, UM226_2965, UM226_4480, UM226_4684, UM226_4920, UM226_6428, UM226_8463, UM226_8545, UM226_8918, UM226_10195, UM226_10449
Phenylalanine metabolism	acylamidase	ec:3.5.1.4	UM226_7357, UM226_7883
Phenylalanine metabolism	dehydrogenase	ec:1.1.1.157	UM226_1788
Phenylalanine metabolism	dehydrogenase [NAD(P)+]	ec:1.2.1.5	UM226_704, UM226_1893, UM226_2239, UM226_2916, UM226_4923, UM226_7412, UM226_10350, UM226_10517, UM226_10921, UM226_11072, UM226_11317
Phenylalanine metabolism	dioxygenase	ec:1.13.11.27	UM226_4374
Phenylalanine metabolism	transaminase	ec:2.6.1.57	UM226_3324
Phenylalanine metabolism	transaminase	ec:2.6.1.9	UM226_9757
Phenylalanine metabolism	transaminase	ec:2.6.1.1	UM226_4141, UM226_10408
Phenylalanine metabolism	ligase	ec:6.2.1.12	UM226_1896, UM226_5038, UM226_5378, UM226_7302, UM226_8504, UM226_9262
Tryptophan metabolism	ec:3.7.1.3 kynureninase	ec:3.7.1.3	UM226_8664, UM226_8743
Tryptophan metabolism	decarboxylase	ec:4.1.1.28	UM226_1238
Tryptophan metabolism	hydratase	ec:4.2.1.17	UM226_185, UM226_4435, UM226_6735, UM226_7037, UM226_7465, UM226_9724
Tryptophan metabolism	equilase	ec:1.11.1.6	UM226_843, UM226_1744, UM226_4856, UM226_7257, UM226_7336, UM226_7958
Tryptophan metabolism	reductase (NADPH)	ec:1.1.1.191	UM226_953, UM226_3923
Tryptophan metabolism	reductase (NADH)	ec:1.1.1.190	UM226_953, UM226_3923
Tryptophan metabolism	kynurenine formamidase	ec:3.5.1.9	UM226_2841, UM226_4867
Tryptophan metabolism	acylamidase	ec:3.5.1.4	UM226_7357, UM226_7883
Tryptophan metabolism	oxidase	ec:1.2.3.1	UM226_7607, UM226_7880
Tryptophan metabolism	3-monooxygenase	ec:1.14.13.9	UM226_1030
Tryptophan metabolism	3,4-dioxygenase	ec:1.13.11.6	UM226_7709
Tryptophan metabolism	dehydrogenase (NAD+)	ec:1.2.1.3	UM226_472, UM226_704, UM226_1893, UM226_1992, UM226_2239, UM226_2916, UM226_4074, UM226_4923, UM226_7412, UM226_10517, UM226_10921, UM226_11072, UM226_11317
Tryptophan metabolism	C-acetyltransferase	ec:2.3.1.9	UM226_1509, UM226_2215, UM226_9746
Tryptophan metabolism	dehydrogenase	ec:1.1.1.35	UM226_1788, UM226_9724, UM226_10948
Tryptophan metabolism	dehydrogenase (succinyl-transferring)	ec:1.2.4.2	UM226_7342, UM226_11354
Tryptophan metabolism	acetonitrilase	ec:3.5.5.1	UM226_1084, UM226_8068, UM226_9462
Tryptophan metabolism	transaminase	ec:2.6.1.7	UM226_2841
Tryptophan metabolism	monooxygenase	ec:1.14.14.1	UM226_867, UM226_4157
Phenylalanine, tyrosine and tryptophan biosynthesis	synthase	ec:4.1.1.48	UM226_1152
Phenylalanine, tyrosine and tryptophan biosynthesis	isomerase	ec:5.3.1.24	UM226_1152
Phenylalanine, tyrosine and tryptophan biosynthesis	mutase	ec:5.4.99.5	UM226_6463
Phenylalanine, tyrosine and tryptophan biosynthesis	synthase	ec:4.2.1.20	UM226_9375, UM226_9376
Phenylalanine, tyrosine and tryptophan biosynthesis	dehydratase	ec:4.2.1.10	UM226_1760, UM226_4713, UM226_6465, UM226_6471, UM226_10496
Phenylalanine, tyrosine and tryptophan biosynthesis	synthase	ec:4.1.3.27	UM226_1152, UM226_7614
Phenylalanine, tyrosine and tryptophan biosynthesis	phosphoribosyltransferase	ec:2.4.2.18	UM226_519
Phenylalanine, tyrosine and tryptophan biosynthesis	synthase	ec:4.2.3.5	UM226_259
Phenylalanine, tyrosine and tryptophan biosynthesis	synthase	ec:4.2.3.4	UM226_4713, UM226_9000
Phenylalanine, tyrosine and tryptophan biosynthesis	synthase	ec:2.5.1.54	UM226_836, UM226_837, UM226_1540, UM226_2560
Phenylalanine, tyrosine and tryptophan biosynthesis	dehydrogenase	ec:1.1.1.25	UM226_1760, UM226_4713, UM226_6467, UM226_6471, UM226_9000
Phenylalanine, tyrosine and tryptophan biosynthesis	1-carboxyvinyltransferase	ec:2.5.1.19	UM226_4713
Phenylalanine, tyrosine and tryptophan biosynthesis	transaminase	ec:2.6.1.57	UM226_3324
Phenylalanine, tyrosine and tryptophan biosynthesis	transaminase	ec:2.6.1.9	UM226_9757
Phenylalanine, tyrosine and tryptophan biosynthesis	transaminase	ec:2.6.1.1	UM226_4141, UM226_10408
Phenylalanine, tyrosine and tryptophan biosynthesis	kinase	ec:2.7.1.71	UM226_136, UM226_1760, UM226_4713, UM226_5258, UM226_6471
Phenylalanine, tyrosine and tryptophan biosynthesis	dehydrogenase (NADP+)	ec:1.3.1.13	UM226_2570
Phenylalanine, tyrosine and tryptophan biosynthesis	dehydrogenase	ec:1.3.1.12	UM226_2570
Metabolism of other amino acids
beta-Alanine metabolism	decarboxylase	ec:4.1.1.15	UM226_4477, UM226_7598
beta-Alanine metabolism	hydratase	ec:4.2.1.17	UM226_185, UM226_4435, UM226_6735, UM226_7037, UM226_7465, UM226_9724
beta-Alanine metabolism	oxidase	ec:1.4.3.21	UM226_285, UM226_287, UM226_1614, UM226_5346, UM226_5347, UM226_7411, UM226_8641, UM226_11031, UM226_11032
beta-Alanine metabolism	ligase	ec:6.3.2.1	UM226_2238
beta-Alanine metabolism	hydrolase	ec:3.1.2.4	UM226_6791
beta-Alanine metabolism	dehydrogenase [NAD(P)+]	ec:1.2.1.5	UM226_704, UM226_1893, UM226_2239, UM226_2916, UM226_4923, UM226_7412, UM226_10350, UM226_10517, UM226_10921, UM226_11072, UM226_11317
beta-Alanine metabolism	dehydrogenase (NAD+)	ec:1.2.1.3	UM226_472, UM226_704, UM226_1893, UM226_1992, UM226_2239, UM226_2916, UM226_4074, UM226_4923, UM226_7412, UM226_10517, UM226_10921, UM226_11072, UM226_11317
beta-Alanine metabolism	synthase	ec:2.5.1.22	UM226_1171
beta-Alanine metabolism	synthase	ec:2.5.1.16	UM226_1171
beta-Alanine metabolism	dehydrogenase	ec:1.2.1.19	UM226_2239
beta-Alanine metabolism	dehydrogenase (acetylating)	ec:1.2.1.18	UM226_3681
beta-Alanine metabolism	transaminase	ec:2.6.1.19	UM226_3122
Taurine and hypotaurine metabolism	decarboxylase	ec:4.1.1.15	UM226_4477, UM226_7598
Taurine and hypotaurine metabolism	glutamyl transpeptidase	ec:2.3.2.2	UM226_718, UM226_11300
Taurine and hypotaurine metabolism	dehydrogenase	ec:1.4.1.2	UM226_10782
Taurine and hypotaurine metabolism	kinase	ec:2.7.2.1	UM226_11616
Taurine and hypotaurine metabolism	dioxygenase	ec:1.13.11.20	UM226_2018
Phosphonate and phosphinate metabolism	cytidylyltransferase	ec:2.7.7.15	UM226_8565
Phosphonate and phosphinate metabolism	cytidylyltransferase	ec:2.7.7.14	UM226_8549, UM226_8565
Phosphonate and phosphinate metabolism	cholinephosphotransferase	ec:2.7.8.2	UM226_821
Phosphonate and phosphinate metabolism	EPT	ec:2.7.8.1	UM226_821
Selenocompound metabolism	adenylyltransferase	ec:2.7.7.4	UM226_4428
Selenocompound metabolism	S-methyltransferase	ec:2.1.1.14	UM226_2940, UM226_4765, UM226_7023
Selenocompound metabolism	beta-lyase	ec:4.4.1.8	UM226_6421
Selenocompound metabolism	gamma-lyase	ec:4.4.1.1	UM226_6421, UM226_7729
Selenocompound metabolism	gamma-synthase	ec:2.5.1.48	UM226_7729
Selenocompound metabolism	ligase	ec:6.1.1.10	UM226_2955, UM226_8078
Selenocompound metabolism	reductase	ec:1.8.1.9	UM226_7726
Cyanoamino acid metabolism	hydratase	ec:4.2.1.66	UM226_9462
Cyanoamino acid metabolism	hydratase	ec:4.2.1.65	UM226_9671
Cyanoamino acid metabolism	glutamyl transpeptidase	ec:2.3.2.2	UM226_718, UM226_11300
Cyanoamino acid metabolism	asparaginase II	ec:3.5.1.1	UM226_2720, UM226_10280, UM226_11147
Cyanoamino acid metabolism	gentiobiase	ec:3.2.1.21	UM226_4563, UM226_9883, UM226_10119, UM226_11150
Cyanoamino acid metabolism	hydroxymethyltransferase	ec:2.1.2.1	UM226_408, UM226_11535
Cyanoamino acid metabolism	beta-glucosidase	ec:3.2.1.117	UM226_11124
Cyanoamino acid metabolism	ec:3.5.1.49 formamidase	ec:3.5.1.49	UM226_371
Cyanoamino acid metabolism	nitrilase	ec:3.5.5.4	UM226_9671
Cyanoamino acid metabolism	acetonitrilase	ec:3.5.5.1	UM226_1084, UM226_8068, UM226_9462
Cyanoamino acid metabolism	ligase	ec:6.3.1.1	UM226_10206
D-Glutamine and D-glutamate metabolism	glutaminase I	ec:3.5.1.2	UM226_11590
D-Alanine metabolism	racemase	ec:5.1.1.1	UM226_7876
D-Arginine and D-ornithine metabolism	oxidase	ec:1.4.3.3	UM226_3105, UM226_3106, UM226_4304
Glutathione metabolism	decarboxylase	ec:4.1.1.17	UM226_8082
Glutathione metabolism	glutamyl transpeptidase	ec:2.3.2.2	UM226_718, UM226_11300
Glutathione metabolism	synthase	ec:6.3.2.3	UM226_3788
Glutathione metabolism	ligase	ec:6.3.2.2	UM226_1228, UM226_7797, UM226_7947, UM226_8802
Glutathione metabolism	peroxidase	ec:1.11.1.9	UM226_1206, UM226_2053, UM226_5792
Glutathione metabolism	thioredoxin peroxidase	ec:1.11.1.15	UM226_6428
Glutathione metabolism	glutathione peroxidase	ec:1.11.1.12	UM226_1206
Glutathione metabolism	reductase	ec:1.17.4.1	UM226_7207, UM226_8603
Glutathione metabolism	(ATP-hydrolysing)	ec:3.5.2.9	UM226_11197
Glutathione metabolism	dehydrogenase (NADP+)	ec:1.1.1.49	UM226_141
Glutathione metabolism	dehydrogenase (NADP+-dependent, decarboxylating)	ec:1.1.1.44	UM226_799, UM226_4258, UM226_5184, UM226_7900, UM226_9601, UM226_10052, UM226_10376
Glutathione metabolism	dehydrogenase (NADP+)	ec:1.1.1.42	UM226_4715
Glutathione metabolism	synthase	ec:2.5.1.22	UM226_1171
Glutathione metabolism	transferase	ec:2.5.1.18	UM226_2053, UM226_5792, UM226_8707, UM226_10008, UM226_10293
Glutathione metabolism	synthase	ec:2.5.1.16	UM226_1171
Glutathione metabolism	reductase	ec:1.8.1.7	UM226_5792, UM226_10498
Glycan biosynthesis and metabolism
Other types of O-glycan biosynthesis	mannosyltransferase	ec:2.4.1.109	UM226_6671, UM226_7462, UM226_7766, UM226_9078
Various types of N-glycan biosynthesis	hexosaminidase	ec:3.2.1.52	UM226_1246, UM226_6768, UM226_10798
Various types of N-glycan biosynthesis	N-acetylglucosaminyltransferase	ec:2.4.1.141	UM226_8628
Various types of N-glycan biosynthesis	alpha-1,2-mannosyltransferase	ec:2.4.1.131	UM226_3743, UM226_3859, UM226_10274
Various types of N-glycan biosynthesis	1,2-alpha-mannosidase	ec:3.2.1.113	UM226_924, UM226_1856, UM226_4076, UM226_4288, UM226_4289, UM226_4562, UM226_5199, UM226_5777, UM226_6780, UM226_6935, UM226_7154, UM226_8092, UM226_9712, UM226_9714, UM226_10100
N-Glycan biosynthesis	N-acetylglucosaminephosphotransferase	ec:2.7.8.15	UM226_4541
N-Glycan biosynthesis	1,3-alpha-glucosidase	ec:3.2.1.84	UM226_1301
N-Glycan biosynthesis	N-acetylglucosaminyltransferase	ec:2.4.1.141	UM226_8628
N-Glycan biosynthesis	alpha-1,2-mannosyltransferase	ec:2.4.1.131	UM226_3743, UM226_3859, UM226_10274
N-Glycan biosynthesis	beta-glucosyltransferase	ec:2.4.1.117	UM226_10766
N-Glycan biosynthesis	1,2-alpha-mannosidase	ec:3.2.1.113	UM226_924, UM226_1856, UM226_4076, UM226_4288, UM226_4289, UM226_4562, UM226_5199, UM226_5777, UM226_6780, UM226_6935, UM226_7154, UM226_8092, UM226_9712, UM226_9714, UM226_10100
N-Glycan biosynthesis	glucosidase	ec:3.2.1.106	UM226_2107, UM226_5396, UM226_8609
N-Glycan biosynthesis	beta-D-mannosyltransferase	ec:2.4.1.83	UM226_5317, UM226_7462, UM226_11435
N-Glycan biosynthesis	kinase	ec:2.7.1.108	UM226_1653
Glycosaminoglycan degradation	hexosaminidase	ec:3.2.1.52	UM226_1246, UM226_6768, UM226_10798
Glycosaminoglycan degradation	lactase (ambiguous)	ec:3.2.1.23	UM226_1276, UM226_2123, UM226_2727, UM226_4984, UM226_10654
Glycosylphosphatidylinositol(GPI)-anchor biosynthesis	N-acetylglucosaminyltransferase	ec:2.4.1.198	UM226_1812, UM226_1813, UM226_4622, UM226_4718, UM226_6627
Glycosphingolipid biosynthesis - ganglio series	hexosaminidase	ec:3.2.1.52	UM226_1246, UM226_6768, UM226_10798
Glycosphingolipid biosynthesis - ganglio series	lactase (ambiguous)	ec:3.2.1.23	UM226_1276, UM226_2123, UM226_2727, UM226_4984, UM226_10654
Glycosphingolipid biosynthesis - globo series	hexosaminidase	ec:3.2.1.52	UM226_1246, UM226_6768, UM226_10798
Glycosphingolipid biosynthesis - globo series	melibiase	ec:3.2.1.22	UM226_9426, UM226_9865, UM226_9866
Peptidoglycan biosynthesis	MraY transferase	ec:2.7.8.13	UM226_4541
Other glycan degradation	hexosaminidase	ec:3.2.1.52	UM226_1246, UM226_6768, UM226_10798
Other glycan degradation	alpha-fucosidase	ec:3.2.1.51	UM226_9358
Other glycan degradation	psychosine hydrolase	ec:3.2.1.45	UM226_10951
Other glycan degradation	mannanase	ec:3.2.1.25	UM226_11124
Other glycan degradation	alpha-D-mannosidase	ec:3.2.1.24	UM226_1856, UM226_5199, UM226_7834, UM226_8092
Other glycan degradation	lactase (ambiguous)	ec:3.2.1.23	UM226_1276, UM226_2123, UM226_2727, UM226_4984, UM226_10654
Metabolism of cofactors and vitamins
Thiamine metabolism	diphosphokinase	ec:2.7.6.2	UM226_583, UM226_10290
Thiamine metabolism	kinase	ec:2.7.4.7	UM226_3438, UM226_3439
Thiamine metabolism	diphosphorylase	ec:2.5.1.3	UM226_5861, UM226_5862
Thiamine metabolism	desulfurase	ec:2.8.1.7	UM226_10842
Thiamine metabolism	phosphatase	ec:3.6.1.15	UM226_227, UM226_403, UM226_613, UM226_783, UM226_1613, UM226_1726, UM226_2224, UM226_2229, UM226_2806, UM226_2982, UM226_3875, UM226_4233, UM226_6160, UM226_6318, UM226_8563, UM226_8589, UM226_9279, UM226_9681, UM226_9721, UM226_10287, UM226_10595, UM226_10789, UM226_10923, UM226_11004, UM226_11644
Thiamine metabolism	kinase	ec:2.7.1.50	UM226_5861, UM226_5862
Riboflavin metabolism	reductase (NADPH)	ec:1.5.1.30	UM226_259
Riboflavin metabolism	reductase	ec:1.1.1.193	UM226_11307, UM226_11369
Riboflavin metabolism	deaminase	ec:3.5.4.26	UM226_11307
Riboflavin metabolism	cyclohydrolase II	ec:3.5.4.25	UM226_131, UM226_10848, UM226_10849
Riboflavin metabolism	synthetase	ec:2.7.7.2	UM226_2274
Riboflavin metabolism	synthase	ec:2.5.1.9	UM226_7148, UM226_8509
Riboflavin metabolism	phosphatase	ec:3.1.3.2	UM226_586, UM226_591, UM226_1017, UM226_1817, UM226_2177, UM226_3006, UM226_3527, UM226_4204, UM226_4777, UM226_6508, UM226_6920, UM226_10632, UM226_11268
Riboflavin metabolism	synthase	ec:4.1.99.12	UM226_11348
Riboflavin metabolism	kinase	ec:2.7.1.26	UM226_952
Vitamin B6 metabolism	5'-phosphate synthase	ec:1.4.3.5	UM226_2276
Vitamin B6 metabolism	oxidase	ec:1.2.3.1	UM226_7607, UM226_7880
Vitamin B6 metabolism	4-dehydrogenase	ec:1.1.1.107	UM226_10512
Vitamin B6 metabolism	4-dehydrogenase	ec:1.1.1.65	UM226_3228, UM226_10512
Vitamin B6 metabolism	synthase	ec:4.2.3.1	UM226_511
Vitamin B6 metabolism	transaminase	ec:2.6.1.52	UM226_4007
Vitamin B6 metabolism	kinase	ec:2.7.1.35	UM226_7812
Nicotinate and nicotinamide metabolism	transhydrogenase (Re/Si-specific)	ec:1.6.1.2	UM226_8660, UM226_11429, UM226_11430
Nicotinate and nicotinamide metabolism	transhydrogenase (Si-specific)	ec:1.6.1.1	UM226_8660, UM226_11429
Nicotinate and nicotinamide metabolism	lyase	ec:4.1.3.32	UM226_1169, UM226_1457
Nicotinate and nicotinamide metabolism	diphosphorylase (carboxylating)	ec:2.4.2.19	UM226_218, UM226_8127
Nicotinate and nicotinamide metabolism	synthase (glutamine-hydrolysing)	ec:6.3.5.1	UM226_1093
Nicotinate and nicotinamide metabolism	adenylyltransferase	ec:2.7.7.1	UM226_7640
Nicotinate and nicotinamide metabolism	oxidase	ec:1.2.3.1	UM226_7607, UM226_7880
Nicotinate and nicotinamide metabolism	phosphorylase	ec:2.4.2.1	UM226_11044
Nicotinate and nicotinamide metabolism	adenylyltransferase	ec:2.7.7.18	UM226_7640
Nicotinate and nicotinamide metabolism	kinase	ec:2.7.1.23	UM226_1170, UM226_7211, UM226_11053
Pantothenate and CoA biosynthesis	decarboxylase	ec:4.1.1.36	UM226_8205
Pantothenate and CoA biosynthesis	ligase	ec:6.3.2.5	UM226_2904
Pantothenate and CoA biosynthesis	ligase	ec:6.3.2.1	UM226_2238
Pantothenate and CoA biosynthesis	synthase	ec:2.2.1.6	UM226_7456, UM226_10199
Pantothenate and CoA biosynthesis	reductoisomerase	ec:1.1.1.86	UM226_502, UM226_11367
Pantothenate and CoA biosynthesis	synthase	ec:2.7.8.7	UM226_7189, UM226_11591
Pantothenate and CoA biosynthesis	transaminase	ec:2.6.1.42	UM226_2790, UM226_8049, UM226_8090
Pantothenate and CoA biosynthesis	kinase	ec:2.7.1.33	UM226_11485
Pantothenate and CoA biosynthesis	dehydratase	ec:4.2.1.9	UM226_3820, UM226_5669
Pantothenate and CoA biosynthesis	kinase	ec:2.7.1.24	UM226_3724
Ubiquinone and other terpenoid-quinone biosynthesis	dehydrogenase (quinone)	ec:1.6.5.2	UM226_7503
Ubiquinone and other terpenoid-quinone biosynthesis	dioxygenase	ec:1.13.11.27	UM226_4374
Ubiquinone and other terpenoid-quinone biosynthesis	polyprenyltransferase	ec:2.5.1.39	UM226_2972
Ubiquinone and other terpenoid-quinone biosynthesis	ligase	ec:6.2.1.12	UM226_1896, UM226_5038, UM226_5378, UM226_7302, UM226_8504, UM226_9262
Biotin metabolism	dehydratase	ec:4.2.1.59	UM226_7190
Biotin metabolism	reductase	ec:1.1.1.100	UM226_7189
Biotin metabolism	synthase	ec:2.8.1.6	UM226_7118
Biotin metabolism	synthase	ec:2.3.1.47	UM226_1447
Biotin metabolism	synthase I	ec:2.3.1.41	UM226_5506, UM226_7189, UM226_8046, UM226_8855
Biotin metabolism	ligase	ec:6.3.4.15	UM226_2460
Biotin metabolism	reductase (NADPH, Si-specific)	ec:1.3.1.10	UM226_7190
Lipoic acid metabolism	synthase	ec:2.8.1.8	UM226_4424
Folate biosynthesis	diphosphokinase	ec:2.7.6.3	UM226_9725
Folate biosynthesis	cyclohydrolase I	ec:3.5.4.16	UM226_3522
Folate biosynthesis	synthase	ec:6.3.2.17	UM226_8331
Folate biosynthesis	phosphatase	ec:3.1.3.1	UM226_3746, UM226_5739, UM226_8342
Folate biosynthesis	reductase	ec:1.5.1.3	UM226_5848
Folate biosynthesis	synthase	ec:2.5.1.15	UM226_9725
One carbon pool by folate	ligase	ec:6.3.4.3	UM226_10372
One carbon pool by folate	S-aminomethyldihydrolipoylprotein:(6S)-tetrahydrofolate aminomethyltransferase (ammonia-forming)	ec:2.1.2.10	UM226_5973, UM226_9464
One carbon pool by folate	reductase [NAD(P)H]	ec:1.5.1.20	UM226_1352, UM226_9718
One carbon pool by folate	dehydrogenase (NAD+)	ec:1.5.1.15	UM226_7870
One carbon pool by folate	synthase	ec:2.1.1.45	UM226_9696
One carbon pool by folate	formyltransferase	ec:2.1.2.9	UM226_10372
One carbon pool by folate	formyltransferase	ec:2.1.2.3	UM226_3934
One carbon pool by folate	formyltransferase	ec:2.1.2.2	UM226_3837, UM226_5835
One carbon pool by folate	hydroxymethyltransferase	ec:2.1.2.1	UM226_408, UM226_11535
One carbon pool by folate	cyclohydrolase	ec:3.5.4.9	UM226_10372
One carbon pool by folate	cyclo-ligase	ec:6.3.3.2	UM226_8364, UM226_9708
One carbon pool by folate	deformylase	ec:3.5.1.10	UM226_7420
One carbon pool by folate	dehydrogenase (NADP+)	ec:1.5.1.5	UM226_10372
One carbon pool by folate	reductase	ec:1.5.1.3	UM226_5848
Retinol metabolism	1-monooxygenase	ec:1.14.15.3	UM226_6569
Retinol metabolism	dehydrogenase	ec:1.1.1.1	UM226_2222, UM226_3892, UM226_4729, UM226_7898, UM226_9820, UM226_10754, UM226_10825
Retinol metabolism	oxidase	ec:1.2.3.1	UM226_7607, UM226_7880
Retinol metabolism	dehydrogenase (NAD+)	ec:1.1.1.105	UM226_6511, UM226_9088, UM226_9167
Retinol metabolism	dehydrogenase	ec:1.2.1.36	UM226_472, UM226_1893, UM226_1992, UM226_11072, UM226_11317
Retinol metabolism	monooxygenase	ec:1.14.14.1	UM226_867, UM226_4157
Porphyrin and chlorophyll metabolism	decarboxylase	ec:4.1.1.37	UM226_9631
Porphyrin and chlorophyll metabolism	synthase	ec:4.2.1.75	UM226_1692
Porphyrin and chlorophyll metabolism	ferro-protoporphyrin chelatase	ec:4.99.1.1	UM226_6632, UM226_7481, UM226_10771
Porphyrin and chlorophyll metabolism	synthase	ec:4.2.1.24	UM226_8562
Porphyrin and chlorophyll metabolism	C-methyltransferase	ec:2.1.1.107	UM226_2877
Porphyrin and chlorophyll metabolism	synthase	ec:4.4.1.17	UM226_8037, UM226_10564
Porphyrin and chlorophyll metabolism	oxygenase (biliverdin-producing)	ec:1.14.99.3	UM226_5620, UM226_7454
Porphyrin and chlorophyll metabolism	synthase	ec:2.3.1.37	UM226_3785
Porphyrin and chlorophyll metabolism	synthase	ec:2.5.1.61	UM226_7215
Porphyrin and chlorophyll metabolism	ligase	ec:6.1.1.17	UM226_1257, UM226_1359, UM226_1360, UM226_8146, UM226_8438
Porphyrin and chlorophyll metabolism	oxidase	ec:1.3.3.4	UM226_10015
Porphyrin and chlorophyll metabolism	oxidase	ec:1.3.3.3	UM226_4027
Porphyrin and chlorophyll metabolism	ceruloplasmin	ec:1.16.3.1	UM226_875, UM226_2829
Metabolism of terpenoids and polyketides
Geraniol degradation	hydratase	ec:4.2.1.17	UM226_185, UM226_4435, UM226_6735, UM226_7037, UM226_7465, UM226_9724
Geraniol degradation	lyase	ec:4.1.3.4	UM226_7610
Geraniol degradation	C-acyltransferase	ec:2.3.1.16	UM226_2215, UM226_7026, UM226_7897
Geraniol degradation	dehydrogenase	ec:1.1.1.35	UM226_1788, UM226_9724, UM226_10948
Terpenoid backbone biosynthesis	decarboxylase	ec:4.1.1.33	UM226_8036, UM226_8627
Terpenoid backbone biosynthesis	O-methyltransferase	ec:2.1.1.100	UM226_8841
Terpenoid backbone biosynthesis	kinase	ec:2.7.4.2	UM226_3469
Terpenoid backbone biosynthesis	geranyl-diphosphate synthase	ec:2.5.1.1	UM226_3474, UM226_4248
Terpenoid backbone biosynthesis	farnesyltransferase	ec:2.5.1.58	UM226_1588, UM226_3474
Terpenoid backbone biosynthesis	C-acetyltransferase	ec:2.3.1.9	UM226_1509, UM226_2215, UM226_9746
Terpenoid backbone biosynthesis	reductase (NADPH)	ec:1.1.1.34	UM226_5651, UM226_5652
Terpenoid backbone biosynthesis	synthase [(2E,6E)-farnesyl-diphosphate specific]	ec:2.5.1.31	UM226_4248, UM226_9784
Terpenoid backbone biosynthesis	diphosphate synthase	ec:2.5.1.30	UM226_4248
Terpenoid backbone biosynthesis	diphosphate synthase	ec:2.5.1.29	UM226_3474, UM226_9498, UM226_9733
Terpenoid backbone biosynthesis	diphosphate synthase	ec:2.5.1.10	UM226_3474, UM226_9498, UM226_9733
Terpenoid backbone biosynthesis	synthase	ec:2.3.3.10	UM226_7161, UM226_10335
Terpenoid backbone biosynthesis	Delta-isomerase	ec:5.3.3.2	UM226_4745
Terpenoid backbone biosynthesis	kinase	ec:2.7.1.36	UM226_6117
Carotenoid biosynthesis	synthase	ec:2.5.1.32	UM226_1813
Limonene and pinene degradation	hydratase	ec:4.2.1.17	UM226_185, UM226_4435, UM226_6735, UM226_7037, UM226_7465, UM226_9724
Limonene and pinene degradation	dehydrogenase (NAD+)	ec:1.2.1.3	UM226_472, UM226_704, UM226_1893, UM226_1992, UM226_2239, UM226_2916, UM226_4074, UM226_4923, UM226_7412, UM226_10517, UM226_10921, UM226_11072, UM226_11317
Monoterpenoid biosynthesis	reductase	ec:1.3.1.81	UM226_55, UM226_7910
Sesquiterpenoid and triterpenoid biosynthesis	synthase	ec:4.2.3.9	UM226_8055
Sesquiterpenoid and triterpenoid biosynthesis	synthase	ec:2.5.1.21	UM226_1936
Zeatin biosynthesis	dimethylallyltransferase	ec:2.5.1.75	UM226_1248
Biosynthesis of ansamycins	glycolaldehydetransferase	ec:2.2.1.1	UM226_5174, UM226_8537
Tetracycline biosynthesis	carboxylase	ec:6.4.1.2	UM226_3818, UM226_7523
Polyketide sugar unit biosynthesis	reductase	ec:1.1.1.133	UM226_3690
Biosynthesis of other secondary metabolites
Phenylpropanoid biosynthesis	lactoperoxidase	ec:1.11.1.7	UM226_317, UM226_333, UM226_673, UM226_1322, UM226_2965, UM226_4480, UM226_4684, UM226_4920, UM226_6428, UM226_8463, UM226_8545, UM226_8918, UM226_10195, UM226_10449
Phenylpropanoid biosynthesis	dehydrogenase	ec:1.1.1.195	UM226_7797, UM226_7947, UM226_8802
Phenylpropanoid biosynthesis	gentiobiase	ec:3.2.1.21	UM226_4563, UM226_9883, UM226_10119, UM226_11150
Phenylpropanoid biosynthesis	reductase	ec:1.2.1.44	UM226_5942
Phenylpropanoid biosynthesis	ligase	ec:6.2.1.12	UM226_1896, UM226_5038, UM226_5378, UM226_7302, UM226_8504, UM226_9262
Indole alkaloid biosynthesis	decarboxylase	ec:4.1.1.28	UM226_1238
Isoquinoline alkaloid biosynthesis	decarboxylase	ec:4.1.1.28	UM226_1238
Isoquinoline alkaloid biosynthesis	oxidase	ec:1.4.3.21	UM226_285, UM226_287, UM226_1614, UM226_5346, UM226_5347, UM226_7411, UM226_8641, UM226_11031, UM226_11032
Isoquinoline alkaloid biosynthesis	transaminase	ec:2.6.1.57	UM226_3324
Isoquinoline alkaloid biosynthesis	transaminase	ec:2.6.1.1	UM226_4141, UM226_10408
Penicillin and cephalosporin biosynthesis	oxidase	ec:1.4.3.3	UM226_3105, UM226_3106, UM226_4304
Penicillin and cephalosporin biosynthesis	penicillinase	ec:3.5.2.6	UM226_4562
Tropane, piperidine and pyridine alkaloid biosynthesis	oxidase	ec:1.4.3.21	UM226_285, UM226_287, UM226_1614, UM226_5346, UM226_5347, UM226_7411, UM226_8641, UM226_11031, UM226_11032
Tropane, piperidine and pyridine alkaloid biosynthesis	transaminase	ec:2.6.1.57	UM226_3324
Tropane, piperidine and pyridine alkaloid biosynthesis	transaminase	ec:2.6.1.9	UM226_9757
Tropane, piperidine and pyridine alkaloid biosynthesis	transaminase	ec:2.6.1.1	UM226_4141, UM226_10408
Caffeine metabolism	oxidase	ec:1.17.3.2	UM226_7607, UM226_7880
Caffeine metabolism	urate hydroxylase	ec:1.7.3.3	UM226_10622
Caffeine metabolism	monooxygenase	ec:1.14.14.1	UM226_867, UM226_4157
Betalain biosynthesis	O-methyltransferase	ec:2.1.1.6	UM226_1598, UM226_6357
Betalain biosynthesis	decarboxylase	ec:4.1.1.28	UM226_1238
Glucosinolate biosynthesis	transaminase	ec:2.6.1.42	UM226_2790, UM226_8049, UM226_8090
Streptomycin biosynthesis	glucokinase (phosphorylating)	ec:2.7.1.2	UM226_9297, UM226_10105
Streptomycin biosynthesis	hexokinase type IV glucokinase	ec:2.7.1.1	UM226_7169
Streptomycin biosynthesis	reductase	ec:1.1.1.133	UM226_3690
Streptomycin biosynthesis	phosphatase	ec:3.1.3.25	UM226_3423, UM226_4260, UM226_6466
Streptomycin biosynthesis	synthase	ec:5.5.1.4	UM226_9509
Streptomycin biosynthesis	(alpha-D-glucose-1,6-bisphosphate-dependent)	ec:5.4.2.2	UM226_2457, UM226_7315, UM226_7443
Butirosin and neomycin biosynthesis	glucokinase (phosphorylating)	ec:2.7.1.2	UM226_9297, UM226_10105
Butirosin and neomycin biosynthesis	hexokinase type IV glucokinase	ec:2.7.1.1	UM226_7169
Novobiocin biosynthesis	transaminase	ec:2.6.1.57	UM226_3324
Novobiocin biosynthesis	transaminase	ec:2.6.1.9	UM226_9757
Novobiocin biosynthesis	transaminase	ec:2.6.1.1	UM226_4141, UM226_10408
Novobiocin biosynthesis	dehydrogenase	ec:1.3.1.12	UM226_2570
Aflatoxin biosynthesis	carboxylase	ec:6.4.1.2	UM226_3818, UM226_7523
Xenobiotics biodegradation and metabolism
Naphthalene degradation	dehydrogenase	ec:1.1.1.1	UM226_2222, UM226_3892, UM226_4729, UM226_7898, UM226_9820, UM226_10754, UM226_10825
Steroid degradation	dehydrogenase	ec:1.1.1.145	UM226_999, UM226_7654
Steroid degradation	4-dehydrogenase (acceptor)	ec:1.3.99.5	UM226_10522
Drug metabolism - other enzymes	oxidase	ec:1.17.3.2	UM226_7607, UM226_7880
Drug metabolism - other enzymes	phosphoribosyltransferase	ec:2.4.2.10	UM226_872, UM226_9712
Drug metabolism - other enzymes	S-methyltransferase	ec:2.1.1.67	UM226_11005
Drug metabolism - other enzymes	synthase (glutamine-hydrolysing)	ec:6.3.5.2	UM226_72, UM226_3664, UM226_3665, UM226_5956
Drug metabolism - other enzymes	deaminase	ec:3.5.4.5	UM226_7887
Drug metabolism - other enzymes	phosphoribosyltransferase	ec:2.4.2.8	UM226_10560
Drug metabolism - other enzymes	dehydrogenase	ec:1.1.1.205	UM226_1881
Drug metabolism - other enzymes	ali-esterase	ec:3.1.1.1	UM226_2827, UM226_6413, UM226_6727, UM226_9013, UM226_10566, UM226_10720, UM226_11019
Drug metabolism - other enzymes	kinase	ec:2.7.1.48	UM226_129, UM226_2224, UM226_5012
Drug metabolism - cytochrome P450	dehydrogenase	ec:1.1.1.1	UM226_2222, UM226_3892, UM226_4729, UM226_7898, UM226_9820, UM226_10754, UM226_10825
Drug metabolism - cytochrome P450	oxidase	ec:1.2.3.1	UM226_7607, UM226_7880
Drug metabolism - cytochrome P450	monooxygenase	ec:1.14.13.8	UM226_94, UM226_1044, UM226_1313, UM226_1621, UM226_1891, UM226_1901, UM226_1919, UM226_2765, UM226_5472, UM226_5630, UM226_6304, UM226_6517, UM226_6518, UM226_7783, UM226_8007, UM226_10096, UM226_10603, UM226_11141
Drug metabolism - cytochrome P450	dehydrogenase [NAD(P)+]	ec:1.2.1.5	UM226_704, UM226_1893, UM226_2239, UM226_2916, UM226_4923, UM226_7412, UM226_10350, UM226_10517, UM226_10921, UM226_11072, UM226_11317
Drug metabolism - cytochrome P450	transferase	ec:2.5.1.18	UM226_2053, UM226_5792, UM226_8707, UM226_10008, UM226_10293
Drug metabolism - cytochrome P450	monooxygenase	ec:1.14.14.1	UM226_867, UM226_4157
Metabolism of xenobiotics by cytochrome P450	epoxide hydrolase	ec:3.3.2.9	UM226_898, UM226_2731, UM226_10321
Metabolism of xenobiotics by cytochrome P450	reductase (NADPH)	ec:1.1.1.184	UM226_65, UM226_3253, UM226_3874, UM226_4110, UM226_5251, UM226_7024, UM226_7419, UM226_7622, UM226_8169, UM226_8757, UM226_9382
Metabolism of xenobiotics by cytochrome P450	dehydrogenase	ec:1.1.1.1	UM226_2222, UM226_3892, UM226_4729, UM226_7898, UM226_9820, UM226_10754, UM226_10825
Metabolism of xenobiotics by cytochrome P450	dehydrogenase [NAD(P)+]	ec:1.2.1.5	UM226_704, UM226_1893, UM226_2239, UM226_2916, UM226_4923, UM226_7412, UM226_10350, UM226_10517, UM226_10921, UM226_11072, UM226_11317
Metabolism of xenobiotics by cytochrome P450	transferase	ec:2.5.1.18	UM226_2053, UM226_5792, UM226_8707, UM226_10008, UM226_10293
Metabolism of xenobiotics by cytochrome P450	monooxygenase	ec:1.14.14.1	UM226_867, UM226_4157
Caprolactam degradation	hydratase	ec:4.2.1.17	UM226_185, UM226_4435, UM226_6735, UM226_7037, UM226_7465, UM226_9724
Caprolactam degradation	dehydrogenase (NADP+)	ec:1.1.1.2	UM226_4857, UM226_4923, UM226_6523, UM226_7797, UM226_7947, UM226_8802, UM226_11092
Caprolactam degradation	dehydrogenase	ec:1.1.1.35	UM226_1788, UM226_9724, UM226_10948
Atrazine degradation	hydratase	ec:4.2.1.69	UM226_5726
Atrazine degradation	ec:3.5.1.5 urease	ec:3.5.1.5	UM226_58
Atrazine degradation	hydrolase	ec:3.5.1.54	UM226_1673, UM226_3818
Styrene degradation	beta-diketonase	ec:3.7.1.2	UM226_504, UM226_2810
Styrene degradation	acylamidase	ec:3.5.1.4	UM226_7357, UM226_7883
Styrene degradation	1,2-dioxygenase	ec:1.13.11.5	UM226_503, UM226_860, UM226_7895
Styrene degradation	acetonitrilase	ec:3.5.5.1	UM226_1084, UM226_8068, UM226_9462
Ethylbenzene degradation	C-acyltransferase	ec:2.3.1.16	UM226_2215, UM226_7026, UM226_7897
Chloroalkane and chloroalkene degradation	epoxide hydrolase	ec:3.3.2.10	UM226_898, UM226_2731, UM226_9581, UM226_10321, UM226_10478
Chloroalkane and chloroalkene degradation	dehydrogenase	ec:1.1.1.1	UM226_2222, UM226_3892, UM226_4729, UM226_7898, UM226_9820, UM226_10754, UM226_10825
Chloroalkane and chloroalkene degradation	dehydrogenase (NAD+)	ec:1.2.1.3	UM226_472, UM226_704, UM226_1893, UM226_1992, UM226_2239, UM226_2916, UM226_4074, UM226_4923, UM226_7412, UM226_10517, UM226_10921, UM226_11072, UM226_11317
Chloroalkane and chloroalkene degradation	dehydrogenase	ec:1.2.1.46	UM226_9820
Toluene degradation	maleylacetate enol-lactonase	ec:3.1.1.45	UM226_4449
Toluene degradation	1,2-dioxygenase	ec:1.13.11.1	UM226_417, UM226_419, UM226_1771, UM226_2031, UM226_5457, UM226_8878
Toluene degradation	dehydrogenase	ec:1.1.1.35	UM226_1788, UM226_9724, UM226_10948
Toluene degradation	dehydrogenase (NAD+)	ec:1.2.1.28	UM226_11317
Xylene degradation	dehydrogenase (NAD+)	ec:1.2.1.28	UM226_11317
Fluorobenzoate degradation	maleylacetate enol-lactonase	ec:3.1.1.45	UM226_4449
Fluorobenzoate degradation	1,2-dioxygenase	ec:1.13.11.1	UM226_417, UM226_419, UM226_1771, UM226_2031, UM226_5457, UM226_8878
Benzoate degradation	decarboxylase	ec:4.1.1.44	UM226_10377
Benzoate degradation	hydratase	ec:4.2.1.17	UM226_185, UM226_4435, UM226_6735, UM226_7037, UM226_7465, UM226_9724
Benzoate degradation	dehydrogenase	ec:1.1.1.157	UM226_1788
Benzoate degradation	1,2-dioxygenase	ec:1.13.11.1	UM226_417, UM226_419, UM226_1771, UM226_2031, UM226_5457, UM226_8878
Benzoate degradation	C-acyltransferase	ec:2.3.1.16	UM226_2215, UM226_7026, UM226_7897
Benzoate degradation	C-acetyltransferase	ec:2.3.1.9	UM226_1509, UM226_2215, UM226_9746
Benzoate degradation	4-monooxygenase	ec:1.14.13.12	UM226_3315
Benzoate degradation	cyclase	ec:5.5.1.5	UM226_420
Benzoate degradation	cycloisomerase	ec:5.5.1.2	UM226_7896
Chlorocyclohexane and chlorobenzene degradation	maleylacetate enol-lactonase	ec:3.1.1.45	UM226_4449
Chlorocyclohexane and chlorobenzene degradation	1,2-dioxygenase	ec:1.13.11.1	UM226_417, UM226_419, UM226_1771, UM226_2031, UM226_5457, UM226_8878
Aminobenzoate degradation	hydratase	ec:4.2.1.17	UM226_185, UM226_4435, UM226_6735, UM226_7037, UM226_7465, UM226_9724
Aminobenzoate degradation	CoA-transferase	ec:2.8.3.8	UM226_7061
Aminobenzoate degradation	acylamidase	ec:3.5.1.4	UM226_7357, UM226_7883
Aminobenzoate degradation	nitrophenyl phosphatase	ec:3.1.3.41	UM226_1026, UM226_8342
Aminobenzoate degradation	phosphatase	ec:3.1.3.2	UM226_586, UM226_591, UM226_1017, UM226_1817, UM226_2177, UM226_3006, UM226_3527, UM226_4204, UM226_4777, UM226_6508, UM226_6920, UM226_10632, UM226_11268
Aminobenzoate degradation	phosphatase	ec:3.1.3.1	UM226_3746, UM226_5739, UM226_8342
Aminobenzoate degradation	acetylphosphatase	ec:3.6.1.7	UM226_1665
Aminobenzoate degradation	acetonitrilase	ec:3.5.5.1	UM226_1084, UM226_8068, UM226_9462
Aminobenzoate degradation	4-monooxygenase	ec:1.14.13.12	UM226_3315
Aminobenzoate degradation	monooxygenase	ec:1.14.14.1	UM226_867, UM226_4157
Aminobenzoate degradation	dehydrogenase (NAD+)	ec:1.2.1.28	UM226_11317
