# Supplementary material for: Dissecting the fungal biology of Bipolaris papendorfii: from phylogenetic to comparative genomic analysis
Source: DNA Res. 2015 Apr 27;22(3):219–32. doi: 10.1093/dnares/dsv007 (PMC4463846; doi:10.1093/dnares/dsv007)
Supplement: Supplementary Data [file supp_dsv007_dsv007supp_table6.xlsx]

## Sheet: Sheet1
Supplementary Table S6. CAZyme class annotation distribution of B. papendorfii UM 226 genome.
Gene ID	Subject	NCBI nr annotation	SwissProt annotation	Interpro ID	Interpro descriptions
UM226_1001	GH16	glycoside hydrolase family 16 protein	-	IPR000757|IPR008985|IPR013320	Concanavalin A-like lectin/glucanase, subgroup|Concanavalin A-like lectin/glucanases superfamily|Glycoside hydrolase, family 16
UM226_10011	GH109	hypothetical protein	-	IPR000683|IPR016040	NAD(P)-binding domain|Oxidoreductase, N-terminal
UM226_10060	GH7	glycoside hydrolase family 7 protein	Exoglucanase 1	IPR001722|IPR008985	Concanavalin A-like lectin/glucanases superfamily|Glycoside hydrolase, family 7
UM226_10074	CE12	hypothetical protein	-	IPR013831	SGNH hydrolase-type esterase domain
UM226_10077	GH72	glycoside hydrolase family 72 protein	1,3-beta-glucanosyltransferase gel2	IPR001247|IPR004886|IPR013781|IPR017853|IPR020568	Exoribonuclease, phosphorolytic domain 1|Glucanosyltransferase|Glycoside hydrolase, catalytic domain|Glycoside hydrolase, superfamily|Ribosomal protein S5 domain 2-type fold
UM226_10078	GT62	-	-	IPR005109	Anp1
UM226_10078	GT62	-	-	IPR005109	Anp1
UM226_10092	CE1	hypothetical protein	-	IPR000639|IPR029058	Alpha/Beta hydrolase fold|Epoxide hydrolase-like
UM226_10100	GH47	glycoside hydrolase family 47 protein	-	IPR001382	Glycoside hydrolase, family 47
UM226_10104	GT57	glycosyltransferase family 57 protein	Dolichyl pyrophosphate Glc1Man9GlcNAc2 alpha-1,3-glucosyltransferase	IPR004022|IPR004856|IPR013136|IPR013243|IPR018501|IPR028935|IPR028941	DDT domain|DDT domain superfamily|Glycosyl transferase, ALG6/ALG8|SCA7 domain|WHIM2 domain|WHIM3 domain|WSTF/Acf1/Cbp146
UM226_10110	GH16	glycoside hydrolase family 16 protein	-	IPR000757|IPR008985|IPR013320|IPR017168	Concanavalin A-like lectin/glucanase, subgroup|Concanavalin A-like lectin/glucanases superfamily|Glycoside hydrolase, family 16|Glycoside hydrolase, family 16, CRH1, predicted
UM226_10119	GH17	glycoside hydrolase family 17 protein	-	IPR000490|IPR013781|IPR016040|IPR017853	Glycoside hydrolase, catalytic domain|Glycoside hydrolase, family 17|Glycoside hydrolase, superfamily|NAD(P)-binding domain
UM226_10123	CE1	hypothetical protein	-	IPR000639|IPR029058	Alpha/Beta hydrolase fold|Epoxide hydrolase-like
UM226_10126	CE1	hypothetical protein	-	IPR029058	Alpha/Beta hydrolase fold
UM226_10152	GH17	-	-	IPR013781|IPR017853	Glycoside hydrolase, catalytic domain|Glycoside hydrolase, superfamily
UM226_10168	PL1	polysaccharide lyase family 1 protein	-	IPR002022|IPR011050|IPR012334	Pectate lyase/Amb allergen|Pectin lyase fold|Pectin lyase fold/virulence factor
UM226_10221	AA9	glycoside hydrolase family 61 protein	-	IPR005103	Glycoside hydrolase, family 61
UM226_10232	GT1	Sterol 3-beta-glucosyltransferase	-	IPR002213|IPR004276	Glycosyl transferase, family 28|UDP-glucuronosyl/UDP-glucosyltransferase
UM226_10235	GT32	glycosyltransferase family 32 protein	-	IPR007577|IPR029044	Glycosyltransferase, DXD sugar-binding motif|Nucleotide-diphospho-sugar transferases
UM226_10248	GH78	alpha-l-rhamnosidase	-	IPR008902|IPR008928	Bacterial alpha-L-rhamnosidase|Six-hairpin glycosidase-like
UM226_10274	GT15	glycosyltransferase family 15 protein	Glycolipid 2-alpha-mannosyltransferase 1	IPR002685|IPR029044	Glycosyl transferase, family 15|Nucleotide-diphospho-sugar transferases
UM226_10297	GT4	glycosyltransferase family 4 protein	Alpha-1,3/1,6-mannosyltransferase alg-2	IPR001296|IPR027054	Alpha-1,3/1,6-mannosyltransferase ALG2|Glycosyl transferase, family 1
UM226_10310	GH16	glycoside hydrolase family 16 protein	-	IPR000757|IPR008985|IPR013320	Concanavalin A-like lectin/glucanase, subgroup|Concanavalin A-like lectin/glucanases superfamily|Glycoside hydrolase, family 16
UM226_10316	GT31	glycosyltransferase family 31 protein	-	IPR003378	Fringe-like
UM226_10317	GH45	glycoside hydrolase family 45 protein	-	IPR000334|IPR009009|IPR014733	Barwin-like endoglucanase|Glycoside hydrolase, family 45|RlpA-like double-psi beta-barrel domain
UM226_10347	GH109	hypothetical protein	-	IPR000683|IPR004104|IPR016040	NAD(P)-binding domain|Oxidoreductase, C-terminal|Oxidoreductase, N-terminal
UM226_10349	CBM1	-	Endo-1,4-beta-xylanase F3	IPR000254|IPR001000|IPR013781|IPR017853	Cellulose-binding domain, fungal|Glycoside hydrolase, catalytic domain|Glycoside hydrolase, family 10|Glycoside hydrolase, superfamily
UM226_10349	GH10	-	Endo-1,4-beta-xylanase F3	IPR000254|IPR001000|IPR013781|IPR017853	Cellulose-binding domain, fungal|Glycoside hydrolase, catalytic domain|Glycoside hydrolase, family 10|Glycoside hydrolase, superfamily
UM226_10373	GH37	glycoside hydrolase family 37 protein	Neutral trehalase	IPR001661|IPR008928|IPR011120|IPR018232	Glycoside hydrolase, family 37|Glycoside hydrolase, family 37, conserved site|Neutral trehalase Ca2+ binding|Six-hairpin glycosidase-like
UM226_10392	AA9	glycoside hydrolase family 61 protein	-	IPR005103	Glycoside hydrolase, family 61
UM226_104	GH13	-	-	IPR006047|IPR006589|IPR013781|IPR015902|IPR017853	Glycoside hydrolase, catalytic domain|Glycoside hydrolase, family 13|Glycoside hydrolase, superfamily|Glycosyl hydrolase, family 13, catalytic domain|Glycosyl hydrolase, family 13, subfamily, catalytic domain
UM226_1041	CE1	hypothetical protein	-	IPR029058|IPR029059	Alpha/Beta hydrolase fold|Alpha/beta hydrolase fold-5
UM226_10421	GT2	glycosyltransferase family 2 protein	Chitin synthase 2	IPR004834|IPR004835|IPR013616	Chitin synthase|Chitin synthase N-terminal|Fungal chitin synthase
UM226_10435	CE10	-	-	IPR001375|IPR013094|IPR013217|IPR029058|IPR029063	Alpha/Beta hydrolase fold|Alpha/beta hydrolase fold-3|Methyltransferase type 12|Peptidase S9, prolyl oligopeptidase, catalytic domain|S-adenosyl-L-methionine-dependent methyltransferase-like
UM226_10440	CBM18	carbohydrate esterase family 4 protein	-	IPR001002|IPR002509|IPR011330	Chitin-binding, type 1|Glycoside hydrolase/deacetylase, beta/alpha-barrel|Polysaccharide deacetylase
UM226_10440	CE4	carbohydrate esterase family 4 protein	-	IPR001002|IPR002509|IPR011330	Chitin-binding, type 1|Glycoside hydrolase/deacetylase, beta/alpha-barrel|Polysaccharide deacetylase
UM226_10440	CBM18	carbohydrate esterase family 4 protein	-	IPR001002|IPR002509|IPR011330	Chitin-binding, type 1|Glycoside hydrolase/deacetylase, beta/alpha-barrel|Polysaccharide deacetylase
UM226_10440	CBM18	carbohydrate esterase family 4 protein	-	IPR001002|IPR002509|IPR011330	Chitin-binding, type 1|Glycoside hydrolase/deacetylase, beta/alpha-barrel|Polysaccharide deacetylase
UM226_10449	AA2	hypothetical protein	-	IPR001621|IPR002016|IPR010255|IPR019794	Fungal ligninase|Haem peroxidase|Haem peroxidase, plant/fungal/bacterial|Peroxidase, active site
UM226_10494	AA2	hypothetical protein	Cytochrome c peroxidase, mitochondrial	IPR002016|IPR002207|IPR010255|IPR019794	Haem peroxidase|Haem peroxidase, plant/fungal/bacterial|Peroxidase, active site|Plant ascorbate peroxidase
UM226_10539	GT22	glycosyltransferase family 22 protein	-	IPR005599	GPI mannosyltransferase
UM226_10542	GH92	glycoside hydrolase family 92 protein	-	IPR005887|IPR008928|IPR012939|IPR014718	Alpha-1,2-mannosidase, putative|Glycoside hydrolase-type carbohydrate-binding, subgroup|Glycosyl hydrolase family 92|Six-hairpin glycosidase-like
UM226_10557	GH55	Glucan 1,3-beta-glucosidase	Glucan 1,3-beta-glucosidase	IPR011050|IPR012334	Pectin lyase fold|Pectin lyase fold/virulence factor
UM226_10570	GH65	carbohydrate-binding module family 32 protein	-	IPR005195|IPR005196|IPR008928|IPR008979|IPR011013|IPR012341	Galactose mutarotase-like domain|Galactose-binding domain-like|Glycoside hydrolase, family 65, N-terminal|Glycoside hydrolase, family 65, central catalytic|Six-hairpin glycosidase|Six-hairpin glycosidase-like
UM226_10570	CBM32	carbohydrate-binding module family 32 protein	-	IPR005195|IPR005196|IPR008928|IPR008979|IPR011013|IPR012341	Galactose mutarotase-like domain|Galactose-binding domain-like|Glycoside hydrolase, family 65, N-terminal|Glycoside hydrolase, family 65, central catalytic|Six-hairpin glycosidase|Six-hairpin glycosidase-like
UM226_10587	AA7	hypothetical protein	-	IPR006094|IPR012951|IPR016166|IPR016167|IPR016169	Berberine/berberine-like|CO dehydrogenase flavoprotein-like, FAD-binding, subdomain 2|FAD linked oxidase, N-terminal|FAD-binding, type 2|FAD-binding, type 2, subdomain 1
UM226_10602	GT69	glycosyltransferase family 69 protein	-	IPR021047	Mannosyltransferase 1, CMT1
UM226_10607	CBM18	-	-	IPR001002|IPR002509|IPR011330|IPR018371	Chitin-binding, type 1|Chitin-binding, type 1, conserved site|Glycoside hydrolase/deacetylase, beta/alpha-barrel|Polysaccharide deacetylase
UM226_10607	CE4	-	-	IPR001002|IPR002509|IPR011330|IPR018371	Chitin-binding, type 1|Chitin-binding, type 1, conserved site|Glycoside hydrolase/deacetylase, beta/alpha-barrel|Polysaccharide deacetylase
UM226_10633	GH3	glycoside hydrolase family 3 protein	-	IPR001764|IPR002772|IPR017853|IPR019800|IPR026891|IPR026892	Fibronectin type III-like domain|Glycoside hydrolase family 3|Glycoside hydrolase family 3 C-terminal domain|Glycoside hydrolase, family 3, N-terminal|Glycoside hydrolase, family 3, active site|Glycoside hydrolase, superfamily
UM226_10643	AA7	hypothetical protein	-	IPR006094|IPR016166|IPR016167|IPR016169	CO dehydrogenase flavoprotein-like, FAD-binding, subdomain 2|FAD linked oxidase, N-terminal|FAD-binding, type 2|FAD-binding, type 2, subdomain 1
UM226_10649	GT77	hypothetical protein	-	IPR005069	Nucleotide-diphospho-sugar transferase
UM226_10654	GH35	glycoside hydrolase family 35 protein	Probable beta-galactosidase C	IPR001944|IPR008979|IPR013781|IPR017853|IPR018954|IPR025300|IPR025972	Beta-galactosidase jelly roll domain|Beta-galactosidase, domain 2|Beta-galactosidase, domain 3|Galactose-binding domain-like|Glycoside hydrolase, catalytic domain|Glycoside hydrolase, family 35|Glycoside hydrolase, superfamily
UM226_10687	CE10	hypothetical protein	Probable dipeptidyl-aminopeptidase B	IPR001375|IPR002469|IPR029058	Alpha/Beta hydrolase fold|Peptidase S9, prolyl oligopeptidase, catalytic domain|Peptidase S9B, dipeptidylpeptidase IV N-terminal
UM226_1069	GT8	glycosyltransferase family 8 protein	-	IPR002495|IPR029044	Glycosyl transferase, family 8|Nucleotide-diphospho-sugar transferases
UM226_10709	CE10	hypothetical protein	-	IPR002018|IPR029058	Alpha/Beta hydrolase fold|Carboxylesterase, type B
UM226_10720	CE1	hypothetical protein	Protein phosphatase methylesterase 1	IPR016812|IPR029058	Alpha/Beta hydrolase fold|Protein phosphatase methylesterase, eukaryotic
UM226_10725	GH17	glycoside hydrolase family 17 protein	-	IPR013781|IPR017853	Glycoside hydrolase, catalytic domain|Glycoside hydrolase, superfamily
UM226_10751	GT34	glycosyltransferase family 34 protein, partial	-	IPR008630|IPR029044	Galactosyl transferase|Nucleotide-diphospho-sugar transferases
UM226_10762	CE10	hypothetical protein	-	IPR019436|IPR029058	Alpha/Beta hydrolase fold|Steryl acetyl hydrolase
UM226_10766	GT2	glycosyltransferase family 2 protein	-	IPR001173|IPR029044	Glycosyltransferase 2-like|Nucleotide-diphospho-sugar transferases
UM226_10795	GT33	glycosyltransferase family 33 protein	-	IPR026051	Asparagine-linked glycosylation protein 1-like
UM226_10798	GH20	glycoside hydrolase family 20 protein	-	IPR013781|IPR015883|IPR017853|IPR025705|IPR029018|IPR029019	Beta-hexosaminidase|Beta-hexosaminidase, eukaryotic type, N-terminal|Chitobiase/beta-hexosaminidase domain 2-like|Glycoside hydrolase family 20, catalytic core|Glycoside hydrolase, catalytic domain|Glycoside hydrolase, superfamily
UM226_10807	GT2	-	-	IPR029044	Nucleotide-diphospho-sugar transferases
UM226_10807	GT2	-	-	IPR029044	Nucleotide-diphospho-sugar transferases
UM226_10828	GH131	hypothetical protein	-	-	-
UM226_10829	GT31	glycosyltransferase family 31 protein	-	IPR003378	Fringe-like
UM226_10831	CE4	carbohydrate esterase family 4 protein	-	IPR002509|IPR008979|IPR011330	Galactose-binding domain-like|Glycoside hydrolase/deacetylase, beta/alpha-barrel|Polysaccharide deacetylase
UM226_10857	CE10	hypothetical protein	-	IPR002018|IPR019826|IPR029058	Alpha/Beta hydrolase fold|Carboxylesterase type B, active site|Carboxylesterase, type B
UM226_10879	GH11	glycoside hydrolase family 11 protein	-	IPR001137|IPR008985|IPR013319	Concanavalin A-like lectin/glucanases superfamily|Glycoside hydrolase, family 11|Glycoside hydrolase, family 11/12
UM226_10887	GH125	glycoside hydrolase family 125 protein	-	IPR008313|IPR008928|IPR012341	Six-hairpin glycosidase|Six-hairpin glycosidase-like|Uncharacterised conserved protein UCP028846
UM226_10890	AA9	glycoside hydrolase family 61 protein	-	IPR005103|IPR008972	Cupredoxin|Glycoside hydrolase, family 61
UM226_10890	AA9	glycoside hydrolase family 61 protein	-	IPR005103|IPR008972	Cupredoxin|Glycoside hydrolase, family 61
UM226_10896	PL3	polysaccharide lyase family 3 protein	Pectate lyase H	IPR004898|IPR011050|IPR012334	Pectate lyase, catalytic|Pectin lyase fold|Pectin lyase fold/virulence factor
UM226_1090	AA7	hypothetical protein	-	IPR006094|IPR016166|IPR016167|IPR016169	CO dehydrogenase flavoprotein-like, FAD-binding, subdomain 2|FAD linked oxidase, N-terminal|FAD-binding, type 2|FAD-binding, type 2, subdomain 1
UM226_10906	GH62	glycoside hydrolase family 62 protein	Alpha-L-arabinofuranosidase axhA	IPR005193|IPR023296	Glycoside hydrolase, family 62, arabinosidase|Glycosyl hydrolase, five-bladed beta-propellor domain
UM226_10910	AA1	hypothetical protein	-	IPR001117|IPR002355|IPR008972|IPR011707	Cupredoxin|Multicopper oxidase, copper-binding site|Multicopper oxidase, type 1|Multicopper oxidase, type 3
UM226_10949	AA3	hypothetical protein	-	IPR000172|IPR007867|IPR012132	Glucose-methanol-choline oxidoreductase|Glucose-methanol-choline oxidoreductase, C-terminal|Glucose-methanol-choline oxidoreductase, N-terminal
UM226_10951	GH30	glycoside hydrolase family 30 protein	-	IPR001139|IPR013780|IPR013781|IPR017853	Glycoside hydrolase, catalytic domain|Glycoside hydrolase, family 30|Glycoside hydrolase, superfamily|Glycosyl hydrolase, family 13, all-beta
UM226_11019	CE10	hypothetical protein	-	IPR013094|IPR029058	Alpha/Beta hydrolase fold|Alpha/beta hydrolase fold-3
UM226_11020	CE1	hypothetical protein	-	IPR000073|IPR000639|IPR029058	Alpha/Beta hydrolase fold|Alpha/beta hydrolase fold-1|Epoxide hydrolase-like
UM226_11025	GT8	glycosyltransferase family 8 protein	-	IPR002495|IPR029044	Glycosyl transferase, family 8|Nucleotide-diphospho-sugar transferases
UM226_11030	GH5	glycoside hydrolase family 5 protein	-	IPR001547|IPR013781|IPR017853	Glycoside hydrolase, catalytic domain|Glycoside hydrolase, family 5|Glycoside hydrolase, superfamily
UM226_11037	AA7	hypothetical protein	-	IPR006094|IPR012951|IPR016166|IPR016169	Berberine/berberine-like|CO dehydrogenase flavoprotein-like, FAD-binding, subdomain 2|FAD linked oxidase, N-terminal|FAD-binding, type 2
UM226_11041	GT4	glycosyltransferase family 4 protein	-	IPR001296	Glycosyl transferase, family 1
UM226_11042	GH31	glycoside hydrolase family 31 protein	-	IPR000322|IPR017853	Glycoside hydrolase, family 31|Glycoside hydrolase, superfamily
UM226_11051	GH6	glycoside hydrolase family 6 protein	Exoglucanase 3	IPR001524|IPR016288	1, 4-beta cellobiohydrolase|Glycoside hydrolase, family 6, conserved site
UM226_11093	CE10	hypothetical protein	-	IPR002018|IPR019826|IPR029058	Alpha/Beta hydrolase fold|Carboxylesterase type B, active site|Carboxylesterase, type B
UM226_11094	GT32	hypothetical protein	-	IPR007577|IPR029044	Glycosyltransferase, DXD sugar-binding motif|Nucleotide-diphospho-sugar transferases
UM226_11107	PL3	polysaccharide lyase family 3 protein	-	IPR000254|IPR004898|IPR011050|IPR012334	Cellulose-binding domain, fungal|Pectate lyase, catalytic|Pectin lyase fold|Pectin lyase fold/virulence factor
UM226_11107	CBM1	polysaccharide lyase family 3 protein	-	IPR000254|IPR004898|IPR011050|IPR012334	Cellulose-binding domain, fungal|Pectate lyase, catalytic|Pectin lyase fold|Pectin lyase fold/virulence factor
UM226_11108	GH43	carbohydrate-binding module family 35 protein	-	IPR006710|IPR023296	Glycoside hydrolase, family 43|Glycosyl hydrolase, five-bladed beta-propellor domain
UM226_11111	GT4	glycosyltransferase family 4 protein	-	IPR001296|IPR022622	Domain of unknown function DUF3492|Glycosyl transferase, family 1
UM226_11113	GH114	-	-	IPR004352|IPR017853	Glycoside hydrolase, superfamily|Glycoside-hydrolase family GH114, TIM-barrel domain
UM226_11124	GH1	glycoside hydrolase family 1 protein	Beta-glucosidase 1B	IPR001360|IPR013781|IPR017853|IPR018120	Glycoside hydrolase, catalytic domain|Glycoside hydrolase, family 1|Glycoside hydrolase, family 1, active site|Glycoside hydrolase, superfamily
UM226_11150	GH1	hypothetical protein	-	IPR001360|IPR013781|IPR017853	Glycoside hydrolase, catalytic domain|Glycoside hydrolase, family 1|Glycoside hydrolase, superfamily
UM226_11158	GT21	glycosyltransferase family 21 protein	-	IPR029044	Nucleotide-diphospho-sugar transferases
UM226_11160	GT3	glycosyltransferase family 3 protein	Glycogen [starch] synthase	IPR008631	Glycogen synthase
UM226_11164	GT71	glycosyltransferase family 71 protein	-	IPR022751|IPR029044	Alpha-mannosyltransferase|Nucleotide-diphospho-sugar transferases
UM226_11171	CE16	-	-	IPR005552|IPR013831	SGNH hydrolase-type esterase domain|Scramblase
UM226_11172	CE1	hypothetical protein	-	IPR005152|IPR029058	Alpha/Beta hydrolase fold|Lipase, secreted
UM226_11182	CE10	hypothetical protein	-	IPR013094|IPR029058	Alpha/Beta hydrolase fold|Alpha/beta hydrolase fold-3
UM226_11189	AA7	hypothetical protein	-	IPR006094|IPR016166|IPR016167|IPR016169	CO dehydrogenase flavoprotein-like, FAD-binding, subdomain 2|FAD linked oxidase, N-terminal|FAD-binding, type 2|FAD-binding, type 2, subdomain 1
UM226_11194	GT32	glycosyltransferase family 32 protein	-	IPR007577|IPR029044	Glycosyltransferase, DXD sugar-binding motif|Nucleotide-diphospho-sugar transferases
UM226_11196	GT8	glycosyltransferase family 8 protein	-	IPR002495|IPR029044	Glycosyl transferase, family 8|Nucleotide-diphospho-sugar transferases
UM226_11241	CE10	-	-	IPR002018|IPR019819|IPR019826|IPR029058	Alpha/Beta hydrolase fold|Carboxylesterase type B, active site|Carboxylesterase type B, conserved site|Carboxylesterase, type B
UM226_11246	GH47	glycoside hydrolase family 47 protein	-	IPR001382	Glycoside hydrolase, family 47
UM226_11248	CE1	carbohydrate esterase family 1 protein	Probable feruloyl esterase C	IPR029058	Alpha/Beta hydrolase fold
UM226_11270	GH95	glycoside hydrolase family 95 protein	Alpha-fucosidase A	IPR008928|IPR016518|IPR027414	Alpha-L-fucosidase|Glycosyl hydrolase family, N-terminal domain|Six-hairpin glycosidase-like
UM226_11277	GT62	glycosyltransferase family 62 protein	-	IPR005109|IPR029044	Anp1|Nucleotide-diphospho-sugar transferases
UM226_1131	CE10	hypothetical protein	-	IPR000997|IPR002018|IPR019826|IPR029058	Alpha/Beta hydrolase fold|Carboxylesterase type B, active site|Carboxylesterase, type B|Cholinesterase
UM226_11310	AA7	hypothetical protein	Phosphoenolpyruvate carboxykinase [ATP]	IPR001272|IPR006094|IPR008210|IPR012951|IPR013035|IPR015994|IPR016166|IPR016167|IPR016169	Berberine/berberine-like|CO dehydrogenase flavoprotein-like, FAD-binding, subdomain 2|FAD linked oxidase, N-terminal|FAD-binding, type 2|FAD-binding, type 2, subdomain 1|Phosphoenolpyruvate carboxykinase (ATP), conserved site|Phosphoenolpyruvate carboxykinase, ATP-utilising|Phosphoenolpyruvate carboxykinase, C-terminal|Phosphoenolpyruvate carboxykinase, N-terminal
UM226_11332	AA7	FAD binding domain containing protein	-	IPR006094|IPR016166|IPR016167|IPR016169	CO dehydrogenase flavoprotein-like, FAD-binding, subdomain 2|FAD linked oxidase, N-terminal|FAD-binding, type 2|FAD-binding, type 2, subdomain 1
UM226_11338	CE10	hypothetical protein	-	IPR002018|IPR019826|IPR029058	Alpha/Beta hydrolase fold|Carboxylesterase type B, active site|Carboxylesterase, type B
UM226_11371	GT2	glycosyltransferase family 2 protein	Chitin synthase G	IPR004834|IPR004835|IPR013616|IPR029044	Chitin synthase|Chitin synthase N-terminal|Fungal chitin synthase|Nucleotide-diphospho-sugar transferases
UM226_11383	GH88	glycoside hydrolase family 88 protein	-	IPR008928|IPR010905|IPR012341	Glycosyl hydrolase, family 88|Six-hairpin glycosidase|Six-hairpin glycosidase-like
UM226_11394	GH81	glycoside hydrolase family 81 protein	-	IPR005200	Glycoside hydrolase, family 81
UM226_1142	CE5	carbohydrate esterase family 5 protein	-	IPR000675|IPR029058	Alpha/Beta hydrolase fold|Cutinase
UM226_11452	CBM18	-	-	IPR001002	Chitin-binding, type 1
UM226_11477	GH109	hypothetical protein	-	IPR000683|IPR016040	NAD(P)-binding domain|Oxidoreductase, N-terminal
UM226_11479	GH105	-	-	IPR008928|IPR010905|IPR012341	Glycosyl hydrolase, family 88|Six-hairpin glycosidase|Six-hairpin glycosidase-like
UM226_11480	GT2	-	-	IPR029044	Nucleotide-diphospho-sugar transferases
UM226_11491	CE10	acetyl-hydrolase	-	IPR013094|IPR029058	Alpha/Beta hydrolase fold|Alpha/beta hydrolase fold-3
UM226_1155	GH72	glycoside hydrolase family 72 protein	1,3-beta-glucanosyltransferase gel1	IPR004886|IPR013781|IPR017853	Glucanosyltransferase|Glycoside hydrolase, catalytic domain|Glycoside hydrolase, superfamily
UM226_11620	CE4	hypothetical protein	-	IPR002509|IPR011330	Glycoside hydrolase/deacetylase, beta/alpha-barrel|Polysaccharide deacetylase
UM226_11634	CBM50	-	-	IPR011058|IPR018392	Cyanovirin-N|LysM domain
UM226_118	CBM63	-	-	IPR007112|IPR007117|IPR009009|IPR011040|IPR014733	Barwin-like endoglucanase|Expansin, cellulose-binding-like domain|Expansin/pollen allergen, DPBB domain|RlpA-like double-psi beta-barrel domain|Sialidases
UM226_1220	CE1	hypothetical protein	-	IPR026195|IPR029058	Alpha/Beta hydrolase fold|P-selectin glycoprotein ligand 1
UM226_1233	AA7	-	-	IPR006094|IPR016166|IPR016169	CO dehydrogenase flavoprotein-like, FAD-binding, subdomain 2|FAD linked oxidase, N-terminal|FAD-binding, type 2
UM226_1246	GH20	glycoside hydrolase family 20 protein	-	IPR013781|IPR015882|IPR015883|IPR017853|IPR025705|IPR029018	Beta-hexosaminidase|Beta-hexosaminidase, bacteial type, N-terminal|Chitobiase/beta-hexosaminidase domain 2-like|Glycoside hydrolase family 20, catalytic core|Glycoside hydrolase, catalytic domain|Glycoside hydrolase, superfamily
UM226_1247	AA7	hypothetical protein	-	IPR006094|IPR016166|IPR016169	CO dehydrogenase flavoprotein-like, FAD-binding, subdomain 2|FAD linked oxidase, N-terminal|FAD-binding, type 2
UM226_1276	GH35	glycoside hydrolase family 35 protein	-	IPR001944|IPR013529|IPR013781|IPR017853	Glycoside hydrolase, catalytic domain|Glycoside hydrolase, family 35|Glycoside hydrolase, family 42, N-terminal|Glycoside hydrolase, superfamily
UM226_1301	GH31	glycoside hydrolase family 31 protein	-	IPR000322|IPR011013|IPR017853|IPR025887	Galactose mutarotase-like domain|Glycoside hydrolase family 31, N-terminal domain|Glycoside hydrolase, family 31|Glycoside hydrolase, superfamily
UM226_1322	AA2	hypothetical protein	-	IPR001621|IPR002016|IPR010255|IPR019794	Fungal ligninase|Haem peroxidase|Haem peroxidase, plant/fungal/bacterial|Peroxidase, active site
UM226_1330	CE10	hypothetical protein	-	IPR002168|IPR013094|IPR029058	Alpha/Beta hydrolase fold|Alpha/beta hydrolase fold-3|Lipase, GDXG, active site
UM226_1345	GH10	endo-beta-1,4 xylanase	Endo-1,4-beta-xylanase	IPR001000|IPR013781|IPR017853	Glycoside hydrolase, catalytic domain|Glycoside hydrolase, family 10|Glycoside hydrolase, superfamily
UM226_1354	AA4	hypothetical protein	Putative D-lactate dehydrogenase C713.03, mitochondrial	IPR004113|IPR006094|IPR016164|IPR016166|IPR016167|IPR016169|IPR016171	CO dehydrogenase flavoprotein-like, FAD-binding, subdomain 2|FAD linked oxidase, N-terminal|FAD-binding, type 2|FAD-binding, type 2, subdomain 1|FAD-linked oxidase, C-terminal|FAD-linked oxidase-like, C-terminal|Vanillyl-alcohol oxidase, C-terminal subdomain 2
UM226_1361	AA9	glycoside hydrolase family 61 protein	-	IPR005103	Glycoside hydrolase, family 61
UM226_1365	GT90	hypothetical protein	-	IPR006598	Lipopolysaccharide-modifying protein
UM226_1386	CE10	hypothetical protein	-	IPR002018|IPR019819|IPR019826|IPR029058	Alpha/Beta hydrolase fold|Carboxylesterase type B, active site|Carboxylesterase type B, conserved site|Carboxylesterase, type B
UM226_1394	GH17	-	-	IPR013781|IPR017853	Glycoside hydrolase, catalytic domain|Glycoside hydrolase, superfamily
UM226_1436	CE10	hypothetical protein	-	IPR002018|IPR029058	Alpha/Beta hydrolase fold|Carboxylesterase, type B
UM226_1440	AA9	glycoside hydrolase family 61 protein	-	IPR005103	Glycoside hydrolase, family 61
UM226_1445	GH72	carbohydrate-binding module family 43 protein	1,3-beta-glucanosyltransferase gel4	IPR004886|IPR012946|IPR013781|IPR017853	Glucanosyltransferase|Glycoside hydrolase, catalytic domain|Glycoside hydrolase, superfamily|X8
UM226_1445	CBM43	carbohydrate-binding module family 43 protein	1,3-beta-glucanosyltransferase gel4	IPR004886|IPR012946|IPR013781|IPR017853	Glucanosyltransferase|Glycoside hydrolase, catalytic domain|Glycoside hydrolase, superfamily|X8
UM226_1446	GT48	glycosyltransferase family 48 protein	1,3-beta-glucan synthase component FKS1	IPR003440|IPR026899	1,3-beta-glucan synthase subunit FKS1-like, domain-1|Glycosyl transferase, family 48
UM226_148	GH78	glycoside hydrolase family 78 protein	-	IPR008902|IPR008928|IPR008985	Bacterial alpha-L-rhamnosidase|Concanavalin A-like lectin/glucanases superfamily|Six-hairpin glycosidase-like
UM226_1508	GH16	-	-	IPR000757|IPR008985|IPR013320	Concanavalin A-like lectin/glucanase, subgroup|Concanavalin A-like lectin/glucanases superfamily|Glycoside hydrolase, family 16
UM226_1515	CE10	hypothetical protein	-	IPR001375|IPR015943|IPR029058	Alpha/Beta hydrolase fold|Peptidase S9, prolyl oligopeptidase, catalytic domain|WD40/YVTN repeat-like-containing domain
UM226_1525	GT22	glycosyltransferase family 22 protein	-	IPR005599	GPI mannosyltransferase
UM226_1528	GT8	glycosyltransferase family 8 protein	-	IPR002495|IPR029044	Glycosyl transferase, family 8|Nucleotide-diphospho-sugar transferases
UM226_1618	CE5	carbohydrate esterase family 5 protein	Cutinase	IPR000675|IPR011150|IPR029058	Alpha/Beta hydrolase fold|Cutinase|Cutinase, monofunctional
UM226_1619	GH43	carbohydrate-binding module family 35 protein	-	IPR006710|IPR023296	Glycoside hydrolase, family 43|Glycosyl hydrolase, five-bladed beta-propellor domain
UM226_1619	CBM35	carbohydrate-binding module family 35 protein	-	IPR006710|IPR023296	Glycoside hydrolase, family 43|Glycosyl hydrolase, five-bladed beta-propellor domain
UM226_1631	GH7	glycoside hydrolase family 7 protein	Probable 1,4-beta-D-glucan cellobiohydrolase B	IPR001722|IPR008985	Concanavalin A-like lectin/glucanases superfamily|Glycoside hydrolase, family 7
UM226_1663	AA3	alcohol oxidase p68	Alcohol oxidase	IPR000172|IPR007867|IPR012132	Glucose-methanol-choline oxidoreductase|Glucose-methanol-choline oxidoreductase, C-terminal|Glucose-methanol-choline oxidoreductase, N-terminal
UM226_1696	AA8	cellobiose dehydrogenase	-	IPR000172|IPR007867	Glucose-methanol-choline oxidoreductase, C-terminal|Glucose-methanol-choline oxidoreductase, N-terminal
UM226_1700	AA3	hypothetical protein	-	IPR000172|IPR007867|IPR012400	Alcohol dehydrogenase, long-chain fatty|Glucose-methanol-choline oxidoreductase, C-terminal|Glucose-methanol-choline oxidoreductase, N-terminal
UM226_1713	GH31	glycoside hydrolase family 31 protein	Uncharacterized family 31 glucosidase ORF2	IPR000322|IPR011013|IPR013785|IPR017853	Aldolase-type TIM barrel|Galactose mutarotase-like domain|Glycoside hydrolase, family 31|Glycoside hydrolase, superfamily
UM226_1716	GH3	glycoside hydrolase family 3 protein	Probable beta-glucosidase G	IPR001764|IPR002772|IPR017853|IPR026891|IPR026892	Fibronectin type III-like domain|Glycoside hydrolase family 3|Glycoside hydrolase family 3 C-terminal domain|Glycoside hydrolase, family 3, N-terminal|Glycoside hydrolase, superfamily
UM226_1719	AA9	hypothetical protein	-	IPR005103	Glycoside hydrolase, family 61
UM226_1723	AA5	hypothetical protein	-	IPR006652|IPR011043|IPR013783|IPR014756|IPR015202|IPR015916	Domain of unknown function DUF1929|Galactose oxidase, beta-propeller|Galactose oxidase/kelch, beta-propeller|Immunoglobulin E-set|Immunoglobulin-like fold|Kelch repeat type 1
UM226_1727	GH109	hypothetical protein	-	IPR000683|IPR016040	NAD(P)-binding domain|Oxidoreductase, N-terminal
UM226_1740	CE1	carbohydrate esterase family 1 protein	-	IPR010126|IPR029058	Alpha/Beta hydrolase fold|Esterase, PHB depolymerase
UM226_1742	GH43	-	-	IPR006710|IPR008985|IPR013320|IPR023296	Concanavalin A-like lectin/glucanase, subgroup|Concanavalin A-like lectin/glucanases superfamily|Glycoside hydrolase, family 43|Glycosyl hydrolase, five-bladed beta-propellor domain
UM226_1744	AA2	hypothetical protein	Catalase-peroxidase	IPR000763|IPR002016|IPR010255|IPR019793|IPR019794	Catalase-peroxidase haem|Haem peroxidase|Haem peroxidase, plant/fungal/bacterial|Peroxidase, active site|Peroxidases heam-ligand binding site
UM226_1744	AA2	hypothetical protein	Catalase-peroxidase	IPR000763|IPR002016|IPR010255|IPR019793|IPR019794	Catalase-peroxidase haem|Haem peroxidase|Haem peroxidase, plant/fungal/bacterial|Peroxidase, active site|Peroxidases heam-ligand binding site
UM226_1749	CE5	carbohydrate esterase family 5 protein	-	IPR000675|IPR011150|IPR029058	Alpha/Beta hydrolase fold|Cutinase|Cutinase, monofunctional
UM226_1754	CBM50	carbohydrate-binding module family 50 protein	-	IPR008816|IPR011058|IPR018392	Cyanovirin-N|Glycine zipper 2TM domain|LysM domain
UM226_1819	GH43	glycoside hydrolase family 43 protein	-	IPR006710|IPR008985|IPR013320|IPR023296	Concanavalin A-like lectin/glucanase, subgroup|Concanavalin A-like lectin/glucanases superfamily|Glycoside hydrolase, family 43|Glycosyl hydrolase, five-bladed beta-propellor domain
UM226_1856	GH47	glycoside hydrolase family 47 protein	-	IPR001382	Glycoside hydrolase, family 47
UM226_1884	AA3	cellobiose dehydrogenase	-	IPR000172|IPR007867|IPR012132	Glucose-methanol-choline oxidoreductase|Glucose-methanol-choline oxidoreductase, C-terminal|Glucose-methanol-choline oxidoreductase, N-terminal
UM226_1897	CE10	hypothetical protein	-	IPR002085|IPR002328|IPR011032|IPR013094|IPR013149|IPR013154|IPR016040|IPR020843|IPR029058	Alcohol dehydrogenase GroES-like|Alcohol dehydrogenase superfamily, zinc-type|Alcohol dehydrogenase, C-terminal|Alcohol dehydrogenase, zinc-type, conserved site|Alpha/Beta hydrolase fold|Alpha/beta hydrolase fold-3|GroES (chaperonin 10)-like|NAD(P)-binding domain|Polyketide synthase, enoylreductase
UM226_1921	AA4	hypothetical protein	-	IPR004113|IPR006094|IPR016164|IPR016166|IPR016167|IPR016169|IPR016171	CO dehydrogenase flavoprotein-like, FAD-binding, subdomain 2|FAD linked oxidase, N-terminal|FAD-binding, type 2|FAD-binding, type 2, subdomain 1|FAD-linked oxidase, C-terminal|FAD-linked oxidase-like, C-terminal|Vanillyl-alcohol oxidase, C-terminal subdomain 2
UM226_1977	GH43	carbohydrate-binding module family 6 protein	-	IPR005084|IPR006584|IPR006710|IPR008979|IPR023296	Carbohydrate binding module family 6|Cellulose binding, type IV|Galactose-binding domain-like|Glycoside hydrolase, family 43|Glycosyl hydrolase, five-bladed beta-propellor domain
UM226_1977	CBM6	carbohydrate-binding module family 6 protein	-	IPR005084|IPR006584|IPR006710|IPR008979|IPR023296	Carbohydrate binding module family 6|Cellulose binding, type IV|Galactose-binding domain-like|Glycoside hydrolase, family 43|Glycosyl hydrolase, five-bladed beta-propellor domain
UM226_1993	AA7	hypothetical protein	-	IPR006094|IPR016166|IPR016167|IPR016169	CO dehydrogenase flavoprotein-like, FAD-binding, subdomain 2|FAD linked oxidase, N-terminal|FAD-binding, type 2|FAD-binding, type 2, subdomain 1
UM226_2019	GT90	glycosyltransferase family 90 protein	-	IPR006598	Lipopolysaccharide-modifying protein
UM226_2024	GT2	glycosyltransferase family 2 protein	-	IPR029044	Nucleotide-diphospho-sugar transferases
UM226_2085	GH5	glycoside hydrolase family 5 protein	-	IPR013781|IPR017853	Glycoside hydrolase, catalytic domain|Glycoside hydrolase, superfamily
UM226_2087	GH5	glycoside hydrolase family 5 protein	Probable mannan endo-1,4-beta-mannosidase F	IPR001547|IPR013781|IPR017853	Glycoside hydrolase, catalytic domain|Glycoside hydrolase, family 5|Glycoside hydrolase, superfamily
UM226_2105	GH45	glycoside hydrolase family 45 protein	-	IPR000334|IPR009009|IPR014733	Barwin-like endoglucanase|Glycoside hydrolase, family 45|RlpA-like double-psi beta-barrel domain
UM226_2107	GH63	hypothetical protein	Uncharacterized protein YMR196W	IPR004888|IPR005301|IPR008928	Glycoside hydrolase, family 63|Mob1/phocein|Six-hairpin glycosidase-like
UM226_2123	GH35	glycoside hydrolase family 35 protein	Probable beta-galactosidase B	IPR001944|IPR008979|IPR013781|IPR017853|IPR018954|IPR025300|IPR025972	Beta-galactosidase jelly roll domain|Beta-galactosidase, domain 2|Beta-galactosidase, domain 3|Galactose-binding domain-like|Glycoside hydrolase, catalytic domain|Glycoside hydrolase, family 35|Glycoside hydrolase, superfamily
UM226_2123	CBM67	glycoside hydrolase family 35 protein	Probable beta-galactosidase B	IPR001944|IPR008979|IPR013781|IPR017853|IPR018954|IPR025300|IPR025972	Beta-galactosidase jelly roll domain|Beta-galactosidase, domain 2|Beta-galactosidase, domain 3|Galactose-binding domain-like|Glycoside hydrolase, catalytic domain|Glycoside hydrolase, family 35|Glycoside hydrolase, superfamily
UM226_2155	GH72	glycoside hydrolase family 72 protein	1,3-beta-glucanosyltransferase gel1	IPR004886|IPR013781|IPR017853	Glucanosyltransferase|Glycoside hydrolase, catalytic domain|Glycoside hydrolase, superfamily
UM226_2168	GH92	glycoside hydrolase family 92 protein	-	IPR005887|IPR008928|IPR012939|IPR014718	Alpha-1,2-mannosidase, putative|Glycoside hydrolase-type carbohydrate-binding, subgroup|Glycosyl hydrolase family 92|Six-hairpin glycosidase-like
UM226_217	GH16	-	-	IPR008985	Concanavalin A-like lectin/glucanases superfamily
UM226_2232	AA9	-	-	IPR005103	Glycoside hydrolase, family 61
UM226_2247	GH2	glycoside hydrolase family 2 protein	-	IPR006102|IPR006103|IPR006104|IPR008979|IPR013781|IPR013812|IPR017853	Galactose-binding domain-like|Glycoside hydrolase, catalytic domain|Glycoside hydrolase, family 2, TIM barrel|Glycoside hydrolase, family 2, immunoglobulin-like beta-sandwich|Glycoside hydrolase, family 2/20, immunoglobulin-like beta-sandwich domain|Glycoside hydrolase, superfamily|Glycosyl hydrolases family 2, sugar binding domain
UM226_2273	AA1	hypothetical protein	-	IPR001117|IPR002355|IPR008972|IPR011706|IPR011707|IPR017762	Cupredoxin|L-ascorbate oxidase, fungi|Multicopper oxidase, copper-binding site|Multicopper oxidase, type 1|Multicopper oxidase, type 2|Multicopper oxidase, type 3
UM226_2293	AA3	-	-	IPR000172|IPR012132	Glucose-methanol-choline oxidoreductase|Glucose-methanol-choline oxidoreductase, N-terminal
UM226_2310	GH99	hypothetical protein	Probable NADP-dependent mannitol dehydrogenase	IPR002198|IPR002347|IPR016040	Glucose/ribitol dehydrogenase|NAD(P)-binding domain|Short-chain dehydrogenase/reductase SDR
UM226_2316	GH51	glycoside hydrolase family 51 protein	-	IPR010720|IPR017853	Alpha-L-arabinofuranosidase, C-terminal|Glycoside hydrolase, superfamily
UM226_2318	GH27	glycoside hydrolase family 27 protein	Probable alpha-galactosidase B	IPR000111|IPR002241|IPR013780|IPR013785|IPR017853	Aldolase-type TIM barrel|Glycoside hydrolase, clan GH-D|Glycoside hydrolase, family 27|Glycoside hydrolase, superfamily|Glycosyl hydrolase, family 13, all-beta
UM226_2329	GH92	glycoside hydrolase family 92 protein	-	IPR005887|IPR008928|IPR012939|IPR014718	Alpha-1,2-mannosidase, putative|Glycoside hydrolase-type carbohydrate-binding, subgroup|Glycosyl hydrolase family 92|Six-hairpin glycosidase-like
UM226_236	GT4	glycosyltransferase family 4 protein	GDP-Man:Man(3)GlcNAc(2)-PP-Dol alpha-1,2-mannosyltransferase	IPR001296	Glycosyl transferase, family 1
UM226_2366	GH23	hypothetical protein	-	IPR023346	Lysozyme-like domain
UM226_2379	GT32	glycosyltransferase family 32 protein, partial	-	IPR007577|IPR029044	Glycosyltransferase, DXD sugar-binding motif|Nucleotide-diphospho-sugar transferases
UM226_240	AA7	hypothetical protein	-	IPR006094|IPR012951|IPR016166|IPR016167|IPR016169	Berberine/berberine-like|CO dehydrogenase flavoprotein-like, FAD-binding, subdomain 2|FAD linked oxidase, N-terminal|FAD-binding, type 2|FAD-binding, type 2, subdomain 1
UM226_2401	CE4	hypothetical protein	-	IPR002509|IPR011330	Glycoside hydrolase/deacetylase, beta/alpha-barrel|Polysaccharide deacetylase
UM226_2412	CE10	hypothetical protein	-	IPR002018|IPR019826|IPR029058	Alpha/Beta hydrolase fold|Carboxylesterase type B, active site|Carboxylesterase, type B
UM226_2450	GT29	-	-	-	-
UM226_249	CE1	hypothetical protein	-	IPR000073|IPR029058	Alpha/Beta hydrolase fold|Alpha/beta hydrolase fold-1
UM226_2506	GT22	glycosyltransferase family 22 protein	-	IPR005599	GPI mannosyltransferase
UM226_2601	CE1	hypothetical protein	-	IPR029058	Alpha/Beta hydrolase fold
UM226_269	GT59	glycosyltransferase family 59 protein	-	IPR016900	Glucosyltransferase Alg10
UM226_2692	PL1	polysaccharide lyase family 1 protein	Probable pectate lyase A	IPR002022|IPR011050|IPR012334	Pectate lyase/Amb allergen|Pectin lyase fold|Pectin lyase fold/virulence factor
UM226_2706	CBM18	carbohydrate-binding module family 18 protein	-	IPR001002|IPR006094|IPR012951|IPR016166|IPR016167|IPR016169	Berberine/berberine-like|CO dehydrogenase flavoprotein-like, FAD-binding, subdomain 2|Chitin-binding, type 1|FAD linked oxidase, N-terminal|FAD-binding, type 2|FAD-binding, type 2, subdomain 1
UM226_2706	AA7	carbohydrate-binding module family 18 protein	-	IPR001002|IPR006094|IPR012951|IPR016166|IPR016167|IPR016169	Berberine/berberine-like|CO dehydrogenase flavoprotein-like, FAD-binding, subdomain 2|Chitin-binding, type 1|FAD linked oxidase, N-terminal|FAD-binding, type 2|FAD-binding, type 2, subdomain 1
UM226_2713	GH17	glycoside hydrolase family 17 protein	-	IPR000490|IPR013781|IPR017853	Glycoside hydrolase, catalytic domain|Glycoside hydrolase, family 17|Glycoside hydrolase, superfamily
UM226_2722	CBM13	hypothetical protein	-	IPR000772	Ricin B lectin domain
UM226_2727	GH35	glycoside hydrolase family 35 protein	Probable beta-galactosidase A	IPR001944|IPR008979|IPR013781|IPR017853|IPR018954|IPR019801|IPR025300|IPR025972	Beta-galactosidase jelly roll domain|Beta-galactosidase, domain 2|Beta-galactosidase, domain 3|Galactose-binding domain-like|Glycoside hydrolase, catalytic domain|Glycoside hydrolase, family 35|Glycoside hydrolase, family 35, conserved site|Glycoside hydrolase, superfamily
UM226_2727	CBM37	glycoside hydrolase family 35 protein	Probable beta-galactosidase A	IPR001944|IPR008979|IPR013781|IPR017853|IPR018954|IPR019801|IPR025300|IPR025972	Beta-galactosidase jelly roll domain|Beta-galactosidase, domain 2|Beta-galactosidase, domain 3|Galactose-binding domain-like|Glycoside hydrolase, catalytic domain|Glycoside hydrolase, family 35|Glycoside hydrolase, family 35, conserved site|Glycoside hydrolase, superfamily
UM226_2760	AA7	hypothetical protein	-	IPR006094|IPR012951|IPR016166|IPR016167|IPR016169	Berberine/berberine-like|CO dehydrogenase flavoprotein-like, FAD-binding, subdomain 2|FAD linked oxidase, N-terminal|FAD-binding, type 2|FAD-binding, type 2, subdomain 1
UM226_281	GT21	hypothetical protein	-	IPR004835|IPR029044	Chitin synthase|Nucleotide-diphospho-sugar transferases
UM226_2827	CE1	carbohydrate esterase family 1 protein	Probable acetylxylan esterase A	IPR010126|IPR029058	Alpha/Beta hydrolase fold|Esterase, PHB depolymerase
UM226_283	CE4	-	-	IPR001002|IPR002509|IPR011330|IPR018371	Chitin-binding, type 1|Chitin-binding, type 1, conserved site|Glycoside hydrolase/deacetylase, beta/alpha-barrel|Polysaccharide deacetylase
UM226_283	CBM18	-	-	IPR001002|IPR002509|IPR011330|IPR018371	Chitin-binding, type 1|Chitin-binding, type 1, conserved site|Glycoside hydrolase/deacetylase, beta/alpha-barrel|Polysaccharide deacetylase
UM226_283	CBM18	-	-	IPR001002|IPR002509|IPR011330|IPR018371	Chitin-binding, type 1|Chitin-binding, type 1, conserved site|Glycoside hydrolase/deacetylase, beta/alpha-barrel|Polysaccharide deacetylase
UM226_284	AA9	hypothetical protein	-	IPR005103	Glycoside hydrolase, family 61
UM226_2843	CE9	carbohydrate esterase family 9 protein	-	IPR003764|IPR011059	Metal-dependent hydrolase, composite domain|N-acetylglucosamine-6-phosphate deacetylase
UM226_2869	CE10	hypothetical protein	-	IPR013094|IPR029058	Alpha/Beta hydrolase fold|Alpha/beta hydrolase fold-3
UM226_2897	AA7	hypothetical protein	-	IPR006094|IPR012951|IPR016166|IPR016169	Berberine/berberine-like|CO dehydrogenase flavoprotein-like, FAD-binding, subdomain 2|FAD linked oxidase, N-terminal|FAD-binding, type 2
UM226_2901	AA5	carbohydrate-binding module family 18 protein	-	IPR001002|IPR009880|IPR011043|IPR013783|IPR014756|IPR015202|IPR015916	Chitin-binding, type 1|Domain of unknown function DUF1929|Galactose oxidase, beta-propeller|Galactose oxidase/kelch, beta-propeller|Glyoxal oxidase, N-terminal|Immunoglobulin E-set|Immunoglobulin-like fold
UM226_2918	GT1	glycosyltransferase family 1 protein	-	IPR002213|IPR004276	Glycosyl transferase, family 28|UDP-glucuronosyl/UDP-glucosyltransferase
UM226_2919	GH5	glycoside hydrolase family 5 protein	-	IPR001547|IPR013781|IPR017853	Glycoside hydrolase, catalytic domain|Glycoside hydrolase, family 5|Glycoside hydrolase, superfamily
UM226_2945	GH94	glycoside hydrolase family 94 protein	-	IPR005196|IPR008928|IPR010383|IPR010403|IPR011013	Galactose mutarotase-like domain|Glycoside hydrolase, family 65, N-terminal|Glycosyltransferase 36|Glycosyltransferase 36 associated|Six-hairpin glycosidase-like
UM226_295	GH109	hypothetical protein	-	IPR000683|IPR016040	NAD(P)-binding domain|Oxidoreductase, N-terminal
UM226_296	AA9	hypothetical protein	-	IPR000254|IPR005103	Cellulose-binding domain, fungal|Glycoside hydrolase, family 61
UM226_296	CBM1	hypothetical protein	-	IPR000254|IPR005103	Cellulose-binding domain, fungal|Glycoside hydrolase, family 61
UM226_2965	AA2	hypothetical protein	-	IPR002016|IPR010255	Haem peroxidase|Haem peroxidase, plant/fungal/bacterial
UM226_2988	CE10	hypothetical protein	-	IPR001375|IPR011042|IPR011659|IPR029058	Alpha/Beta hydrolase fold|Peptidase S9, prolyl oligopeptidase, catalytic domain|Six-bladed beta-propeller, TolB-like|WD40-like Beta Propeller
UM226_3001	GH15	glycoside hydrolase family 15 protein	-	IPR000165|IPR008928|IPR011613|IPR012341	Glucoamylase|Glycoside hydrolase family 15|Six-hairpin glycosidase|Six-hairpin glycosidase-like
UM226_3004	GH11	Endo-1,4-beta-xylanase I	Endo-1,4-beta-xylanase I	IPR001137|IPR008985|IPR013319|IPR018208	Concanavalin A-like lectin/glucanases superfamily|Glycoside hydrolase, family 11|Glycoside hydrolase, family 11, active site|Glycoside hydrolase, family 11/12
UM226_3005	GT31	hypothetical protein	-	IPR003014|IPR003378	Fringe-like|PAN-1 domain
UM226_3022	CE1	hypothetical protein	-	IPR000801|IPR029058	Alpha/Beta hydrolase fold|Putative esterase
UM226_3032	AA9	glycoside hydrolase family 61 protein	-	IPR005103	Glycoside hydrolase, family 61
UM226_3043	GH131	hypothetical protein	-	-	-
UM226_3044	GH18	glycoside hydrolase family 18 protein	-	IPR001223|IPR011583|IPR013781|IPR017853	Chitinase II|Glycoside hydrolase, catalytic domain|Glycoside hydrolase, family 18, catalytic domain|Glycoside hydrolase, superfamily
UM226_3061	GT22	glycosyltransferase family 22 protein	-	IPR005599	GPI mannosyltransferase
UM226_3099	CE1	hypothetical protein	-	IPR000073|IPR029058	Alpha/Beta hydrolase fold|Alpha/beta hydrolase fold-1
UM226_3101	CE5	carbohydrate esterase family 5 protein	-	IPR000675|IPR011150|IPR029058	Alpha/Beta hydrolase fold|Cutinase|Cutinase, monofunctional
UM226_3112	GH5	hypothetical protein	-	IPR001547|IPR013781|IPR017853	Glycoside hydrolase, catalytic domain|Glycoside hydrolase, family 5|Glycoside hydrolase, superfamily
UM226_315	AA3	hypothetical protein	-	IPR000172|IPR007867|IPR012132	Glucose-methanol-choline oxidoreductase|Glucose-methanol-choline oxidoreductase, C-terminal|Glucose-methanol-choline oxidoreductase, N-terminal
UM226_3239	AA7	hypothetical protein	-	IPR006094|IPR012951|IPR016166|IPR016167|IPR016169	Berberine/berberine-like|CO dehydrogenase flavoprotein-like, FAD-binding, subdomain 2|FAD linked oxidase, N-terminal|FAD-binding, type 2|FAD-binding, type 2, subdomain 1
UM226_328	CBM18	hypothetical protein	-	IPR001002|IPR002110|IPR003609|IPR010730|IPR020683	Ankyrin repeat|Ankyrin repeat-containing domain|Apple-like|Chitin-binding, type 1|Heterokaryon incompatibility
UM226_328	CBM18	hypothetical protein	-	IPR001002|IPR002110|IPR003609|IPR010730|IPR020683	Ankyrin repeat|Ankyrin repeat-containing domain|Apple-like|Chitin-binding, type 1|Heterokaryon incompatibility
UM226_3289	GH2	-	Probable beta-mannosidase B	IPR006102|IPR006104|IPR008979|IPR013781|IPR013812|IPR017853|IPR028369	Beta mannosidase|Galactose-binding domain-like|Glycoside hydrolase, catalytic domain|Glycoside hydrolase, family 2, immunoglobulin-like beta-sandwich|Glycoside hydrolase, family 2/20, immunoglobulin-like beta-sandwich domain|Glycoside hydrolase, superfamily|Glycosyl hydrolases family 2, sugar binding domain
UM226_33	AA3	hypothetical protein	-	IPR000172|IPR007867|IPR012132	Glucose-methanol-choline oxidoreductase|Glucose-methanol-choline oxidoreductase, C-terminal|Glucose-methanol-choline oxidoreductase, N-terminal
UM226_3326	GT2	glycosyltransferase family 2 protein	Chitin synthase 4	IPR001199|IPR004835|IPR029044	Chitin synthase|Cytochrome b5-like heme/steroid binding domain|Nucleotide-diphospho-sugar transferases
UM226_3352	AA7	hypothetical protein	-	IPR004113|IPR006094|IPR016164|IPR016166|IPR016167|IPR016169	CO dehydrogenase flavoprotein-like, FAD-binding, subdomain 2|FAD linked oxidase, N-terminal|FAD-binding, type 2|FAD-binding, type 2, subdomain 1|FAD-linked oxidase, C-terminal|FAD-linked oxidase-like, C-terminal
UM226_3384	CE10	-	-	IPR013094|IPR029058	Alpha/Beta hydrolase fold|Alpha/beta hydrolase fold-3
UM226_3391	GH13	glycoside hydrolase family 13 protein	-	IPR006047|IPR006589|IPR013781|IPR015902|IPR017853	Glycoside hydrolase, catalytic domain|Glycoside hydrolase, family 13|Glycoside hydrolase, superfamily|Glycosyl hydrolase, family 13, catalytic domain|Glycosyl hydrolase, family 13, subfamily, catalytic domain
UM226_3450	AA3	cellobiose dehydrogenase	-	IPR000172|IPR012132	Glucose-methanol-choline oxidoreductase|Glucose-methanol-choline oxidoreductase, N-terminal
UM226_3477	AA8	carbohydrate-binding module family 1 protein	-	IPR000172|IPR000254|IPR007867|IPR015920	Cellobiose dehydrogenase, cytochrome domain|Cellulose-binding domain, fungal|Glucose-methanol-choline oxidoreductase, C-terminal|Glucose-methanol-choline oxidoreductase, N-terminal
UM226_3488	CE1	carbohydrate esterase family 1 protein	-	IPR029058	Alpha/Beta hydrolase fold
UM226_3491	GH30	glycoside hydrolase family 30 protein	Endo-beta-1,6-galactanase	IPR001139|IPR013780|IPR013781|IPR017853	Glycoside hydrolase, catalytic domain|Glycoside hydrolase, family 30|Glycoside hydrolase, superfamily|Glycosyl hydrolase, family 13, all-beta
UM226_3497	GT8	-	-	IPR002495|IPR029044	Glycosyl transferase, family 8|Nucleotide-diphospho-sugar transferases
UM226_3507	CE1	hypothetical protein	-	IPR003140|IPR029058	Alpha/Beta hydrolase fold|Phospholipase/carboxylesterase/thioesterase
UM226_3537	AA9	glycoside hydrolase family 61 protein	-	IPR005103	Glycoside hydrolase, family 61
UM226_3540	CE14	hypothetical protein	-	IPR003737|IPR024078	N-acetylglucosaminyl phosphatidylinositol deacetylase-related|Putative deacetylase LmbE-like domain
UM226_3546	GH109	hypothetical protein	-	IPR000683|IPR004104|IPR016040	NAD(P)-binding domain|Oxidoreductase, C-terminal|Oxidoreductase, N-terminal
UM226_3572	CE10	hypothetical protein	-	IPR019436|IPR029058	Alpha/Beta hydrolase fold|Steryl acetyl hydrolase
UM226_3611	AA7	hypothetical protein	-	IPR004113|IPR006094|IPR016164|IPR016166|IPR016167|IPR016169|IPR016171	CO dehydrogenase flavoprotein-like, FAD-binding, subdomain 2|FAD linked oxidase, N-terminal|FAD-binding, type 2|FAD-binding, type 2, subdomain 1|FAD-linked oxidase, C-terminal|FAD-linked oxidase-like, C-terminal|Vanillyl-alcohol oxidase, C-terminal subdomain 2
UM226_3638	GT1	glycosyltransferase family 1 protein	Sterol 3-beta-glucosyltransferase	IPR001849|IPR002213|IPR004182|IPR004276|IPR011993	GRAM domain|Glycosyl transferase, family 28|Pleckstrin homology domain|Pleckstrin homology-like domain|UDP-glucuronosyl/UDP-glucosyltransferase
UM226_3644	GH43	glycoside hydrolase family 43 protein	-	IPR006710|IPR023296	Glycoside hydrolase, family 43|Glycosyl hydrolase, five-bladed beta-propellor domain
UM226_3659	GT34	glycosyltransferase family 34 protein	-	IPR008630	Galactosyl transferase
UM226_3689	AA9	hypothetical protein	-	IPR004302|IPR021840	Chitin-binding, domain 3|Protein of unknown function DUF3433
UM226_3705	AA5	hypothetical protein	-	IPR003014|IPR003609|IPR006652|IPR011043|IPR011498|IPR013783|IPR014756|IPR015202|IPR015916	Apple-like|Domain of unknown function DUF1929|Galactose oxidase, beta-propeller|Galactose oxidase/kelch, beta-propeller|Immunoglobulin E-set|Immunoglobulin-like fold|Kelch repeat type 1|Kelch repeat type 2|PAN-1 domain
UM226_3711	AA7	hypothetical protein	-	IPR006094|IPR012951|IPR016166|IPR016167|IPR016169	Berberine/berberine-like|CO dehydrogenase flavoprotein-like, FAD-binding, subdomain 2|FAD linked oxidase, N-terminal|FAD-binding, type 2|FAD-binding, type 2, subdomain 1
UM226_3717	CE16	-	-	IPR013831	SGNH hydrolase-type esterase domain
UM226_3723	GH2	glycoside hydrolase family 2 protein	-	IPR006102|IPR006104|IPR008979|IPR013781|IPR013812|IPR017853|IPR028829	Exo-beta-D-glucosaminidase|Galactose-binding domain-like|Glycoside hydrolase, catalytic domain|Glycoside hydrolase, family 2, immunoglobulin-like beta-sandwich|Glycoside hydrolase, family 2/20, immunoglobulin-like beta-sandwich domain|Glycoside hydrolase, superfamily|Glycosyl hydrolases family 2, sugar binding domain
UM226_3743	GT15	glycosyltransferase family 15 protein	-	IPR002685|IPR029044	Glycosyl transferase, family 15|Nucleotide-diphospho-sugar transferases
UM226_3745	GH18	glycoside hydrolase family 18 protein	-	IPR000898|IPR001223|IPR011583|IPR011701|IPR013781|IPR016196|IPR017853|IPR020846|IPR029070	Chitinase II|Chitinase insertion domain|Glycoside hydrolase, catalytic domain|Glycoside hydrolase, family 18, catalytic domain|Glycoside hydrolase, superfamily|Indoleamine 2,3-dioxygenase|Major facilitator superfamily|Major facilitator superfamily domain|Major facilitator superfamily domain, general substrate transporter
UM226_3747	GH43	glycoside hydrolase family 43 protein	-	IPR006710|IPR023296	Glycoside hydrolase, family 43|Glycosyl hydrolase, five-bladed beta-propellor domain
UM226_3747	GH43	glycoside hydrolase family 43 protein	-	IPR006710|IPR023296	Glycoside hydrolase, family 43|Glycosyl hydrolase, five-bladed beta-propellor domain
UM226_3770	AA2	ligninase LG6 precursor	-	IPR001621|IPR002016|IPR010255|IPR019793|IPR019794	Fungal ligninase|Haem peroxidase|Haem peroxidase, plant/fungal/bacterial|Peroxidase, active site|Peroxidases heam-ligand binding site
UM226_3771	AA9	hypothetical protein	-	IPR000254|IPR005103	Cellulose-binding domain, fungal|Glycoside hydrolase, family 61
UM226_3771	CBM1	hypothetical protein	-	IPR000254|IPR005103	Cellulose-binding domain, fungal|Glycoside hydrolase, family 61
UM226_3776	GH5	glycoside hydrolase family 5 protein	-	IPR001547|IPR013781|IPR017853	Glycoside hydrolase, catalytic domain|Glycoside hydrolase, family 5|Glycoside hydrolase, superfamily
UM226_380	GH131	hypothetical protein	-	-	-
UM226_3802	GH32	glycoside hydrolase family 32 protein	-	IPR001362|IPR008985|IPR013148|IPR013189|IPR023296	Concanavalin A-like lectin/glucanases superfamily|Glycoside hydrolase, family 32|Glycosyl hydrolase family 32, C-terminal|Glycosyl hydrolase family 32, N-terminal|Glycosyl hydrolase, five-bladed beta-propellor domain
UM226_3813	GH3	-	Probable beta-glucosidase L	IPR001764|IPR002772|IPR017853|IPR026891|IPR026892	Fibronectin type III-like domain|Glycoside hydrolase family 3|Glycoside hydrolase family 3 C-terminal domain|Glycoside hydrolase, family 3, N-terminal|Glycoside hydrolase, superfamily
UM226_3819	GH17	glycoside hydrolase family 17 protein	-	IPR013781|IPR017853	Glycoside hydrolase, catalytic domain|Glycoside hydrolase, superfamily
UM226_3849	GH132	hypothetical protein	-	IPR005556	SUN
UM226_3853	GT62	glycosyltransferase family 62 protein	-	IPR005109|IPR029044	Anp1|Nucleotide-diphospho-sugar transferases
UM226_3859	GT15	glycosyltransferase family 15 protein	-	IPR002685|IPR029044	Glycosyl transferase, family 15|Nucleotide-diphospho-sugar transferases
UM226_3870	CE10	lipase 3 precursor	-	IPR002018|IPR019826|IPR029058	Alpha/Beta hydrolase fold|Carboxylesterase type B, active site|Carboxylesterase, type B
UM226_3894	GH43	glycoside hydrolase family 43 protein	-	IPR006710|IPR023296	Glycoside hydrolase, family 43|Glycosyl hydrolase, five-bladed beta-propellor domain
UM226_3911	CE1	hypothetical protein	-	IPR001375|IPR029058	Alpha/Beta hydrolase fold|Peptidase S9, prolyl oligopeptidase, catalytic domain
UM226_3917	GT83	hypothetical protein	-	IPR007667	Hypoxia induced protein, domain
UM226_3950	CE10	-	-	IPR003140|IPR029058	Alpha/Beta hydrolase fold|Phospholipase/carboxylesterase/thioesterase
UM226_4013	CBM48	glycoside hydrolase family 13 protein	1,4-alpha-glucan-branching enzyme	IPR004193|IPR006047|IPR006048|IPR006407|IPR006589|IPR013780|IPR013781|IPR013783|IPR014756|IPR015902|IPR017853	1,4-alpha-glucan-branching enzyme, GlgB|Alpha-amylase, C-terminal all beta|Glycoside hydrolase, catalytic domain|Glycoside hydrolase, family 13|Glycoside hydrolase, family 13, N-terminal|Glycoside hydrolase, superfamily|Glycosyl hydrolase, family 13, all-beta|Glycosyl hydrolase, family 13, catalytic domain|Glycosyl hydrolase, family 13, subfamily, catalytic domain|Immunoglobulin E-set|Immunoglobu…
UM226_4013	GH13	glycoside hydrolase family 13 protein	1,4-alpha-glucan-branching enzyme	IPR004193|IPR006047|IPR006048|IPR006407|IPR006589|IPR013780|IPR013781|IPR013783|IPR014756|IPR015902|IPR017853	1,4-alpha-glucan-branching enzyme, GlgB|Alpha-amylase, C-terminal all beta|Glycoside hydrolase, catalytic domain|Glycoside hydrolase, family 13|Glycoside hydrolase, family 13, N-terminal|Glycoside hydrolase, superfamily|Glycosyl hydrolase, family 13, all-beta|Glycosyl hydrolase, family 13, catalytic domain|Glycosyl hydrolase, family 13, subfamily, catalytic domain|Immunoglobulin E-set|Immunoglobu…
UM226_4020	GH55	glycoside hydrolase family 55 protein	-	IPR011050|IPR012334	Pectin lyase fold|Pectin lyase fold/virulence factor
UM226_4042	AA2	hypothetical protein	-	IPR001621|IPR002016|IPR010255|IPR019794	Fungal ligninase|Haem peroxidase|Haem peroxidase, plant/fungal/bacterial|Peroxidase, active site
UM226_4052	AA3	hypothetical protein	-	IPR000172|IPR007867	Glucose-methanol-choline oxidoreductase, C-terminal|Glucose-methanol-choline oxidoreductase, N-terminal
UM226_4054	GH10	glycoside hydrolase family 10 protein	Endo-1,4-beta-xylanase A	IPR001000|IPR013781|IPR017853	Glycoside hydrolase, catalytic domain|Glycoside hydrolase, family 10|Glycoside hydrolase, superfamily
UM226_4065	GH85	-	-	IPR005201	Glycoside hydrolase, family 85
UM226_4066	AA9	glycoside hydrolase family 61 protein	-	IPR005103	Glycoside hydrolase, family 61
UM226_4076	GH47	glycoside hydrolase family 47 protein	-	IPR001382	Glycoside hydrolase, family 47
UM226_4077	GH17	glucan 1,3-beta-glucosidase precursor	-	IPR000490|IPR013781|IPR017853	Glycoside hydrolase, catalytic domain|Glycoside hydrolase, family 17|Glycoside hydrolase, superfamily
UM226_4086	GH105	-	-	IPR008928|IPR010905|IPR012341	Glycosyl hydrolase, family 88|Six-hairpin glycosidase|Six-hairpin glycosidase-like
UM226_4117	CE10	hypothetical protein	-	IPR002018|IPR019819|IPR019826|IPR029058	Alpha/Beta hydrolase fold|Carboxylesterase type B, active site|Carboxylesterase type B, conserved site|Carboxylesterase, type B
UM226_4124	CE5	carbohydrate esterase family 5 protein, partial	-	IPR000675|IPR011150|IPR029058	Alpha/Beta hydrolase fold|Cutinase|Cutinase, monofunctional
UM226_4133	GH3	-	-	IPR001764|IPR017853|IPR026892	Glycoside hydrolase family 3|Glycoside hydrolase, family 3, N-terminal|Glycoside hydrolase, superfamily
UM226_4137	CE5	carbohydrate esterase family 5 protein	-	IPR000675|IPR029058	Alpha/Beta hydrolase fold|Cutinase
UM226_4143	GT34	glycosyltransferase family 34 protein	-	IPR008630	Galactosyl transferase
UM226_4160	CE5	hypothetical protein	-	IPR029058	Alpha/Beta hydrolase fold
UM226_4190	AA3	hypothetical protein	-	IPR000172|IPR007867|IPR012132	Glucose-methanol-choline oxidoreductase|Glucose-methanol-choline oxidoreductase, C-terminal|Glucose-methanol-choline oxidoreductase, N-terminal
UM226_4198	CBM18	-	-	-	-
UM226_4200	GT90	-	-	IPR006598	Lipopolysaccharide-modifying protein
UM226_4207	CE12	hypothetical protein	-	IPR013831	SGNH hydrolase-type esterase domain
UM226_421	CE1	hypothetical protein	-	IPR029058	Alpha/Beta hydrolase fold
UM226_4223	AA7	hypothetical protein	-	IPR006094|IPR016166|IPR016167|IPR016169	CO dehydrogenase flavoprotein-like, FAD-binding, subdomain 2|FAD linked oxidase, N-terminal|FAD-binding, type 2|FAD-binding, type 2, subdomain 1
UM226_4227	CE10	hypothetical protein	-	IPR002018|IPR019826|IPR029058	Alpha/Beta hydrolase fold|Carboxylesterase type B, active site|Carboxylesterase, type B
UM226_4242	AA1	hypothetical protein	-	IPR001117|IPR002355|IPR008972|IPR011706|IPR011707	Cupredoxin|Multicopper oxidase, copper-binding site|Multicopper oxidase, type 1|Multicopper oxidase, type 2|Multicopper oxidase, type 3
UM226_4255	GT24	glycosyltransferase family 24 protein	-	IPR009448|IPR029044	Nucleotide-diphospho-sugar transferases|UDP-glucose:Glycoprotein Glucosyltransferase
UM226_4270	GH81	glycoside hydrolase family 81 protein	-	IPR005200	Glycoside hydrolase, family 81
UM226_4271	GH128	glycoside hydrolase family 128 protein	-	IPR013781|IPR017853|IPR024655	Glycoside hydrolase, catalytic domain|Glycoside hydrolase, superfamily|Uncharacterised protein family, glycosyl hydrolase catalytic domain
UM226_4279	PL4	polysaccharide lyase family 4 protein	-	IPR008979|IPR011013|IPR013784|IPR014718|IPR014766|IPR015364|IPR029411|IPR029413	Carbohydrate-binding-like fold|Carboxypeptidase, regulatory domain|Galactose mutarotase-like domain|Galactose-binding domain-like|Glycoside hydrolase-type carbohydrate-binding, subgroup|Rhamnogalacturonan lyase, domain II|Rhamnogalacturonan lyase, domain III|Rhamnogalacturonase B, N-terminal
UM226_4296	CE3	carbohydrate esterase family 3 protein	-	IPR013831	SGNH hydrolase-type esterase domain
UM226_4311	GH72	carbohydrate-binding module family 43 protein	-	IPR004886|IPR012946|IPR013781|IPR017853	Glucanosyltransferase|Glycoside hydrolase, catalytic domain|Glycoside hydrolase, superfamily|X8
UM226_4311	CBM43	carbohydrate-binding module family 43 protein	-	IPR004886|IPR012946|IPR013781|IPR017853	Glucanosyltransferase|Glycoside hydrolase, catalytic domain|Glycoside hydrolase, superfamily|X8
UM226_432	GH15	glycoside hydrolase family 15 protein	-	IPR008928|IPR011613|IPR012341	Glycoside hydrolase family 15|Six-hairpin glycosidase|Six-hairpin glycosidase-like
UM226_4320	GH92	glycoside hydrolase family 92 protein	-	IPR005887|IPR008928|IPR012939|IPR014718	Alpha-1,2-mannosidase, putative|Glycoside hydrolase-type carbohydrate-binding, subgroup|Glycosyl hydrolase family 92|Six-hairpin glycosidase-like
UM226_4348	CBM18	-	-	IPR001002|IPR001223|IPR001579|IPR011583|IPR013781|IPR017853|IPR029070	Chitin-binding, type 1|Chitinase II|Chitinase insertion domain|Glycoside hydrolase, catalytic domain|Glycoside hydrolase, chitinase active site|Glycoside hydrolase, family 18, catalytic domain|Glycoside hydrolase, superfamily
UM226_4348	GH18	-	-	IPR001002|IPR001223|IPR001579|IPR011583|IPR013781|IPR017853|IPR029070	Chitin-binding, type 1|Chitinase II|Chitinase insertion domain|Glycoside hydrolase, catalytic domain|Glycoside hydrolase, chitinase active site|Glycoside hydrolase, family 18, catalytic domain|Glycoside hydrolase, superfamily
UM226_4394	GH43	glycoside hydrolase family 43 protein	Xylosidase/arabinosidase	IPR006710|IPR023296	Glycoside hydrolase, family 43|Glycosyl hydrolase, five-bladed beta-propellor domain
UM226_4410	GH76	-	-	IPR005198|IPR008928|IPR012341	Glycoside hydrolase, family 76|Six-hairpin glycosidase|Six-hairpin glycosidase-like
UM226_4423	GH18	glycoside hydrolase family 18 protein	Endochitinase 1	IPR001223|IPR001579|IPR011583|IPR013781|IPR017853|IPR029070	Chitinase II|Chitinase insertion domain|Glycoside hydrolase, catalytic domain|Glycoside hydrolase, chitinase active site|Glycoside hydrolase, family 18, catalytic domain|Glycoside hydrolase, superfamily
UM226_4432	CE1	alpha/beta-Hydrolase	-	IPR011118|IPR029058	Alpha/Beta hydrolase fold|Tannase/feruloyl esterase
UM226_4445	CE5	-	-	IPR000675|IPR011150|IPR029058	Alpha/Beta hydrolase fold|Cutinase|Cutinase, monofunctional
UM226_4449	CE1	hypothetical protein	Putative carboxymethylenebutenolidase	IPR002925|IPR029058	Alpha/Beta hydrolase fold|Dienelactone hydrolase
UM226_4489	GH128	glycoside hydrolase family 128 protein	-	IPR013781|IPR017853|IPR024655	Glycoside hydrolase, catalytic domain|Glycoside hydrolase, superfamily|Uncharacterised protein family, glycosyl hydrolase catalytic domain
UM226_4554	CBM35	glycoside hydrolase family 26 protein	-	IPR000805|IPR005084|IPR008979|IPR013781|IPR017853|IPR022790	Carbohydrate binding module family 6|Endoglucanase H/Glycosyl hydrolase family 26|Galactose-binding domain-like|Glycoside hydrolase, catalytic domain|Glycoside hydrolase, family 26|Glycoside hydrolase, superfamily
UM226_4554	GH26	glycoside hydrolase family 26 protein	-	IPR000805|IPR005084|IPR008979|IPR013781|IPR017853|IPR022790	Carbohydrate binding module family 6|Endoglucanase H/Glycosyl hydrolase family 26|Galactose-binding domain-like|Glycoside hydrolase, catalytic domain|Glycoside hydrolase, family 26|Glycoside hydrolase, superfamily
UM226_456	CBM18	hypothetical protein	-	IPR001002|IPR002509|IPR011330|IPR015943|IPR017986|IPR018371	Chitin-binding, type 1|Chitin-binding, type 1, conserved site|Glycoside hydrolase/deacetylase, beta/alpha-barrel|Polysaccharide deacetylase|WD40-repeat-containing domain|WD40/YVTN repeat-like-containing domain
UM226_456	CE4	hypothetical protein	-	IPR001002|IPR002509|IPR011330|IPR015943|IPR017986|IPR018371	Chitin-binding, type 1|Chitin-binding, type 1, conserved site|Glycoside hydrolase/deacetylase, beta/alpha-barrel|Polysaccharide deacetylase|WD40-repeat-containing domain|WD40/YVTN repeat-like-containing domain
UM226_456	CBM18	hypothetical protein	-	IPR001002|IPR002509|IPR011330|IPR015943|IPR017986|IPR018371	Chitin-binding, type 1|Chitin-binding, type 1, conserved site|Glycoside hydrolase/deacetylase, beta/alpha-barrel|Polysaccharide deacetylase|WD40-repeat-containing domain|WD40/YVTN repeat-like-containing domain
UM226_4560	AA9	glycoside hydrolase family 61 protein	-	IPR000254|IPR005103	Cellulose-binding domain, fungal|Glycoside hydrolase, family 61
UM226_4560	CBM1	glycoside hydrolase family 61 protein	-	IPR000254|IPR005103	Cellulose-binding domain, fungal|Glycoside hydrolase, family 61
UM226_4562	GH47	glycoside hydrolase family 47 protein	-	IPR001382|IPR002137	Beta-lactamase, class-D active site|Glycoside hydrolase, family 47
UM226_4563	GH3	glycoside hydrolase family 3 protein	Probable beta-glucosidase G	IPR001764|IPR002772|IPR017853|IPR026891|IPR026892	Fibronectin type III-like domain|Glycoside hydrolase family 3|Glycoside hydrolase family 3 C-terminal domain|Glycoside hydrolase, family 3, N-terminal|Glycoside hydrolase, superfamily
UM226_4569	GH28	hypothetical protein	-	IPR000743|IPR006626|IPR011050|IPR012334	Glycoside hydrolase, family 28|Parallel beta-helix repeat|Pectin lyase fold|Pectin lyase fold/virulence factor
UM226_4574	CE8	carbohydrate esterase family 8 protein	Pectinesterase	IPR000070|IPR011050|IPR012334	Pectin lyase fold|Pectin lyase fold/virulence factor|Pectinesterase, catalytic
UM226_4593	CE12	hypothetical protein	-	IPR013831	SGNH hydrolase-type esterase domain
UM226_4629	CE1	hypothetical protein	-	IPR002410|IPR029058	Alpha/Beta hydrolase fold|Peptidase S33
UM226_4654	GH115	glycoside hydrolase family 115 protein	-	IPR029018	Chitobiase/beta-hexosaminidase domain 2-like
UM226_47	GH31	glycoside hydrolase family 31 protein	Alpha-glucosidase	IPR000322|IPR011013|IPR017853	Galactose mutarotase-like domain|Glycoside hydrolase, family 31|Glycoside hydrolase, superfamily
UM226_4706	CE1	hypothetical protein	-	IPR029058	Alpha/Beta hydrolase fold
UM226_4727	CBM48	carbohydrate-binding module family 48 protein, partial	-	IPR014756	Immunoglobulin E-set
UM226_4740	CE10	hypothetical protein	-	IPR029058	Alpha/Beta hydrolase fold
UM226_4749	GH79	glycoside hydrolase family 79 protein	-	IPR017853	Glycoside hydrolase, superfamily
UM226_4762	AA7	hypothetical protein	-	IPR006094|IPR016166|IPR016167|IPR016169	CO dehydrogenase flavoprotein-like, FAD-binding, subdomain 2|FAD linked oxidase, N-terminal|FAD-binding, type 2|FAD-binding, type 2, subdomain 1
UM226_4763	CE1	hypothetical protein	-	IPR000073|IPR002410|IPR005944|IPR029058	Alpha/Beta hydrolase fold|Alpha/beta hydrolase fold-1|Peptidase S33|Proline iminopeptidase
UM226_4770	GH16	glycoside hydrolase family 16 protein	-	IPR000757|IPR008985|IPR013320	Concanavalin A-like lectin/glucanase, subgroup|Concanavalin A-like lectin/glucanases superfamily|Glycoside hydrolase, family 16
UM226_4819	GH5	glycoside hydrolase family 5 protein	-	IPR001547|IPR013781|IPR017853|IPR018087	Glycoside hydrolase, catalytic domain|Glycoside hydrolase, family 5|Glycoside hydrolase, family 5, conserved site|Glycoside hydrolase, superfamily
UM226_4850	GH31	glycoside hydrolase family 31 protein	-	IPR000322|IPR011013|IPR017853	Galactose mutarotase-like domain|Glycoside hydrolase, family 31|Glycoside hydrolase, superfamily
UM226_4853	CE1	hypothetical protein	-	IPR029058	Alpha/Beta hydrolase fold
UM226_4877	AA7	hypothetical protein	-	IPR006094|IPR012951|IPR016166|IPR016167|IPR016169	Berberine/berberine-like|CO dehydrogenase flavoprotein-like, FAD-binding, subdomain 2|FAD linked oxidase, N-terminal|FAD-binding, type 2|FAD-binding, type 2, subdomain 1
UM226_4914	GH2	glycoside hydrolase family 2 protein	-	IPR006102|IPR006103|IPR006104|IPR008979|IPR013781|IPR013812|IPR017853	Galactose-binding domain-like|Glycoside hydrolase, catalytic domain|Glycoside hydrolase, family 2, TIM barrel|Glycoside hydrolase, family 2, immunoglobulin-like beta-sandwich|Glycoside hydrolase, family 2/20, immunoglobulin-like beta-sandwich domain|Glycoside hydrolase, superfamily|Glycosyl hydrolases family 2, sugar binding domain
UM226_4918	GH72	glycoside hydrolase family 72 protein	-	IPR004886|IPR013781|IPR017853	Glucanosyltransferase|Glycoside hydrolase, catalytic domain|Glycoside hydrolase, superfamily
UM226_4924	GH109	hypothetical protein	-	IPR000683|IPR016040	NAD(P)-binding domain|Oxidoreductase, N-terminal
UM226_4944	GT2	glycosyltransferase family 2 protein	Chitin synthase A	IPR004834|IPR004835|IPR013616|IPR029044	Chitin synthase|Chitin synthase N-terminal|Fungal chitin synthase|Nucleotide-diphospho-sugar transferases
UM226_4984	GH2	glycoside hydrolase family 2 protein	-	IPR004199|IPR006101|IPR006102|IPR006103|IPR006104|IPR008979|IPR011013|IPR013781|IPR013812|IPR014718|IPR017853	Beta galactosidase small chain /domain 5|Galactose mutarotase-like domain|Galactose-binding domain-like|Glycoside hydrolase, catalytic domain|Glycoside hydrolase, family 2|Glycoside hydrolase, family 2, TIM barrel|Glycoside hydrolase, family 2, immunoglobulin-like beta-sandwich|Glycoside hydrolase, family 2/20, immunoglobulin-like beta-sandwich domain|Glycoside hydrolase, superfamily|Glycoside hy…
UM226_4993	CBM50	hypothetical protein	-	IPR018392	LysM domain
UM226_5028	GH7	glycoside hydrolase family 7 protein	Endoglucanase 1	IPR001722|IPR008985	Concanavalin A-like lectin/glucanases superfamily|Glycoside hydrolase, family 7
UM226_5041	GH76	glycoside hydrolase family 76 protein	-	IPR005198|IPR008928|IPR012341	Glycoside hydrolase, family 76|Six-hairpin glycosidase|Six-hairpin glycosidase-like
UM226_5091	CE10	hypothetical protein	-	IPR002018|IPR002168|IPR019826|IPR029058	Alpha/Beta hydrolase fold|Carboxylesterase type B, active site|Carboxylesterase, type B|Lipase, GDXG, active site
UM226_5092	GH43	glycoside hydrolase family 43 protein	Probable arabinan endo-1,5-alpha-L-arabinosidase A	IPR006710|IPR016840|IPR023296	Glycoside hydrolase, family 43|Glycoside hydrolase, family 43, endo-1, 5-alpha-L-arabinosidase|Glycosyl hydrolase, five-bladed beta-propellor domain
UM226_5095	GH11	glycoside hydrolase family 11 protein	Endo-1,4-beta-xylanase A	IPR001137|IPR008985|IPR013319|IPR018208	Concanavalin A-like lectin/glucanases superfamily|Glycoside hydrolase, family 11|Glycoside hydrolase, family 11, active site|Glycoside hydrolase, family 11/12
UM226_5097	CBM21	carbohydrate-binding module family 21 protein	-	IPR005036	Putative phosphatase regulatory subunit
UM226_5108	PL3	polysaccharide lyase family 3 protein	Probable pectate lyase F	IPR004898|IPR011050|IPR012334	Pectate lyase, catalytic|Pectin lyase fold|Pectin lyase fold/virulence factor
UM226_5128	GT2	hypothetical protein	-	IPR029044	Nucleotide-diphospho-sugar transferases
UM226_5140	GH16	hypothetical protein	-	IPR000757|IPR008985|IPR013057|IPR013320	Amino acid transporter, transmembrane|Concanavalin A-like lectin/glucanase, subgroup|Concanavalin A-like lectin/glucanases superfamily|Glycoside hydrolase, family 16
UM226_5141	CE5	carbohydrate esterase family 5 protein	-	IPR000675|IPR029058	Alpha/Beta hydrolase fold|Cutinase
UM226_5167	GH43	glycoside hydrolase family 43 protein	-	IPR006710|IPR008985|IPR013320|IPR023296	Concanavalin A-like lectin/glucanase, subgroup|Concanavalin A-like lectin/glucanases superfamily|Glycoside hydrolase, family 43|Glycosyl hydrolase, five-bladed beta-propellor domain
UM226_5180	GH43	glycoside hydrolase family 43 protein	-	IPR006710|IPR008985|IPR013320|IPR023296	Concanavalin A-like lectin/glucanase, subgroup|Concanavalin A-like lectin/glucanases superfamily|Glycoside hydrolase, family 43|Glycosyl hydrolase, five-bladed beta-propellor domain
UM226_5186	GH76	glycoside hydrolase family 76 protein	-	IPR005198|IPR008928|IPR012341	Glycoside hydrolase, family 76|Six-hairpin glycosidase|Six-hairpin glycosidase-like
UM226_5199	GH47	glycoside hydrolase family 47 protein	-	IPR001382	Glycoside hydrolase, family 47
UM226_5200	CE10	hypothetical protein	-	IPR013094|IPR029058	Alpha/Beta hydrolase fold|Alpha/beta hydrolase fold-3
UM226_521	CE10	hypothetical protein	-	IPR029058	Alpha/Beta hydrolase fold
UM226_5223	AA3	hypothetical protein	-	IPR000172|IPR007867|IPR012132	Glucose-methanol-choline oxidoreductase|Glucose-methanol-choline oxidoreductase, C-terminal|Glucose-methanol-choline oxidoreductase, N-terminal
UM226_5224	AA7	hypothetical protein	-	IPR006094|IPR016166|IPR016169	CO dehydrogenase flavoprotein-like, FAD-binding, subdomain 2|FAD linked oxidase, N-terminal|FAD-binding, type 2
UM226_5230	CBM18	carbohydrate esterase family 4 protein	-	IPR001002|IPR002509|IPR011330	Chitin-binding, type 1|Glycoside hydrolase/deacetylase, beta/alpha-barrel|Polysaccharide deacetylase
UM226_5230	CE4	carbohydrate esterase family 4 protein	-	IPR001002|IPR002509|IPR011330	Chitin-binding, type 1|Glycoside hydrolase/deacetylase, beta/alpha-barrel|Polysaccharide deacetylase
UM226_5231	GH16	glycoside hydrolase family 16 protein	-	IPR000757|IPR008985|IPR013320	Concanavalin A-like lectin/glucanase, subgroup|Concanavalin A-like lectin/glucanases superfamily|Glycoside hydrolase, family 16
UM226_5254	AA7	hypothetical protein	-	IPR006094|IPR016166|IPR016169	CO dehydrogenase flavoprotein-like, FAD-binding, subdomain 2|FAD linked oxidase, N-terminal|FAD-binding, type 2
UM226_526	CE4	carbohydrate esterase family 4 protein	-	IPR002509|IPR011330	Glycoside hydrolase/deacetylase, beta/alpha-barrel|Polysaccharide deacetylase
UM226_5290	GH92	-	-	IPR008928|IPR012939|IPR014718	Glycoside hydrolase-type carbohydrate-binding, subgroup|Glycosyl hydrolase family 92|Six-hairpin glycosidase-like
UM226_530	PL1	polysaccharide lyase family 1 protein	Probable pectin lyase A	IPR002022|IPR011050|IPR012334	Pectate lyase/Amb allergen|Pectin lyase fold|Pectin lyase fold/virulence factor
UM226_5302	GT50	glycosyltransferase family 50 protein	GPI mannosyltransferase 1	IPR007704	Mannosyltransferase, DXD
UM226_5309	CE1	hypothetical protein	Exportin-T	IPR000801|IPR011989|IPR013598|IPR016024|IPR029058	Alpha/Beta hydrolase fold|Armadillo-like helical|Armadillo-type fold|Exportin-1/Importin-beta-like|Putative esterase
UM226_5320	GH18	-	-	IPR001579|IPR013781|IPR017853	Glycoside hydrolase, catalytic domain|Glycoside hydrolase, chitinase active site|Glycoside hydrolase, superfamily
UM226_5325	GH93	glycoside hydrolase family 93 protein	-	IPR011040	Sialidases
UM226_5348	AA9	glycoside hydrolase family 61 protein	-	IPR005103	Glycoside hydrolase, family 61
UM226_5358	AA9	glycoside hydrolase family 61 protein	-	IPR005103	Glycoside hydrolase, family 61
UM226_5361	GT20	glycosyltransferase family 20 protein	-	IPR001830|IPR003337|IPR006379|IPR023214	Glycosyl transferase, family 20|HAD-like domain|HAD-superfamily hydrolase, subfamily IIB|Trehalose-phosphatase
UM226_5396	GH63	glycoside hydrolase family 63 protein	-	IPR004888|IPR008928	Glycoside hydrolase, family 63|Six-hairpin glycosidase-like
UM226_5408	GH43	glycoside hydrolase family 43 protein	-	IPR006710|IPR023296	Glycoside hydrolase, family 43|Glycosyl hydrolase, five-bladed beta-propellor domain
UM226_5412	GH105	glycoside hydrolase family 105 protein	-	IPR008928|IPR010905|IPR012341	Glycosyl hydrolase, family 88|Six-hairpin glycosidase|Six-hairpin glycosidase-like
UM226_5418	CE10	hypothetical protein	-	IPR013094|IPR029058	Alpha/Beta hydrolase fold|Alpha/beta hydrolase fold-3
UM226_5476	GH106	-	-	-	-
UM226_5478	CE10	hypothetical protein	-	IPR013094|IPR029058	Alpha/Beta hydrolase fold|Alpha/beta hydrolase fold-3
UM226_5487	GH18	glycoside hydrolase family 18 protein	-	IPR000449|IPR009060|IPR013781|IPR015940|IPR017853	Glycoside hydrolase, catalytic domain|Glycoside hydrolase, superfamily|UBA-like|Ubiquitin-associated domain/translation elongation factor EF-Ts, N-terminal|Ubiquitin-associated/translation elongation factor EF1B, N-terminal, eukaryote
UM226_5507	AA8	carbohydrate-binding module family 1 protein	-	IPR000172|IPR000254|IPR007867|IPR015920	Cellobiose dehydrogenase, cytochrome domain|Cellulose-binding domain, fungal|Glucose-methanol-choline oxidoreductase, C-terminal|Glucose-methanol-choline oxidoreductase, N-terminal
UM226_5507	CBM1	carbohydrate-binding module family 1 protein	-	IPR000172|IPR000254|IPR007867|IPR015920	Cellobiose dehydrogenase, cytochrome domain|Cellulose-binding domain, fungal|Glucose-methanol-choline oxidoreductase, C-terminal|Glucose-methanol-choline oxidoreductase, N-terminal
UM226_5510	GH3	glycoside hydrolase family 3 protein	-	IPR001764|IPR002772|IPR017853|IPR026892	Glycoside hydrolase family 3|Glycoside hydrolase family 3 C-terminal domain|Glycoside hydrolase, family 3, N-terminal|Glycoside hydrolase, superfamily
UM226_5511	GH27	carbohydrate-binding module family 35 protein	-	IPR000111|IPR002241|IPR013780|IPR013785|IPR017853	Aldolase-type TIM barrel|Glycoside hydrolase, clan GH-D|Glycoside hydrolase, family 27|Glycoside hydrolase, superfamily|Glycosyl hydrolase, family 13, all-beta
UM226_5511	CBM35	carbohydrate-binding module family 35 protein	-	IPR000111|IPR002241|IPR013780|IPR013785|IPR017853	Aldolase-type TIM barrel|Glycoside hydrolase, clan GH-D|Glycoside hydrolase, family 27|Glycoside hydrolase, superfamily|Glycosyl hydrolase, family 13, all-beta
UM226_5512	GH2	glycoside hydrolase family 2 protein	-	IPR006102|IPR006103|IPR006104|IPR008979|IPR013781|IPR013812|IPR017853|IPR028369	Beta mannosidase|Galactose-binding domain-like|Glycoside hydrolase, catalytic domain|Glycoside hydrolase, family 2, TIM barrel|Glycoside hydrolase, family 2, immunoglobulin-like beta-sandwich|Glycoside hydrolase, family 2/20, immunoglobulin-like beta-sandwich domain|Glycoside hydrolase, superfamily|Glycosyl hydrolases family 2, sugar binding domain
UM226_5516	CE5	carbohydrate esterase family 5 protein	-	IPR000675|IPR029058	Alpha/Beta hydrolase fold|Cutinase
UM226_5524	AA7	hypothetical protein	-	IPR006094|IPR016166|IPR016169	CO dehydrogenase flavoprotein-like, FAD-binding, subdomain 2|FAD linked oxidase, N-terminal|FAD-binding, type 2
UM226_5538	GT77	hypothetical protein	-	IPR005069|IPR029044	Nucleotide-diphospho-sugar transferase|Nucleotide-diphospho-sugar transferases
UM226_5544	CE10	hypothetical protein	-	IPR002018|IPR019826|IPR029058	Alpha/Beta hydrolase fold|Carboxylesterase type B, active site|Carboxylesterase, type B
UM226_5549	AA3	cellobiose dehydrogenase	-	IPR000172|IPR007867|IPR012132	Glucose-methanol-choline oxidoreductase|Glucose-methanol-choline oxidoreductase, C-terminal|Glucose-methanol-choline oxidoreductase, N-terminal
UM226_5559	GH11	glycoside hydrolase family 11 protein	-	IPR001137|IPR008985|IPR013319	Concanavalin A-like lectin/glucanases superfamily|Glycoside hydrolase, family 11|Glycoside hydrolase, family 11/12
UM226_5572	CBM63	carbohydrate-binding module family 63 protein	-	IPR007112|IPR009009|IPR014733	Barwin-like endoglucanase|Expansin/pollen allergen, DPBB domain|RlpA-like double-psi beta-barrel domain
UM226_5573	CE10	-	-	IPR013094|IPR029058	Alpha/Beta hydrolase fold|Alpha/beta hydrolase fold-3
UM226_5575	CE10	hypothetical protein	-	IPR002018|IPR019826|IPR029058	Alpha/Beta hydrolase fold|Carboxylesterase type B, active site|Carboxylesterase, type B
UM226_5587	GH125	conserved hypothetical protein	-	IPR008313|IPR008928|IPR012341	Six-hairpin glycosidase|Six-hairpin glycosidase-like|Uncharacterised conserved protein UCP028846
UM226_5594	CE1	hypothetical protein	-	IPR006693|IPR029058	Alpha/Beta hydrolase fold|Partial AB-hydrolase lipase domain
UM226_5656	CBM13	hypothetical protein	-	IPR000772	Ricin B lectin domain
UM226_5662	GH76	glycoside hydrolase family 76 protein	-	IPR005198|IPR008928|IPR012341	Glycoside hydrolase, family 76|Six-hairpin glycosidase|Six-hairpin glycosidase-like
UM226_5664	PL3	polysaccharide lyase family 3 protein	Pectate lyase E	IPR004898|IPR011050|IPR012334	Pectate lyase, catalytic|Pectin lyase fold|Pectin lyase fold/virulence factor
UM226_5668	CE1	hypothetical protein	-	IPR000340|IPR000387|IPR016130|IPR020422|IPR029021|IPR029058	Alpha/Beta hydrolase fold|Dual specificity phosphatase, catalytic domain|Dual specificity phosphatase, subgroup, catalytic domain|Protein-tyrosine phosphatase, active site|Protein-tyrosine phosphatase-like|Protein-tyrosine/Dual specificity phosphatase
UM226_5671	GH93	glycoside hydrolase family 93 protein	-	IPR011040	Sialidases
UM226_5673	AA9	glycoside hydrolase family 61 protein	-	IPR005103	Glycoside hydrolase, family 61
UM226_5683	GH115	glycoside hydrolase family 115 protein	-	IPR029018	Chitobiase/beta-hexosaminidase domain 2-like
UM226_5683	GH115	glycoside hydrolase family 115 protein	-	IPR029018	Chitobiase/beta-hexosaminidase domain 2-like
UM226_5700	AA3	hypothetical protein	-	IPR000172|IPR007867|IPR012132	Glucose-methanol-choline oxidoreductase|Glucose-methanol-choline oxidoreductase, C-terminal|Glucose-methanol-choline oxidoreductase, N-terminal
UM226_5713	GH109	oxidoreductase domain containing protein	-	IPR000683|IPR016040	NAD(P)-binding domain|Oxidoreductase, N-terminal
UM226_5714	AA7	isoamyl alcohol oxidase	-	IPR006093|IPR006094|IPR012951|IPR016166|IPR016167|IPR016169	Berberine/berberine-like|CO dehydrogenase flavoprotein-like, FAD-binding, subdomain 2|FAD linked oxidase, N-terminal|FAD-binding, type 2|FAD-binding, type 2, subdomain 1|Oxygen oxidoreductase covalent FAD-binding site
UM226_5718	AA7	6-hydroxy-D-nicotine oxidase	-	IPR006094|IPR012951|IPR016166|IPR016169	Berberine/berberine-like|CO dehydrogenase flavoprotein-like, FAD-binding, subdomain 2|FAD linked oxidase, N-terminal|FAD-binding, type 2
UM226_5731	GH43	glycoside hydrolase family 43 protein	-	IPR006710|IPR023296	Glycoside hydrolase, family 43|Glycosyl hydrolase, five-bladed beta-propellor domain
UM226_5754	GH5	glycoside hydrolase family 5 protein	Probable glucan 1,3-beta-glucosidase A	IPR001547|IPR013781|IPR017853	Glycoside hydrolase, catalytic domain|Glycoside hydrolase, family 5|Glycoside hydrolase, superfamily
UM226_5770	GH16	-	-	IPR000757|IPR008985|IPR013320	Concanavalin A-like lectin/glucanase, subgroup|Concanavalin A-like lectin/glucanases superfamily|Glycoside hydrolase, family 16
UM226_5772	CE8	carbohydrate esterase family 8 protein	-	IPR000070|IPR011050|IPR012334	Pectin lyase fold|Pectin lyase fold/virulence factor|Pectinesterase, catalytic
UM226_5785	AA7	hypothetical protein	-	IPR006094|IPR012951|IPR016166|IPR016169	Berberine/berberine-like|CO dehydrogenase flavoprotein-like, FAD-binding, subdomain 2|FAD linked oxidase, N-terminal|FAD-binding, type 2
UM226_5794	AA3	hypothetical protein	-	IPR000172|IPR007867	Glucose-methanol-choline oxidoreductase, C-terminal|Glucose-methanol-choline oxidoreductase, N-terminal
UM226_5798	AA7	hypothetical protein	-	IPR006094|IPR016166|IPR016167|IPR016169	CO dehydrogenase flavoprotein-like, FAD-binding, subdomain 2|FAD linked oxidase, N-terminal|FAD-binding, type 2|FAD-binding, type 2, subdomain 1
UM226_5799	GH13	glycoside hydrolase family 13 protein	-	IPR006047|IPR006589|IPR013780|IPR013781|IPR015902|IPR017853	Glycoside hydrolase, catalytic domain|Glycoside hydrolase, family 13|Glycoside hydrolase, superfamily|Glycosyl hydrolase, family 13, all-beta|Glycosyl hydrolase, family 13, catalytic domain|Glycosyl hydrolase, family 13, subfamily, catalytic domain
UM226_5827	CE10	hypothetical protein	-	IPR002018|IPR019819|IPR019826|IPR029058	Alpha/Beta hydrolase fold|Carboxylesterase type B, active site|Carboxylesterase type B, conserved site|Carboxylesterase, type B
UM226_5847	GH42	-	-	IPR013529|IPR013781|IPR017853	Glycoside hydrolase, catalytic domain|Glycoside hydrolase, family 42, N-terminal|Glycoside hydrolase, superfamily
UM226_5855	CE10	predicted protein	-	IPR013094|IPR029058	Alpha/Beta hydrolase fold|Alpha/beta hydrolase fold-3
UM226_5880	GH31	glycoside hydrolase family 31 protein	-	IPR000322|IPR011013|IPR017853|IPR025887	Galactose mutarotase-like domain|Glycoside hydrolase family 31, N-terminal domain|Glycoside hydrolase, family 31|Glycoside hydrolase, superfamily
UM226_589	GT2	glycosyltransferase family 2 protein	Chitin synthase D	IPR004835|IPR029044	Chitin synthase|Nucleotide-diphospho-sugar transferases
UM226_5909	GH125	glycoside hydrolase family 125 protein	Meiotically up-regulated gene 157 protein	IPR008313|IPR008928|IPR012341	Six-hairpin glycosidase|Six-hairpin glycosidase-like|Uncharacterised conserved protein UCP028846
UM226_592	GT2	glycosyltransferase family 2 protein	Chitin synthase 6	IPR001199|IPR001609|IPR004835|IPR009057|IPR014876|IPR027417|IPR029044	Chitin synthase|Cytochrome b5-like heme/steroid binding domain|DEK, C-terminal|Homeodomain-like|Myosin head, motor domain|Nucleotide-diphospho-sugar transferases|P-loop containing nucleoside triphosphate hydrolase
UM226_5926	CE10	hypothetical protein	-	IPR001375|IPR002469|IPR029058	Alpha/Beta hydrolase fold|Peptidase S9, prolyl oligopeptidase, catalytic domain|Peptidase S9B, dipeptidylpeptidase IV N-terminal
UM226_5927	GH67	glycoside hydrolase family 67 protein	Probable alpha-glucuronidase A	IPR005154|IPR011099|IPR011100|IPR011395|IPR013781|IPR017853|IPR029018	Alpha glucuronidase|Alpha glucuronidase, N-terminal|Chitobiase/beta-hexosaminidase domain 2-like|Glycoside hydrolase, catalytic domain|Glycoside hydrolase, superfamily|Glycosyl hydrolase family 67 middle|Glycosyl hydrolase family 67, C-terminal
UM226_593	GT2	glycosyltransferase family 2 protein	-	IPR001199|IPR001609|IPR004835|IPR009057|IPR014876|IPR027417|IPR029044	Chitin synthase|Cytochrome b5-like heme/steroid binding domain|DEK, C-terminal|Homeodomain-like|Myosin head, motor domain|Nucleotide-diphospho-sugar transferases|P-loop containing nucleoside triphosphate hydrolase
UM226_5978	AA3	hypothetical protein	-	IPR000172|IPR007867|IPR012132	Glucose-methanol-choline oxidoreductase|Glucose-methanol-choline oxidoreductase, C-terminal|Glucose-methanol-choline oxidoreductase, N-terminal
UM226_5982	AA9	glycoside hydrolase family 61 protein	-	IPR005103	Glycoside hydrolase, family 61
UM226_6012	AA9	-	-	IPR005103	Glycoside hydrolase, family 61
UM226_6018	GH78	hypothetical protein	-	IPR008902|IPR008928|IPR012341	Bacterial alpha-L-rhamnosidase|Six-hairpin glycosidase|Six-hairpin glycosidase-like
UM226_6030	GH79	glycoside hydrolase family 79 protein	-	IPR017853	Glycoside hydrolase, superfamily
UM226_6065	GH76	mannan endo-1,6-alpha-mannosidase DCW1 precursor	-	IPR005198|IPR008928|IPR012341|IPR014480	Glycoside hydrolase, family 76|Mannan endo-1,6-alpha-mannosidase|Six-hairpin glycosidase|Six-hairpin glycosidase-like
UM226_6066	CBM67	hypothetical protein	-	IPR008902|IPR008928|IPR008979|IPR013737	Bacterial alpha-L-rhamnosidase|Bacterial alpha-L-rhamnosidase N-terminal|Galactose-binding domain-like|Six-hairpin glycosidase-like
UM226_6066	GH78	hypothetical protein	-	IPR008902|IPR008928|IPR008979|IPR013737	Bacterial alpha-L-rhamnosidase|Bacterial alpha-L-rhamnosidase N-terminal|Galactose-binding domain-like|Six-hairpin glycosidase-like
UM226_6068	CE10	hypothetical protein	-	IPR029058|IPR029059	Alpha/Beta hydrolase fold|Alpha/beta hydrolase fold-5
UM226_6089	GH18	glycoside hydrolase family 18 protein	-	IPR001223|IPR001579|IPR011583|IPR013781|IPR017853|IPR029070	Chitinase II|Chitinase insertion domain|Glycoside hydrolase, catalytic domain|Glycoside hydrolase, chitinase active site|Glycoside hydrolase, family 18, catalytic domain|Glycoside hydrolase, superfamily
UM226_609	AA3	hypothetical protein	-	IPR000172|IPR007867|IPR012132	Glucose-methanol-choline oxidoreductase|Glucose-methanol-choline oxidoreductase, C-terminal|Glucose-methanol-choline oxidoreductase, N-terminal
UM226_611	GH31	glycoside hydrolase family 31 protein	-	IPR000322|IPR011013|IPR013785|IPR017853|IPR025887	Aldolase-type TIM barrel|Galactose mutarotase-like domain|Glycoside hydrolase family 31, N-terminal domain|Glycoside hydrolase, family 31|Glycoside hydrolase, superfamily
UM226_6134	GH13	glycoside hydrolase family 13 protein	-	IPR006047|IPR006589|IPR013780|IPR013781|IPR015902|IPR017853|IPR022567	Domain of unknown function DUF3459|Glycoside hydrolase, catalytic domain|Glycoside hydrolase, family 13|Glycoside hydrolase, superfamily|Glycosyl hydrolase, family 13, all-beta|Glycosyl hydrolase, family 13, catalytic domain|Glycosyl hydrolase, family 13, subfamily, catalytic domain
UM226_6148	AA4	-	-	IPR004113|IPR016164|IPR016170|IPR016171	FAD-linked oxidase, C-terminal|FAD-linked oxidase-like, C-terminal|Vanillyl-alcohol oxidase, C-terminal subdomain 2|Vanillyl-alcohol oxidase/Cytokinin dehydrogenase C-terminal domain
UM226_6149	AA4	-	-	IPR006094|IPR016166|IPR016167|IPR016169	CO dehydrogenase flavoprotein-like, FAD-binding, subdomain 2|FAD linked oxidase, N-terminal|FAD-binding, type 2|FAD-binding, type 2, subdomain 1
UM226_615	GH13	carbohydrate-binding module family 20 protein	-	IPR002044|IPR006046|IPR006047|IPR006589|IPR013780|IPR013781|IPR013783|IPR013784|IPR015340|IPR015902|IPR017853	Alpha amylase|Alpha-amylase, domain of unknown function DUF1966, C-terminal|Carbohydrate binding module family 20|Carbohydrate-binding-like fold|Glycoside hydrolase, catalytic domain|Glycoside hydrolase, family 13|Glycoside hydrolase, superfamily|Glycosyl hydrolase, family 13, all-beta|Glycosyl hydrolase, family 13, catalytic domain|Glycosyl hydrolase, family 13, subfamily, catalytic domain|Immun…
UM226_615	CBM20	carbohydrate-binding module family 20 protein	-	IPR002044|IPR006046|IPR006047|IPR006589|IPR013780|IPR013781|IPR013783|IPR013784|IPR015340|IPR015902|IPR017853	Alpha amylase|Alpha-amylase, domain of unknown function DUF1966, C-terminal|Carbohydrate binding module family 20|Carbohydrate-binding-like fold|Glycoside hydrolase, catalytic domain|Glycoside hydrolase, family 13|Glycoside hydrolase, superfamily|Glycosyl hydrolase, family 13, all-beta|Glycosyl hydrolase, family 13, catalytic domain|Glycosyl hydrolase, family 13, subfamily, catalytic domain|Immun…
UM226_616	CBM20	carbohydrate-binding module family 20 protein	-	IPR002044|IPR013783|IPR013784|IPR015902	Carbohydrate binding module family 20|Carbohydrate-binding-like fold|Glycoside hydrolase, family 13|Immunoglobulin-like fold
UM226_6183	CBM1	glycoside hydrolase family 10 protein	Putative endoglucanase type F	IPR000254|IPR001000|IPR013781|IPR017853	Cellulose-binding domain, fungal|Glycoside hydrolase, catalytic domain|Glycoside hydrolase, family 10|Glycoside hydrolase, superfamily
UM226_6183	GH10	glycoside hydrolase family 10 protein	Putative endoglucanase type F	IPR000254|IPR001000|IPR013781|IPR017853	Cellulose-binding domain, fungal|Glycoside hydrolase, catalytic domain|Glycoside hydrolase, family 10|Glycoside hydrolase, superfamily
UM226_6185	GH32	glycoside hydrolase family 32 protein	-	IPR001362|IPR008985|IPR013148|IPR013189|IPR023296	Concanavalin A-like lectin/glucanases superfamily|Glycoside hydrolase, family 32|Glycosyl hydrolase family 32, C-terminal|Glycosyl hydrolase family 32, N-terminal|Glycosyl hydrolase, five-bladed beta-propellor domain
UM226_6187	CE10	hypothetical protein	-	IPR002018|IPR019826|IPR029058	Alpha/Beta hydrolase fold|Carboxylesterase type B, active site|Carboxylesterase, type B
UM226_6209	GH5	exo-1,3-beta-glucanase	-	IPR001547|IPR013781|IPR017853	Glycoside hydrolase, catalytic domain|Glycoside hydrolase, family 5|Glycoside hydrolase, superfamily
UM226_6213	GH79	glycoside hydrolase family 79 protein	-	IPR013781|IPR017853	Glycoside hydrolase, catalytic domain|Glycoside hydrolase, superfamily
UM226_6248	CE10	hypothetical protein	-	IPR001375|IPR029058	Alpha/Beta hydrolase fold|Peptidase S9, prolyl oligopeptidase, catalytic domain
UM226_6256	GT1	glycosyltransferase family 1 protein	-	IPR002213|IPR003903|IPR004276	Glycosyl transferase, family 28|UDP-glucuronosyl/UDP-glucosyltransferase|Ubiquitin interacting motif
UM226_6277	CBM18	carbohydrate-binding module family 18 protein	-	IPR001002	Chitin-binding, type 1
UM226_6277	CBM18	carbohydrate-binding module family 18 protein	-	IPR001002	Chitin-binding, type 1
UM226_6277	CBM18	carbohydrate-binding module family 18 protein	-	IPR001002	Chitin-binding, type 1
UM226_6278	CE1	hypothetical protein	Acyl-protein thioesterase 1	IPR003140|IPR029058	Alpha/Beta hydrolase fold|Phospholipase/carboxylesterase/thioesterase
UM226_6280	CE1	carbohydrate esterase family 1 protein	-	IPR003140|IPR029058	Alpha/Beta hydrolase fold|Phospholipase/carboxylesterase/thioesterase
UM226_6281	GH93	glycoside hydrolase family 93 protein	-	IPR011040|IPR025212	Centromere protein Q|Sialidases
UM226_6285	CE10	hypothetical protein	-	IPR002168|IPR013094|IPR029058	Alpha/Beta hydrolase fold|Alpha/beta hydrolase fold-3|Lipase, GDXG, active site
UM226_6285	CE10	hypothetical protein	-	IPR002168|IPR013094|IPR029058	Alpha/Beta hydrolase fold|Alpha/beta hydrolase fold-3|Lipase, GDXG, active site
UM226_6313	GH31	glycoside hydrolase family 31 protein	Probable alpha/beta-glucosidase agdC	IPR000322|IPR011013|IPR017853|IPR025887	Galactose mutarotase-like domain|Glycoside hydrolase family 31, N-terminal domain|Glycoside hydrolase, family 31|Glycoside hydrolase, superfamily
UM226_6328	GH28	glycoside hydrolase family 28 protein	Exopolygalacturonase	IPR000743|IPR006626|IPR011050|IPR012334	Glycoside hydrolase, family 28|Parallel beta-helix repeat|Pectin lyase fold|Pectin lyase fold/virulence factor
UM226_6330	GH3	glycoside hydrolase family 3 protein	Probable beta-glucosidase C	IPR001764|IPR017853|IPR026892	Glycoside hydrolase family 3|Glycoside hydrolase, family 3, N-terminal|Glycoside hydrolase, superfamily
UM226_6354	GH127	hypothetical protein	-	IPR008928|IPR012341|IPR012878	Protein of unknown function DUF1680|Six-hairpin glycosidase|Six-hairpin glycosidase-like
UM226_6355	AA7	hypothetical protein	-	IPR006094|IPR012951|IPR016166|IPR016167|IPR016169	Berberine/berberine-like|CO dehydrogenase flavoprotein-like, FAD-binding, subdomain 2|FAD linked oxidase, N-terminal|FAD-binding, type 2|FAD-binding, type 2, subdomain 1
UM226_6360	CE10	hypothetical protein	-	IPR001227|IPR001375|IPR006162|IPR009081|IPR013094|IPR013217|IPR014030|IPR014031|IPR014043|IPR016035|IPR016036|IPR016038|IPR016039|IPR018201|IPR020801|IPR020806|IPR020841|IPR029058|IPR029063	Acyl carrier protein-like|Acyl transferase|Acyl transferase domain|Acyl transferase/acyl hydrolase/lysophospholipase|Alpha/Beta hydrolase fold|Alpha/beta hydrolase fold-3|Beta-ketoacyl synthase, C-terminal|Beta-ketoacyl synthase, N-terminal|Beta-ketoacyl synthase, active site|Malonyl-CoA ACP transacylase, ACP-binding|Methyltransferase type 12|Peptidase S9, prolyl oligopeptidase, catalytic domain|…
UM226_6367	GH13	-	-	IPR001296|IPR006047|IPR013534|IPR013781|IPR017853	Glycoside hydrolase, catalytic domain|Glycoside hydrolase, superfamily|Glycosyl hydrolase, family 13, catalytic domain|Glycosyl transferase, family 1|Starch synthase, catalytic domain
UM226_6367	GT5	-	-	IPR001296|IPR006047|IPR013534|IPR013781|IPR017853	Glycoside hydrolase, catalytic domain|Glycoside hydrolase, superfamily|Glycosyl hydrolase, family 13, catalytic domain|Glycosyl transferase, family 1|Starch synthase, catalytic domain
UM226_6368	AA7	hypothetical protein	-	IPR006094|IPR016166|IPR016169	CO dehydrogenase flavoprotein-like, FAD-binding, subdomain 2|FAD linked oxidase, N-terminal|FAD-binding, type 2
UM226_638	CBM50	hypothetical protein	-	IPR018392	LysM domain
UM226_638	CBM50	hypothetical protein	-	IPR018392	LysM domain
UM226_6390	CBM18	glycoside hydrolase family 18 protein	-	IPR001223|IPR001579|IPR011583|IPR013781|IPR017853|IPR029070	Chitinase II|Chitinase insertion domain|Glycoside hydrolase, catalytic domain|Glycoside hydrolase, chitinase active site|Glycoside hydrolase, family 18, catalytic domain|Glycoside hydrolase, superfamily
UM226_6390	GH18	glycoside hydrolase family 18 protein	-	IPR001223|IPR001579|IPR011583|IPR013781|IPR017853|IPR029070	Chitinase II|Chitinase insertion domain|Glycoside hydrolase, catalytic domain|Glycoside hydrolase, chitinase active site|Glycoside hydrolase, family 18, catalytic domain|Glycoside hydrolase, superfamily
UM226_6391	CBM50	-	-	IPR018392	LysM domain
UM226_640	CBM50	carbohydrate-binding module family 50 protein	-	IPR018392	LysM domain
UM226_640	CBM50	carbohydrate-binding module family 50 protein	-	IPR018392	LysM domain
UM226_640	CBM50	carbohydrate-binding module family 50 protein	-	IPR018392	LysM domain
UM226_6407	GH12	glycoside hydrolase family 12 protein	Endoglucanase-1	IPR002594|IPR008985|IPR013319	Concanavalin A-like lectin/glucanases superfamily|Glycoside hydrolase, family 11/12|Glycoside hydrolase, family 12
UM226_6412	GH37	-	-	IPR001661|IPR008928|IPR018232	Glycoside hydrolase, family 37|Glycoside hydrolase, family 37, conserved site|Six-hairpin glycosidase-like
UM226_6413	CE5	carbohydrate esterase family 5 protein	Cutinase	IPR000675|IPR011150|IPR029058	Alpha/Beta hydrolase fold|Cutinase|Cutinase, monofunctional
UM226_6415	GH28	glycoside hydrolase family 28 protein	-	IPR000743|IPR011050|IPR012334	Glycoside hydrolase, family 28|Pectin lyase fold|Pectin lyase fold/virulence factor
UM226_6430	GH16	glycoside hydrolase family 16 protein	-	IPR005629|IPR008985|IPR013320	Beta-glucan synthesis-associated, SKN1|Concanavalin A-like lectin/glucanase, subgroup|Concanavalin A-like lectin/glucanases superfamily
UM226_6444	CE5	carbohydrate esterase family 5 protein	-	IPR000675|IPR011150|IPR029058	Alpha/Beta hydrolase fold|Cutinase|Cutinase, monofunctional
UM226_6456	GT58	glycosyltransferase family 58 protein	-	IPR007873	Glycosyltransferase, ALG3
UM226_6485	GT77	hypothetical protein	-	IPR005069	Nucleotide-diphospho-sugar transferase
UM226_6501	AA7	hypothetical protein	-	IPR006094|IPR016166|IPR016167|IPR016169	CO dehydrogenase flavoprotein-like, FAD-binding, subdomain 2|FAD linked oxidase, N-terminal|FAD-binding, type 2|FAD-binding, type 2, subdomain 1
UM226_6522	CBM1	-	-	IPR000254	Cellulose-binding domain, fungal
UM226_6527	CE3	carbohydrate esterase family 3 protein	-	IPR002198|IPR002347|IPR013831|IPR016040	Glucose/ribitol dehydrogenase|NAD(P)-binding domain|SGNH hydrolase-type esterase domain|Short-chain dehydrogenase/reductase SDR
UM226_6527 46	CE3	carbohydrate esterase family 3 protein	-	IPR002198|IPR002347|IPR013831|IPR016040	Glucose/ribitol dehydrogenase|NAD(P)-binding domain|SGNH hydrolase-type esterase domain|Short-chain dehydrogenase/reductase SDR
UM226_6532	GH16	glycoside hydrolase family 16 protein	-	IPR000757|IPR008985|IPR013320	Concanavalin A-like lectin/glucanase, subgroup|Concanavalin A-like lectin/glucanases superfamily|Glycoside hydrolase, family 16
UM226_6545	GH51	glycoside hydrolase family 51 protein	Probable alpha-N-arabinofuranosidase C	IPR010720|IPR013781|IPR017853	Alpha-L-arabinofuranosidase, C-terminal|Glycoside hydrolase, catalytic domain|Glycoside hydrolase, superfamily
UM226_6548	CE10	hypothetical protein	-	IPR029058	Alpha/Beta hydrolase fold
UM226_6549	CE1	hypothetical protein	-	IPR029058	Alpha/Beta hydrolase fold
UM226_6557	GH43	hypothetical protein	-	IPR002198|IPR002347|IPR006710|IPR016040|IPR020904|IPR023296	Glucose/ribitol dehydrogenase|Glycoside hydrolase, family 43|Glycosyl hydrolase, five-bladed beta-propellor domain|NAD(P)-binding domain|Short-chain dehydrogenase/reductase SDR|Short-chain dehydrogenase/reductase, conserved site
UM226_6587	CE5	carbohydrate esterase family 5 protein	-	IPR000675|IPR011150|IPR029058	Alpha/Beta hydrolase fold|Cutinase|Cutinase, monofunctional
UM226_659	CE1	hypothetical protein	Probable tRNA threonylcarbamoyladenosine biosynthesis protein KAE1	IPR000905|IPR017860|IPR017861|IPR029058	Alpha/Beta hydrolase fold|Gcp-like domain|Kae1/YgjD family|Peptidase M22, conserved site
UM226_6608	AA9	glycoside hydrolase family 61 protein	-	IPR005103	Glycoside hydrolase, family 61
UM226_6613	GH7	glycoside hydrolase family 7 protein	Endoglucanase 1	IPR001722|IPR008985	Concanavalin A-like lectin/glucanases superfamily|Glycoside hydrolase, family 7
UM226_6627	GT4	glycosyltransferase family 4 protein	Phosphatidylinositol N-acetylglucosaminyltransferase gpi3 subunit	IPR001296|IPR013234	Glycosyl transferase, family 1|PIGA, GPI anchor biosynthesis
UM226_6643	GH7	glycoside hydrolase family 7 protein	Endoglucanase 1	IPR001722|IPR008985	Concanavalin A-like lectin/glucanases superfamily|Glycoside hydrolase, family 7
UM226_666	GT32	glycosyltransferase family 32 protein	-	IPR007577|IPR029044	Glycosyltransferase, DXD sugar-binding motif|Nucleotide-diphospho-sugar transferases
UM226_6671	GT39	glycosyltransferase family 39 protein	-	IPR003342|IPR016093|IPR027004|IPR027005	Dolichyl-phosphate-mannose-protein mannosyltransferase 1/5|Glycosyl transferase, family 39|Glycosyltransferase 39 like|MIR motif
UM226_6674	PL4	polysaccharide lyase family 4 protein	Putative rhamnogalacturonase	IPR008979|IPR011013|IPR013784|IPR014718|IPR014766|IPR015364|IPR016590|IPR029411|IPR029413	Carbohydrate-binding-like fold|Carboxypeptidase, regulatory domain|Galactose mutarotase-like domain|Galactose-binding domain-like|Glycoside hydrolase-type carbohydrate-binding, subgroup|Rhamnogalacturonan lyase, domain II|Rhamnogalacturonan lyase, domain III|Rhamnogalacturonase B|Rhamnogalacturonase B, N-terminal
UM226_6692	GH3	-	-	IPR001764|IPR002772|IPR017853|IPR026891|IPR026892	Fibronectin type III-like domain|Glycoside hydrolase family 3|Glycoside hydrolase family 3 C-terminal domain|Glycoside hydrolase, family 3, N-terminal|Glycoside hydrolase, superfamily
UM226_6710	GH81	glycoside hydrolase family 81 protein	-	IPR005200	Glycoside hydrolase, family 81
UM226_6720	AA3	cellobiose dehydrogenase	-	IPR000172|IPR007867|IPR012132	Glucose-methanol-choline oxidoreductase|Glucose-methanol-choline oxidoreductase, C-terminal|Glucose-methanol-choline oxidoreductase, N-terminal
UM226_673	AA2	hypothetical protein	-	IPR002016|IPR010255	Haem peroxidase|Haem peroxidase, plant/fungal/bacterial
UM226_6738	GH31	glycoside hydrolase family 31 protein	Probable alpha/beta-glucosidase agdC	IPR000322|IPR011013|IPR017853|IPR025887	Galactose mutarotase-like domain|Glycoside hydrolase family 31, N-terminal domain|Glycoside hydrolase, family 31|Glycoside hydrolase, superfamily
UM226_6743	CBM50	carbohydrate-binding module family 50 protein	-	IPR018392	LysM domain
UM226_6743	CBM50	carbohydrate-binding module family 50 protein	-	IPR018392	LysM domain
UM226_6743	CBM50	carbohydrate-binding module family 50 protein	-	IPR018392	LysM domain
UM226_6753	GH16	glycoside hydrolase family 16 protein	-	IPR000757|IPR008985|IPR013320	Concanavalin A-like lectin/glucanase, subgroup|Concanavalin A-like lectin/glucanases superfamily|Glycoside hydrolase, family 16
UM226_6756	CE10	hypothetical protein	-	IPR002018|IPR019826|IPR029058	Alpha/Beta hydrolase fold|Carboxylesterase type B, active site|Carboxylesterase, type B
UM226_6767	GT8	glycosyltransferase family 8 protein	-	IPR029044	Nucleotide-diphospho-sugar transferases
UM226_6768	GH20	glycoside hydrolase family 20 protein	-	IPR013781|IPR015883|IPR017853|IPR025705|IPR029018|IPR029019	Beta-hexosaminidase|Beta-hexosaminidase, eukaryotic type, N-terminal|Chitobiase/beta-hexosaminidase domain 2-like|Glycoside hydrolase family 20, catalytic core|Glycoside hydrolase, catalytic domain|Glycoside hydrolase, superfamily
UM226_6772	AA9	hypothetical protein	-	IPR000254|IPR005103|IPR007248	Cellulose-binding domain, fungal|Glycoside hydrolase, family 61|Mpv17/PMP22
UM226_6772 50	CBM1	hypothetical protein	-	IPR000254|IPR005103|IPR007248	Cellulose-binding domain, fungal|Glycoside hydrolase, family 61|Mpv17/PMP22
UM226_6776	GH12	glycoside hydrolase family 12 protein	Endoglucanase-1	IPR002594|IPR008985|IPR013319	Concanavalin A-like lectin/glucanases superfamily|Glycoside hydrolase, family 11/12|Glycoside hydrolase, family 12
UM226_6780	GH47	glycoside hydrolase family 47 protein	-	IPR001382	Glycoside hydrolase, family 47
UM226_6792	AA7	hypothetical protein	-	IPR006094|IPR012951|IPR016166|IPR016169	Berberine/berberine-like|CO dehydrogenase flavoprotein-like, FAD-binding, subdomain 2|FAD linked oxidase, N-terminal|FAD-binding, type 2
UM226_6811	GH16	glycoside hydrolase family 16 protein	-	IPR000757|IPR008985|IPR013320	Concanavalin A-like lectin/glucanase, subgroup|Concanavalin A-like lectin/glucanases superfamily|Glycoside hydrolase, family 16
UM226_6815	AA7	hypothetical protein	-	IPR006094|IPR012951|IPR016166|IPR016167|IPR016169	Berberine/berberine-like|CO dehydrogenase flavoprotein-like, FAD-binding, subdomain 2|FAD linked oxidase, N-terminal|FAD-binding, type 2|FAD-binding, type 2, subdomain 1
UM226_6841	AA9	glycoside hydrolase family 61 protein	-	IPR005103	Glycoside hydrolase, family 61
UM226_6855	GT32	glycosyltransferase family 32 protein	-	IPR007577|IPR029044	Glycosyltransferase, DXD sugar-binding motif|Nucleotide-diphospho-sugar transferases
UM226_6877	GH18	-	-	IPR001223|IPR011583|IPR013781|IPR017853	Chitinase II|Glycoside hydrolase, catalytic domain|Glycoside hydrolase, family 18, catalytic domain|Glycoside hydrolase, superfamily
UM226_6878	AA7	hypothetical protein	Putative D-arabinono-1,4-lactone oxidase	IPR006093|IPR006094|IPR007173|IPR010031|IPR016166|IPR016167|IPR016169	CO dehydrogenase flavoprotein-like, FAD-binding, subdomain 2|D-arabinono-1,4-lactone oxidase|FAD linked oxidase, N-terminal|FAD-binding, type 2|FAD-binding, type 2, subdomain 1|Oxygen oxidoreductase covalent FAD-binding site|Sugar 1,4-lactone oxidase
UM226_6879	GH11	xylanase	Endo-1,4-beta-xylanase 1	IPR001137|IPR008985|IPR013319|IPR018208	Concanavalin A-like lectin/glucanases superfamily|Glycoside hydrolase, family 11|Glycoside hydrolase, family 11, active site|Glycoside hydrolase, family 11/12
UM226_6890	GH13	glycoside hydrolase family 13 protein	-	IPR006047|IPR006589|IPR013776|IPR013780|IPR013781|IPR015902|IPR017853	Alpha-amylase, thermostable|Glycoside hydrolase, catalytic domain|Glycoside hydrolase, family 13|Glycoside hydrolase, superfamily|Glycosyl hydrolase, family 13, all-beta|Glycosyl hydrolase, family 13, catalytic domain|Glycosyl hydrolase, family 13, subfamily, catalytic domain
UM226_6922	GH12	glycoside hydrolase family 12 protein	Probable xyloglucan-specific endo-beta-1,4-glucanase A	IPR002594|IPR008985|IPR013319	Concanavalin A-like lectin/glucanases superfamily|Glycoside hydrolase, family 11/12|Glycoside hydrolase, family 12
UM226_6930	AA3	hypothetical protein	-	IPR000172|IPR007867|IPR012132	Glucose-methanol-choline oxidoreductase|Glucose-methanol-choline oxidoreductase, C-terminal|Glucose-methanol-choline oxidoreductase, N-terminal
UM226_6935	GH47	glycoside hydrolase family 47 protein	Mannosyl-oligosaccharide alpha-1,2-mannosidase	IPR001382	Glycoside hydrolase, family 47
UM226_6968	CE5	-	-	IPR000675|IPR029058	Alpha/Beta hydrolase fold|Cutinase
UM226_697	CE10	hypothetical protein	-	IPR029058|IPR029059	Alpha/Beta hydrolase fold|Alpha/beta hydrolase fold-5
UM226_6975	GT8	glycosyltransferase family 8 protein	-	IPR002495|IPR029044	Glycosyl transferase, family 8|Nucleotide-diphospho-sugar transferases
UM226_6984	AA3	hypothetical protein	-	IPR000172|IPR007867|IPR012132	Glucose-methanol-choline oxidoreductase|Glucose-methanol-choline oxidoreductase, C-terminal|Glucose-methanol-choline oxidoreductase, N-terminal
UM226_699	GH3	glycoside hydrolase family 3 protein	Beta-glucosidase B	IPR001764|IPR002772|IPR017853|IPR019800|IPR026891|IPR026892	Fibronectin type III-like domain|Glycoside hydrolase family 3|Glycoside hydrolase family 3 C-terminal domain|Glycoside hydrolase, family 3, N-terminal|Glycoside hydrolase, family 3, active site|Glycoside hydrolase, superfamily
UM226_7022	AA3	hypothetical protein	-	IPR000172|IPR007867|IPR012132	Glucose-methanol-choline oxidoreductase|Glucose-methanol-choline oxidoreductase, C-terminal|Glucose-methanol-choline oxidoreductase, N-terminal
UM226_707	GT20	glycosyltransferase family 20 protein	-	IPR001830|IPR003337|IPR006379|IPR023214	Glycosyl transferase, family 20|HAD-like domain|HAD-superfamily hydrolase, subfamily IIB|Trehalose-phosphatase
UM226_7133	GT1	glycosyltransferase family 1 protein	-	IPR002213|IPR004276	Glycosyl transferase, family 28|UDP-glucuronosyl/UDP-glucosyltransferase
UM226_7143	CE10	hypothetical protein	-	IPR002018|IPR019819|IPR019826|IPR029058	Alpha/Beta hydrolase fold|Carboxylesterase type B, active site|Carboxylesterase type B, conserved site|Carboxylesterase, type B
UM226_7171	GH3	glycoside hydrolase family 3 protein	-	IPR000182|IPR001764|IPR002772|IPR016181|IPR017853	Acyl-CoA N-acyltransferase|GNAT domain|Glycoside hydrolase family 3 C-terminal domain|Glycoside hydrolase, family 3, N-terminal|Glycoside hydrolase, superfamily
UM226_7172	CE9	carbohydrate esterase family 9 protein	-	IPR003764|IPR006680|IPR011059	Amidohydrolase 1|Metal-dependent hydrolase, composite domain|N-acetylglucosamine-6-phosphate deacetylase
UM226_722	PL1	polysaccharide lyase family 1 protein	Probable pectate lyase C	IPR011050|IPR012334	Pectin lyase fold|Pectin lyase fold/virulence factor
UM226_7223	AA2	hypothetical protein	-	IPR001621|IPR002016|IPR010255|IPR019793	Fungal ligninase|Haem peroxidase|Haem peroxidase, plant/fungal/bacterial|Peroxidases heam-ligand binding site
UM226_726	AA3	hypothetical protein	-	IPR000172|IPR007867|IPR012132	Glucose-methanol-choline oxidoreductase|Glucose-methanol-choline oxidoreductase, C-terminal|Glucose-methanol-choline oxidoreductase, N-terminal
UM226_7271	GT2	glycosyltransferase family 2 protein	-	IPR029044	Nucleotide-diphospho-sugar transferases
UM226_7281	GH128	-	-	IPR013781|IPR017853|IPR024655	Glycoside hydrolase, catalytic domain|Glycoside hydrolase, superfamily|Uncharacterised protein family, glycosyl hydrolase catalytic domain
UM226_7311	PL7	polysaccharide lyase family 7 protein	-	IPR008985|IPR013320|IPR014895	Alginate lyase 2|Concanavalin A-like lectin/glucanase, subgroup|Concanavalin A-like lectin/glucanases superfamily
UM226_7426	GT8	glycosyltransferase family 8 protein	-	IPR002495|IPR029044	Glycosyl transferase, family 8|Nucleotide-diphospho-sugar transferases
UM226_7462	GT2	glycosyltransferase family 2 protein	Dolichol-phosphate mannosyltransferase	IPR001173|IPR029044	Glycosyltransferase 2-like|Nucleotide-diphospho-sugar transferases
UM226_7475	AA3	hypothetical protein	-	IPR000172|IPR007867|IPR012132	Glucose-methanol-choline oxidoreductase|Glucose-methanol-choline oxidoreductase, C-terminal|Glucose-methanol-choline oxidoreductase, N-terminal
UM226_7480	GH16	-	-	IPR000757|IPR008985|IPR013320	Concanavalin A-like lectin/glucanase, subgroup|Concanavalin A-like lectin/glucanases superfamily|Glycoside hydrolase, family 16
UM226_750	PL1	Probable pectin lyase E	Probable pectin lyase E	IPR002022|IPR011050|IPR012334	Pectate lyase/Amb allergen|Pectin lyase fold|Pectin lyase fold/virulence factor
UM226_7503	AA6	hypothetical protein	-	IPR005025|IPR029039	Flavoprotein-like|NADPH-dependent FMN reductase-like
UM226_7512	GH5	glycoside hydrolase family 5 protein	Endoglucanase EG-II	IPR001547|IPR013781|IPR017853|IPR018087	Glycoside hydrolase, catalytic domain|Glycoside hydrolase, family 5|Glycoside hydrolase, family 5, conserved site|Glycoside hydrolase, superfamily
UM226_7534	AA7	hypothetical protein	-	IPR006094|IPR012951|IPR016166|IPR016167|IPR016169	Berberine/berberine-like|CO dehydrogenase flavoprotein-like, FAD-binding, subdomain 2|FAD linked oxidase, N-terminal|FAD-binding, type 2|FAD-binding, type 2, subdomain 1
UM226_7562	GH3	hypothetical protein	2-methylcitrate synthase, mitochondrial	IPR001764|IPR002020|IPR016141|IPR016142|IPR017853|IPR019810	Citrate synthase active site|Citrate synthase-like|Citrate synthase-like, core|Citrate synthase-like, large alpha subdomain|Glycoside hydrolase, family 3, N-terminal|Glycoside hydrolase, superfamily
UM226_7590	GH76	glycoside hydrolase family 76 protein	-	IPR005198|IPR008928|IPR012341|IPR014480	Glycoside hydrolase, family 76|Mannan endo-1,6-alpha-mannosidase|Six-hairpin glycosidase|Six-hairpin glycosidase-like
UM226_76	GT31	glycosyltransferase family 31 protein	-	IPR003378	Fringe-like
UM226_7604	AA9	carbohydrate-binding module family 1 protein	-	IPR000254|IPR005103	Cellulose-binding domain, fungal|Glycoside hydrolase, family 61
UM226_7604	CBM1	carbohydrate-binding module family 1 protein	-	IPR000254|IPR005103	Cellulose-binding domain, fungal|Glycoside hydrolase, family 61
UM226_7619	GH109	hypothetical protein	-	IPR000683|IPR004104|IPR016040	NAD(P)-binding domain|Oxidoreductase, C-terminal|Oxidoreductase, N-terminal
UM226_7632	CE1	hypothetical protein	-	IPR010520|IPR029058	Alpha/Beta hydrolase fold|Protein of unknown function DUF1100, hydrolase-like
UM226_7638	GH5	glycoside hydrolase family 5 protein	-	IPR001547|IPR013781|IPR017853	Glycoside hydrolase, catalytic domain|Glycoside hydrolase, family 5|Glycoside hydrolase, superfamily
UM226_7660	GT57	glycosyltransferase family 57 protein	-	IPR004856	Glycosyl transferase, ALG6/ALG8
UM226_7660	GT57	glycosyltransferase family 57 protein	-	IPR004856	Glycosyl transferase, ALG6/ALG8
UM226_7675	GH128	glycoside hydrolase family 128 protein	-	IPR013781|IPR017853|IPR024655	Glycoside hydrolase, catalytic domain|Glycoside hydrolase, superfamily|Uncharacterised protein family, glycosyl hydrolase catalytic domain
UM226_770	GH37	trehalose	-	IPR001661|IPR008928|IPR018232	Glycoside hydrolase, family 37|Glycoside hydrolase, family 37, conserved site|Six-hairpin glycosidase-like
UM226_7715	GH3	glycoside hydrolase family 3 protein	-	IPR001764|IPR002772|IPR011658|IPR017853|IPR026891|IPR026892	Fibronectin type III-like domain|Glycoside hydrolase family 3|Glycoside hydrolase family 3 C-terminal domain|Glycoside hydrolase, family 3, N-terminal|Glycoside hydrolase, superfamily|PA14
UM226_7744	GT34	glycosyltransferase family 34 protein	-	IPR008630	Galactosyl transferase
UM226_7760	GH74	hypothetical protein	Vacuolar protein sorting/targeting protein 10	IPR006581|IPR011040	Sialidases|VPS10
UM226_7760	GH74	hypothetical protein	Vacuolar protein sorting/targeting protein 10	IPR006581|IPR011040	Sialidases|VPS10
UM226_7760	GH74	hypothetical protein	Vacuolar protein sorting/targeting protein 10	IPR006581|IPR011040	Sialidases|VPS10
UM226_7760	GH74	hypothetical protein	Vacuolar protein sorting/targeting protein 10	IPR006581|IPR011040	Sialidases|VPS10
UM226_7766	GT39	glycosyltransferase family 39 protein	-	IPR003342|IPR016093|IPR027005	Glycosyl transferase, family 39|Glycosyltransferase 39 like|MIR motif
UM226_7834	GH38	glycoside hydrolase family 38 protein	-	IPR000602|IPR011013|IPR011330|IPR011682|IPR015341|IPR027291|IPR028995	Galactose mutarotase-like domain|Glycoside hydrolase 38/57, N-terminal domain|Glycoside hydrolase family 38, N-terminal domain|Glycoside hydrolase, families 57/38, central domain|Glycoside hydrolase, family 38, central domain|Glycoside hydrolase/deacetylase, beta/alpha-barrel|Glycosyl hydrolase family 38, C-terminal
UM226_7846	GT66	glycosyltransferase family 66 protein	Dolichyl-diphosphooligosaccharide--protein glycosyltransferase subunit stt3	IPR003674	Oligosaccharyl transferase, STT3 subunit
UM226_7884	CE4	hypothetical protein	-	IPR000120|IPR002509|IPR011330|IPR023631	Amidase|Amidase signature domain|Glycoside hydrolase/deacetylase, beta/alpha-barrel|Polysaccharide deacetylase
UM226_7902	CE10	hypothetical protein	-	IPR002018|IPR029058	Alpha/Beta hydrolase fold|Carboxylesterase, type B
UM226_7905	GH3	glycoside hydrolase family 3 protein	Probable exo-1,4-beta-xylosidase bxlB	IPR001764|IPR002772|IPR017853|IPR026892	Glycoside hydrolase family 3|Glycoside hydrolase family 3 C-terminal domain|Glycoside hydrolase, family 3, N-terminal|Glycoside hydrolase, superfamily
UM226_7907	GH131	hypothetical protein	-	IPR003829|IPR008778|IPR011051|IPR012093|IPR014710	Pirin|Pirin, C-terminal domain|Pirin, N-terminal domain|RmlC-like cupin domain|RmlC-like jelly roll fold
UM226_791	GH5	glycoside hydrolase family 5 protein	-	IPR001547|IPR005102|IPR013781|IPR013783|IPR014756|IPR016282|IPR017853	Carbohydrate binding X2 domain|Glycoside hydrolase, catalytic domain|Glycoside hydrolase, family 5|Glycoside hydrolase, family 5, endoglucanase B|Glycoside hydrolase, superfamily|Immunoglobulin E-set|Immunoglobulin-like fold
UM226_791	CBM46	glycoside hydrolase family 5 protein	-	IPR001547|IPR005102|IPR013781|IPR013783|IPR014756|IPR016282|IPR017853	Carbohydrate binding X2 domain|Glycoside hydrolase, catalytic domain|Glycoside hydrolase, family 5|Glycoside hydrolase, family 5, endoglucanase B|Glycoside hydrolase, superfamily|Immunoglobulin E-set|Immunoglobulin-like fold
UM226_7916	GT34	-	-	IPR008630|IPR029044	Galactosyl transferase|Nucleotide-diphospho-sugar transferases
UM226_795	GH109	hypothetical protein	-	IPR000683|IPR008758|IPR016040|IPR029058	Alpha/Beta hydrolase fold|NAD(P)-binding domain|Oxidoreductase, N-terminal|Peptidase S28
UM226_7965	CE10	hypothetical protein	-	IPR013094|IPR029058	Alpha/Beta hydrolase fold|Alpha/beta hydrolase fold-3
UM226_7970	PL1	hypothetical protein	Pectin lyase 1	IPR002022|IPR011050|IPR012334|IPR021822	Pectate lyase/Amb allergen|Pectin lyase fold|Pectin lyase fold/virulence factor|Protein of unknown function DUF3405
UM226_8001	GH6	glycoside hydrolase family 6 protein	Endoglucanase-6B	IPR001524|IPR016288	1, 4-beta cellobiohydrolase|Glycoside hydrolase, family 6, conserved site
UM226_8008	PL1	polysaccharide lyase family 1 protein	-	IPR002022|IPR011050|IPR012334	Pectate lyase/Amb allergen|Pectin lyase fold|Pectin lyase fold/virulence factor
UM226_8023	CE4	hypothetical protein	-	IPR002509|IPR004585|IPR007232|IPR011330	DNA recombination/repair protein Rad52|Glycoside hydrolase/deacetylase, beta/alpha-barrel|Polysaccharide deacetylase|Rad52/22 double-strand break repair protein
UM226_806	CE1	hypothetical protein	-	IPR002921|IPR029058	Alpha/Beta hydrolase fold|Lipase, class 3
UM226_8062	AA7	TPA: FAD-binding oxidoreductase, putative (AFU_orthologue; AFUA_3G03300)	-	IPR006094|IPR016166|IPR016167|IPR016169	CO dehydrogenase flavoprotein-like, FAD-binding, subdomain 2|FAD linked oxidase, N-terminal|FAD-binding, type 2|FAD-binding, type 2, subdomain 1
UM226_809	CBM19	-	-	-	-
UM226_8092	GH47	glycoside hydrolase family 47 protein	Mannosyl-oligosaccharide 1,2-alpha-mannosidase	IPR001382	Glycoside hydrolase, family 47
UM226_8119	GH29	glycoside hydrolase family 29 protein	-	IPR000933|IPR013781|IPR016286|IPR017853	Alpha-L-fucosidase, metazoa-type|Glycoside hydrolase, catalytic domain|Glycoside hydrolase, family 29|Glycoside hydrolase, superfamily
UM226_8244	GH92	glycoside hydrolase family 92 protein	-	IPR005887|IPR008928|IPR012939|IPR014718	Alpha-1,2-mannosidase, putative|Glycoside hydrolase-type carbohydrate-binding, subgroup|Glycosyl hydrolase family 92|Six-hairpin glycosidase-like
UM226_8245	CE1	carbohydrate esterase family 1 protein	-	IPR029058	Alpha/Beta hydrolase fold
UM226_8267	GT32	hypothetical protein	-	IPR007577|IPR029044	Glycosyltransferase, DXD sugar-binding motif|Nucleotide-diphospho-sugar transferases
UM226_8268	CE10	hypothetical protein	-	IPR013094|IPR029058	Alpha/Beta hydrolase fold|Alpha/beta hydrolase fold-3
UM226_827	GH3	glycoside hydrolase family 3 protein	Probable beta-glucosidase F	IPR001764|IPR002772|IPR017853|IPR019800|IPR026891|IPR026892	Fibronectin type III-like domain|Glycoside hydrolase family 3|Glycoside hydrolase family 3 C-terminal domain|Glycoside hydrolase, family 3, N-terminal|Glycoside hydrolase, family 3, active site|Glycoside hydrolase, superfamily
UM226_8274	CE10	hypothetical protein	-	IPR013094|IPR029058	Alpha/Beta hydrolase fold|Alpha/beta hydrolase fold-3
UM226_8298	AA3	hypothetical protein	-	IPR000172|IPR007867|IPR012132	Glucose-methanol-choline oxidoreductase|Glucose-methanol-choline oxidoreductase, C-terminal|Glucose-methanol-choline oxidoreductase, N-terminal
UM226_8321	GT2	glycosyltransferase family 2 protein	-	IPR029044	Nucleotide-diphospho-sugar transferases
UM226_8346	GH54	arabinofuranosidase/B-xylosidase precursor	Probable alpha-N-arabinofuranosidase B	IPR007934|IPR008985|IPR013320|IPR015289	Alpha-L-arabinofuranosidase B|Alpha-L-arabinofuranosidase B, catalytic|Concanavalin A-like lectin/glucanase, subgroup|Concanavalin A-like lectin/glucanases superfamily
UM226_8346	CBM42	arabinofuranosidase/B-xylosidase precursor	Probable alpha-N-arabinofuranosidase B	IPR007934|IPR008985|IPR013320|IPR015289	Alpha-L-arabinofuranosidase B|Alpha-L-arabinofuranosidase B, catalytic|Concanavalin A-like lectin/glucanase, subgroup|Concanavalin A-like lectin/glucanases superfamily
UM226_8355	GT31	glycosyltransferase family 31 protein	-	IPR003378	Fringe-like
UM226_8370	AA9	glycoside hydrolase family 61 protein	-	IPR005103	Glycoside hydrolase, family 61
UM226_8380	GH128	-	-	IPR013781|IPR017853|IPR024655	Glycoside hydrolase, catalytic domain|Glycoside hydrolase, superfamily|Uncharacterised protein family, glycosyl hydrolase catalytic domain
UM226_8392	GT4	alpha-glucosidase	-	IPR001296|IPR006047|IPR006589|IPR013780|IPR013781|IPR015902|IPR017853	Glycoside hydrolase, catalytic domain|Glycoside hydrolase, family 13|Glycoside hydrolase, superfamily|Glycosyl hydrolase, family 13, all-beta|Glycosyl hydrolase, family 13, catalytic domain|Glycosyl hydrolase, family 13, subfamily, catalytic domain|Glycosyl transferase, family 1
UM226_8392	GH13	alpha-glucosidase	-	IPR001296|IPR006047|IPR006589|IPR013780|IPR013781|IPR015902|IPR017853	Glycoside hydrolase, catalytic domain|Glycoside hydrolase, family 13|Glycoside hydrolase, superfamily|Glycosyl hydrolase, family 13, all-beta|Glycosyl hydrolase, family 13, catalytic domain|Glycosyl hydrolase, family 13, subfamily, catalytic domain|Glycosyl transferase, family 1
UM226_8483	CE10	hypothetical protein	-	IPR002018|IPR019826|IPR029058	Alpha/Beta hydrolase fold|Carboxylesterase type B, active site|Carboxylesterase, type B
UM226_8484	CE1	hypothetical protein	-	IPR000801|IPR002347|IPR016040|IPR020904|IPR029058	Alpha/Beta hydrolase fold|Glucose/ribitol dehydrogenase|NAD(P)-binding domain|Putative esterase|Short-chain dehydrogenase/reductase, conserved site
UM226_8493	GH16	-	-	IPR000757|IPR008985|IPR013320	Concanavalin A-like lectin/glucanase, subgroup|Concanavalin A-like lectin/glucanases superfamily|Glycoside hydrolase, family 16
UM226_8494	GT2	glycosyltransferase family 2 protein	-	IPR001969|IPR029044	Aspartic peptidase, active site|Nucleotide-diphospho-sugar transferases
UM226_8520	GH10	glycoside hydrolase family 10 protein	Endo-1,4-beta-xylanase A	IPR001000|IPR013781|IPR017853	Glycoside hydrolase, catalytic domain|Glycoside hydrolase, family 10|Glycoside hydrolase, superfamily
UM226_8543	AA5	hypothetical protein	-	IPR002889|IPR009880|IPR011043|IPR013783|IPR013994|IPR014756|IPR015202|IPR015916	Carbohydrate-binding WSC|Carbohydrate-binding WSC, subgroup|Domain of unknown function DUF1929|Galactose oxidase, beta-propeller|Galactose oxidase/kelch, beta-propeller|Glyoxal oxidase, N-terminal|Immunoglobulin E-set|Immunoglobulin-like fold
UM226_8559	CE8	carbohydrate esterase family 8 protein	-	IPR000070|IPR011050|IPR012334|IPR018040	Pectin lyase fold|Pectin lyase fold/virulence factor|Pectinesterase, active site|Pectinesterase, catalytic
UM226_8575	GH5	glycoside hydrolase family 5 protein	Probable endo-beta-1,4-glucanase B	IPR001547|IPR013781|IPR017853	Glycoside hydrolase, catalytic domain|Glycoside hydrolase, family 5|Glycoside hydrolase, superfamily
UM226_8596	GT1	glycosyltransferase family 1 protein	-	IPR002213|IPR007235	Glycosyl transferase, family 28, C-terminal|UDP-glucuronosyl/UDP-glucosyltransferase
UM226_8609	GH63	glycoside hydrolase family 63 protein	-	IPR004888|IPR008928	Glycoside hydrolase, family 63|Six-hairpin glycosidase-like
UM226_8611	GH27	carbohydrate-binding module family 35 protein	-	IPR000111|IPR002241|IPR013780|IPR013785|IPR017853	Aldolase-type TIM barrel|Glycoside hydrolase, clan GH-D|Glycoside hydrolase, family 27|Glycoside hydrolase, superfamily|Glycosyl hydrolase, family 13, all-beta
UM226_8611	CBM35	carbohydrate-binding module family 35 protein	-	IPR000111|IPR002241|IPR013780|IPR013785|IPR017853	Aldolase-type TIM barrel|Glycoside hydrolase, clan GH-D|Glycoside hydrolase, family 27|Glycoside hydrolase, superfamily|Glycosyl hydrolase, family 13, all-beta
UM226_8614	CE1	hypothetical protein	-	IPR011118|IPR029058	Alpha/Beta hydrolase fold|Tannase/feruloyl esterase
UM226_8638	CE15	carbohydrate esterase family 15 protein	4-O-methyl-glucuronoyl methylesterase	IPR029058	Alpha/Beta hydrolase fold
UM226_8674	CE12	carbohydrate esterase family 12 protein	-	IPR013831	SGNH hydrolase-type esterase domain
UM226_8676	GH64	glycoside hydrolase family 64 protein	-	-	-
UM226_8678	CE7	PAF acetylhydrolase family protein	-	IPR005065|IPR029058|IPR029059	Alpha/Beta hydrolase fold|Alpha/beta hydrolase fold-5|Platelet-activating factor acetylhydrolase
UM226_8684	PL4	polysaccharide lyase family 4 protein	-	IPR008979|IPR011013|IPR013784|IPR014766|IPR029411|IPR029413	Carbohydrate-binding-like fold|Carboxypeptidase, regulatory domain|Galactose mutarotase-like domain|Galactose-binding domain-like|Rhamnogalacturonan lyase, domain II|Rhamnogalacturonan lyase, domain III
UM226_8702	GH32	glycoside hydrolase family 32 protein	-	IPR001362|IPR008985|IPR013148|IPR013189|IPR023296	Concanavalin A-like lectin/glucanases superfamily|Glycoside hydrolase, family 32|Glycosyl hydrolase family 32, C-terminal|Glycosyl hydrolase family 32, N-terminal|Glycosyl hydrolase, five-bladed beta-propellor domain
UM226_875	AA1	hypothetical protein	-	IPR001117|IPR002355|IPR008972|IPR011706|IPR011707	Cupredoxin|Multicopper oxidase, copper-binding site|Multicopper oxidase, type 1|Multicopper oxidase, type 2|Multicopper oxidase, type 3
UM226_8750	CE12	-	-	IPR013831	SGNH hydrolase-type esterase domain
UM226_8761	PL3	polysaccharide lyase family 3 protein	-	IPR001509|IPR004898|IPR011050|IPR012334|IPR016040	NAD(P)-binding domain|NAD-dependent epimerase/dehydratase|Pectate lyase, catalytic|Pectin lyase fold|Pectin lyase fold/virulence factor
UM226_8827	GT69	glycosyltransferase family 69 protein	-	IPR021047	Mannosyltransferase 1, CMT1
UM226_883	CE1	hypothetical protein	-	IPR000073|IPR029058	Alpha/Beta hydrolase fold|Alpha/beta hydrolase fold-1
UM226_8846	CE1	hypothetical protein	-	IPR000639|IPR029058	Alpha/Beta hydrolase fold|Epoxide hydrolase-like
UM226_8848	CE10	hypothetical protein	-	IPR002018|IPR019826|IPR029058	Alpha/Beta hydrolase fold|Carboxylesterase type B, active site|Carboxylesterase, type B
UM226_8896	GH78	glycoside hydrolase family 78 protein	-	IPR008902|IPR008928|IPR012341	Bacterial alpha-L-rhamnosidase|Six-hairpin glycosidase|Six-hairpin glycosidase-like
UM226_8914	CE10	hypothetical protein	-	IPR002018|IPR019826|IPR029058	Alpha/Beta hydrolase fold|Carboxylesterase type B, active site|Carboxylesterase, type B
UM226_8950	CE4	carbohydrate esterase family 4 protein	-	IPR002509|IPR011330	Glycoside hydrolase/deacetylase, beta/alpha-barrel|Polysaccharide deacetylase
UM226_8955	GT2	chitin synthase	-	IPR004835|IPR029044	Chitin synthase|Nucleotide-diphospho-sugar transferases
UM226_899	GH76	glycoside hydrolase family 76 protein	-	IPR005198|IPR008928|IPR012341|IPR014480	Glycoside hydrolase, family 76|Mannan endo-1,6-alpha-mannosidase|Six-hairpin glycosidase|Six-hairpin glycosidase-like
UM226_9010	AA9	glycoside hydrolase family 61 protein	-	IPR005103	Glycoside hydrolase, family 61
UM226_9023	GH6	-	-	IPR001524|IPR016288	1, 4-beta cellobiohydrolase|Glycoside hydrolase, family 6, conserved site
UM226_9058	CE3	hypothetical protein	-	IPR013831|IPR022233	SGNH hydrolase-type esterase domain|TRAPP II complex, TRAPPC10
UM226_9070	GH43	glycoside hydrolase family 43 protein	-	IPR006710|IPR008985|IPR013320|IPR023296	Concanavalin A-like lectin/glucanase, subgroup|Concanavalin A-like lectin/glucanases superfamily|Glycoside hydrolase, family 43|Glycosyl hydrolase, five-bladed beta-propellor domain
UM226_9078	GT39	glycosyltransferase family 39 protein	Dolichyl-phosphate-mannose--protein mannosyltransferase 2	IPR003342|IPR016093|IPR027005	Glycosyl transferase, family 39|Glycosyltransferase 39 like|MIR motif
UM226_9117	CE3	putative cellulose-binding family ii protein	-	IPR001087|IPR013831	Lipase, GDSL|SGNH hydrolase-type esterase domain
UM226_9124	CE1	hypothetical protein	-	IPR000073|IPR029058	Alpha/Beta hydrolase fold|Alpha/beta hydrolase fold-1
UM226_9127	AA9	hypothetical protein	-	IPR000254|IPR005103	Cellulose-binding domain, fungal|Glycoside hydrolase, family 61
UM226_9127	CBM1	hypothetical protein	-	IPR000254|IPR005103	Cellulose-binding domain, fungal|Glycoside hydrolase, family 61
UM226_9138	AA9	-	-	IPR005103	Glycoside hydrolase, family 61
UM226_915	GH55	glycoside hydrolase family 55 protein	-	IPR011050|IPR012334|IPR024429	Endosialidase, N-terminal extension domain|Pectin lyase fold|Pectin lyase fold/virulence factor
UM226_928	CE10	hypothetical protein	-	IPR013094|IPR029058	Alpha/Beta hydrolase fold|Alpha/beta hydrolase fold-3
UM226_9284	PL4	polysaccharide lyase family 4 protein	Rhamnogalacturonate lyase B	IPR008979|IPR011013|IPR013784|IPR014766|IPR029411|IPR029413	Carbohydrate-binding-like fold|Carboxypeptidase, regulatory domain|Galactose mutarotase-like domain|Galactose-binding domain-like|Rhamnogalacturonan lyase, domain II|Rhamnogalacturonan lyase, domain III
UM226_9299	GT1	glycosyltransferase	-	IPR002213|IPR004276	Glycosyl transferase, family 28|UDP-glucuronosyl/UDP-glucosyltransferase
UM226_9310	GT15	glycosyltransferase family 15 protein	-	IPR002685|IPR029044	Glycosyl transferase, family 15|Nucleotide-diphospho-sugar transferases
UM226_9320	CBM1	carbohydrate-binding module family 1 protein	-	IPR000254	Cellulose-binding domain, fungal
UM226_934	GT35	glycosyltransferase family 35 protein	Glycogen phosphorylase	IPR000811|IPR011833	Glycogen/starch/alpha-glucan phosphorylase|Glycosyl transferase, family 35
UM226_9380	GH33	glycoside hydrolase family 33 protein	-	IPR011040	Sialidases
UM226_9386	AA7	hypothetical protein	-	IPR006094|IPR012951|IPR016166|IPR016169	Berberine/berberine-like|CO dehydrogenase flavoprotein-like, FAD-binding, subdomain 2|FAD linked oxidase, N-terminal|FAD-binding, type 2
UM226_942	GH2	glycoside hydrolase family 2 protein	-	IPR006101|IPR006102|IPR006103|IPR006104|IPR008979|IPR013781|IPR013812|IPR017853|IPR023232	Galactose-binding domain-like|Glycoside hydrolase, catalytic domain|Glycoside hydrolase, family 2|Glycoside hydrolase, family 2, TIM barrel|Glycoside hydrolase, family 2, active site|Glycoside hydrolase, family 2, immunoglobulin-like beta-sandwich|Glycoside hydrolase, family 2/20, immunoglobulin-like beta-sandwich domain|Glycoside hydrolase, superfamily|Glycosyl hydrolases family 2, sugar binding…
UM226_9422	CE1	hypothetical protein	-	IPR029058	Alpha/Beta hydrolase fold
UM226_9426	GH27	glycoside hydrolase family 27 protein	-	IPR000111|IPR002241|IPR006215|IPR013780|IPR013785|IPR017853	Aldolase-type TIM barrel|Glycoside hydrolase, clan GH-D|Glycoside hydrolase, family 27|Glycoside hydrolase, melibiase|Glycoside hydrolase, superfamily|Glycosyl hydrolase, family 13, all-beta
UM226_9428	AA1	putative multicopper oxidase protein	-	IPR001117|IPR002355|IPR008972|IPR011706|IPR011707	Cupredoxin|Multicopper oxidase, copper-binding site|Multicopper oxidase, type 1|Multicopper oxidase, type 2|Multicopper oxidase, type 3
UM226_9430	AA1	hypothetical protein	-	IPR001117|IPR002355|IPR008972|IPR011706|IPR011707	Cupredoxin|Multicopper oxidase, copper-binding site|Multicopper oxidase, type 1|Multicopper oxidase, type 2|Multicopper oxidase, type 3
UM226_9440	CBM13	-	-	IPR000772	Ricin B lectin domain
UM226_9447	AA9	hypothetical protein	-	IPR004302|IPR005089	Carbohydrate-binding module family 19|Chitin-binding, domain 3
UM226_9447	CBM19	hypothetical protein	-	IPR004302|IPR005089	Carbohydrate-binding module family 19|Chitin-binding, domain 3
UM226_9469	CE1	hypothetical protein	-	IPR010126|IPR029058	Alpha/Beta hydrolase fold|Esterase, PHB depolymerase
UM226_9492	AA3	hypothetical protein	-	IPR000172|IPR007867|IPR012132	Glucose-methanol-choline oxidoreductase|Glucose-methanol-choline oxidoreductase, C-terminal|Glucose-methanol-choline oxidoreductase, N-terminal
UM226_9538	CE5	carbohydrate esterase family 5 protein	-	IPR000675|IPR011150|IPR029058	Alpha/Beta hydrolase fold|Cutinase|Cutinase, monofunctional
UM226_9539	CE5	carbohydrate esterase family 5 protein	-	IPR000675|IPR029058	Alpha/Beta hydrolase fold|Cutinase
UM226_9582	CBM50	carbohydrate-binding module family 50 protein	-	IPR018392	LysM domain
UM226_9603	GT90	glycosyltransferase family 90 protein	-	IPR006598	Lipopolysaccharide-modifying protein
UM226_9609	AA7	hypothetical protein	-	IPR006094|IPR012951|IPR016166|IPR016169	Berberine/berberine-like|CO dehydrogenase flavoprotein-like, FAD-binding, subdomain 2|FAD linked oxidase, N-terminal|FAD-binding, type 2
UM226_963	CE10	hypothetical protein	-	IPR002168|IPR013094|IPR029058	Alpha/Beta hydrolase fold|Alpha/beta hydrolase fold-3|Lipase, GDXG, active site
UM226_9646	AA3	hypothetical protein	-	IPR000172|IPR007867|IPR012132|IPR027424	Glucose Oxidase, domain 2|Glucose-methanol-choline oxidoreductase|Glucose-methanol-choline oxidoreductase, C-terminal|Glucose-methanol-choline oxidoreductase, N-terminal
UM226_9647	GH3	-	-	IPR001764|IPR002772|IPR008906|IPR012337|IPR017853|IPR026892	Glycoside hydrolase family 3|Glycoside hydrolase family 3 C-terminal domain|Glycoside hydrolase, family 3, N-terminal|Glycoside hydrolase, superfamily|HAT dimerisation domain, C-terminal|Ribonuclease H-like domain
UM226_9650	GH131	hypothetical protein	-	-	-
UM226_9656	GH105	glycoside hydrolase family 105 protein	-	IPR008928|IPR010905|IPR012341	Glycosyl hydrolase, family 88|Six-hairpin glycosidase|Six-hairpin glycosidase-like
UM226_969	GT34	hypothetical protein	-	IPR008630	Galactosyl transferase
UM226_9714	GH47	glycoside hydrolase family 47 protein	-	IPR001382	Glycoside hydrolase, family 47
UM226_9722	CE16	carbohydrate esterase family 16 protein	-	IPR001087|IPR013831	Lipase, GDSL|SGNH hydrolase-type esterase domain
UM226_974	GT20	glycosyltransferase family 20 protein	Alpha,alpha-trehalose-phosphate synthase [UDP-forming] 1	IPR001830|IPR012766	Alpha,alpha-trehalose-phosphate synthase|Glycosyl transferase, family 20
UM226_9778	GT76	-	-	IPR007315	GPI mannosyltransferase 2
UM226_9788	CE16	carbohydrate esterase family 16 protein	-	IPR013831|IPR028730	SGNH hydrolase-type esterase domain|Zinc finger FYVE domain-containing protein 26
UM226_9797	GH47	glycoside hydrolase family 47 protein	-	IPR001382	Glycoside hydrolase, family 47
UM226_9805	CE4	hypothetical protein	-	IPR002509|IPR011330	Glycoside hydrolase/deacetylase, beta/alpha-barrel|Polysaccharide deacetylase
UM226_9842	GH76	glycoside hydrolase family 76 protein	-	IPR005198|IPR008928|IPR012341	Glycoside hydrolase, family 76|Six-hairpin glycosidase|Six-hairpin glycosidase-like
UM226_9845	GH1	glycoside hydrolase family 1 protein	-	IPR001360|IPR013781|IPR017853	Glycoside hydrolase, catalytic domain|Glycoside hydrolase, family 1|Glycoside hydrolase, superfamily
UM226_9847	GH109	hypothetical protein	-	IPR000683|IPR016040	NAD(P)-binding domain|Oxidoreductase, N-terminal
UM226_9849	GH53	glycoside hydrolase family 53 protein	Probable arabinogalactan endo-1,4-beta-galactosidase A	IPR011683|IPR013781|IPR017853	Glycoside hydrolase, catalytic domain|Glycoside hydrolase, superfamily|Glycosyl hydrolase family 53
UM226_9856	GT34	hypothetical protein	-	IPR005069	Nucleotide-diphospho-sugar transferase
UM226_9863	GH18	glycoside hydrolase family 18 protein	-	IPR001223|IPR001579|IPR011583|IPR013781|IPR017853|IPR029070	Chitinase II|Chitinase insertion domain|Glycoside hydrolase, catalytic domain|Glycoside hydrolase, chitinase active site|Glycoside hydrolase, family 18, catalytic domain|Glycoside hydrolase, superfamily
UM226_9864	GH28	Polygalacturonase	Polygalacturonase	IPR000743|IPR006626|IPR011050|IPR012334	Glycoside hydrolase, family 28|Parallel beta-helix repeat|Pectin lyase fold|Pectin lyase fold/virulence factor
UM226_9865	GH36	-	Alpha-galactosidase 2	IPR000111|IPR002252|IPR013785|IPR017853	Aldolase-type TIM barrel|Glycoside hydrolase, clan GH-D|Glycoside hydrolase, family 36|Glycoside hydrolase, superfamily
UM226_9883	GH3	glycoside hydrolase family 3 protein	Probable beta-glucosidase A	IPR001764|IPR002772|IPR017853|IPR026891|IPR026892	Fibronectin type III-like domain|Glycoside hydrolase family 3|Glycoside hydrolase family 3 C-terminal domain|Glycoside hydrolase, family 3, N-terminal|Glycoside hydrolase, superfamily
UM226_9895	AA7	hypothetical protein	-	IPR006094|IPR016166|IPR016169	CO dehydrogenase flavoprotein-like, FAD-binding, subdomain 2|FAD linked oxidase, N-terminal|FAD-binding, type 2
UM226_9925	GH105	hypothetical protein	-	IPR008928|IPR010905|IPR012341	Glycosyl hydrolase, family 88|Six-hairpin glycosidase|Six-hairpin glycosidase-like
UM226_9935	GH62	glycoside hydrolase family 62 protein	-	IPR005193|IPR023296	Glycoside hydrolase, family 62, arabinosidase|Glycosyl hydrolase, five-bladed beta-propellor domain
