# Supplementary material for: Dissecting the fungal biology of Bipolaris papendorfii: from phylogenetic to comparative genomic analysis
Source: DNA Res. 2015 Apr 27;22(3):219–32. doi: 10.1093/dnares/dsv007 (PMC4463846; doi:10.1093/dnares/dsv007)
Supplement: Supplementary Data [file supp_dsv007_dsv007supp_table7.xlsx]

## Sheet: Sheet1
Supplementary Table S7. Details of isolates subjected to MAT1-2 phylogenetic analysis.
Organism name	Accession number	Lifestyle
Cochliobolus ellisii	AF129747	Heterothallic
Cochliobolus heterostrophus	X68398	Heterothallic
Cochliobolus victoriae	AF032369	Heterothallic
Cochliobolus miyabeanus	HQ123462	Heterothallic
Cochliobolus sativus	AF275374	Heterothallic
Bipolaris sacchari	X95814	Heterothallic
Cochliobolus luttrellii	AF129740	Homothallic
Cochliobolus cymbopogonis	AF129745	Homothallic
Bipolaris kusanoi	AF129742	Homothallic
Alternaria Alternata (outgroup)	AB009452	-
