# Supplementary material for: Dissecting the fungal biology of Bipolaris papendorfii: from phylogenetic to comparative genomic analysis
Source: DNA Res. 2015 Apr 27;22(3):219–32. doi: 10.1093/dnares/dsv007 (PMC4463846; doi:10.1093/dnares/dsv007)
Supplement: Supplementary Data [file supp_dsv007_dsv007supp_table8.xlsx]

## Sheet: Sheet1
Supplementary Table S8. Putative genes involved in the terpenoid backbone biosynthesis.
Gene name	Gene ID	% Identical
3-hydroxy-3-methylglutaryl-coenzyme A reductase	UM226_5651	88
	UM226_5652	82
Mevalonate kinase	UM226_6117	82
Acetyl-CoA C-acetyltransferase	UM226_1509	82
	UM226_7026	70
	UM226_9615	57
	UM226_9746	70
Farnesyl diphosphate synthase	UM226_3474	75
Dehydrodolichyl diphosphate synthase	UM226_9784	92
Phosphomevalonate kinase	UM226_3276	79
Diphosphomevalonate decarboxylase	UM226_8036	95
Hydroxymethylglutaryl-CoA synthase	UM226_10335	57
	UM226_7161	86
Isopentenyl-diphosphate delta-isomerase	UM226_4745	95
Hexaprenyl diphosphate synthase	UM226_4248	79
